# Supplementary material for: Widely Targeted Metabolomics Analysis Reveals the Effect of Flooding Stress on the Synthesis of Flavonoids in Chrysanthemum morifolium
Source: Molecules. 2019 Oct 14;24(20):3695. doi: 10.3390/molecules24203695 (PMC6832227; doi:10.3390/molecules24203695)
Supplement: Supplementary file 1 [file molecules-24-03695-s001.zip]

Archive with 6 entries (5 files):
- supplementary materials/Figure S1.docx
- supplementary materials/Table S1-ALL sample data.xls
- supplementary materials/Table S2-Metabolites annotated from the KEGG database.xls
- supplementary materials/Table S3-venn result.xls
- supplementary materials/Table S4. Primer sequences and GenBank accession number.xls
- supplementary materials/
