# Supplementary material for: Widely Targeted Metabolomics Analysis Reveals the Effect of Flooding Stress on the Synthesis of Flavonoids in Chrysanthemum morifolium
Source: Molecules. 2019 Oct 14;24(20):3695. doi: 10.3390/molecules24203695 (PMC6832227; doi:10.3390/molecules24203695)
Supplement: Supplementary file 1 [file molecules-24-03695-s001.zip › supplementary materials/Table S1-ALL sample data.xls]

Index	Ion mode	Q1 (Da)	Q3 (Da)	Rt (min)	Molecular Weight (Da)	Ionization model	KEGG ID	Compounds	Class	ÎïÖÊ	ÎïÖÊÀà±ð	mix01	mix02	mix03	mix04	BDS-SP1	BDS-SP2	BDS-SP3	BS-CK1	BS-CK2	BS-CK3	BS-FT1	BS-FT2	BS-FT3	FBS-CK1	FBS-CK2	FBS-CK3	FBS-FT1	FBS-FT2	FBS-FT3
Cho460	Positive	479	317.3	3.84	478	[M+H]+	-	methylQuercetin O-hexoside	Flavonol	¼×»ùéÎÆ¤ËØ O-¼ºÌÇÜÕ	»ÆÍª´¼	1.61E+06	1.74E+06	1.60E+06	1.41E+06	2.62E+06	2.26E+06	1.98E+06	1.22E+06	8.93E+05	8.69E+05	7.01E+06	4.75E+06	3.62E+06	5.35E+05	3.71E+05	3.82E+05	1.07E+06	1.09E+06	1.01E+06
Cho403	Positive	479.118	302.8	3.54	478.118	[M+H]+	-	Selgin 5-O-hexoside	Flavone	ôÇ¼×»ù»ÆÍª 5-O-¼ºÌÇÜÕ	»ÆÍª	2.96E+05	2.85E+05	2.89E+05	2.75E+05	9.00E+00	9.00E+00	9.00E+00	9.00E+00	9.00E+00	9.00E+00	9.00E+00	9.00E+00	9.00E+00	6.90E+05	4.28E+05	5.64E+05	5.55E+05	1.31E+06	7.31E+05
Cho611	Positive	477.14	315.5	5.17	476.14	[M+H]+	-	O-methylChrysoeriol 5-O-hexoside	Flavone	Ñõ¼×»ù½ðÊ¥²Ý»ÆËØ 5-O-¼ºÌÇÜÕ	»ÆÍª	8.51E+04	8.68E+04	8.09E+04	7.23E+04	1.94E+05	2.13E+05	1.69E+05	8.61E+04	8.36E+04	6.86E+04	2.19E+05	1.59E+05	1.49E+05	9.69E+03	1.71E+04	1.73E+04	2.50E+04	2.42E+04	2.53E+04
Cho739	Positive	277.216	157.4	8.45	276.216	[M+H]+	-	14,15-Dehydrocrepenynic acid	Lipids_Fatty acids	14,15-ÍÑÇâ»¹Ñô²ÎÓÍËá	Ö¬ÖÊ-Ö¬·¾Ëá	1.83E+06	1.84E+06	1.63E+06	1.64E+06	2.32E+06	2.00E+06	2.57E+06	1.01E+06	8.24E+05	9.63E+05	8.67E+05	9.40E+05	1.18E+06	2.99E+06	2.69E+06	2.13E+06	2.64E+06	2.52E+06	2.58E+06
Cho377	Positive	438.239	147.5	3.37	437.239	[M+H]+	-	N', N''-di-p-coumaroylspermidine	Phenolamides	¶þÏã¶¹õ£ÑÇ¾«°·	·Ó°·	6.30E+05	5.55E+05	5.33E+05	4.98E+05	7.15E+05	5.97E+05	6.81E+05	2.29E+05	1.16E+05	1.84E+05	9.00E+00	9.00E+00	9.00E+00	3.95E+05	3.16E+05	3.84E+05	5.39E+05	4.40E+05	5.13E+05
Cho397	Positive	558.282	264.8	3.5	557.282	[M+H]+	-	N', N''-disinapoylspermidine	Phenolamides	¶þ½æ×Óõ£ÑÇ¾«°·	·Ó°·	5.60E+04	6.81E+04	5.17E+04	5.95E+04	2.07E+05	1.25E+05	1.18E+05	1.81E+04	9.79E+03	1.58E+04	1.31E+04	1.55E+04	1.09E+04	5.15E+04	7.44E+04	8.55E+04	4.70E+04	7.52E+04	5.76E+04
Cho442	Positive	435.1	339.7	3.73	434.1	[M+H]+	-	Naringenin C-hexoside	Flavone C-glycosides	èÖÆ¤ËØ C-¼ºÌÇÜÕ	»ÆÍªÌ¼ÌÇÜÕ	1.60E+05	1.16E+05	1.14E+05	1.32E+05	2.48E+05	1.99E+05	1.49E+05	8.78E+04	6.98E+04	6.96E+04	2.59E+05	2.10E+05	2.54E+05	2.14E+04	2.04E+04	2.36E+04	7.41E+04	6.21E+04	5.72E+04
Cho521	Positive	565	317.8	4.17	564	[M+H]+	-	Selgin O-malonylhexoside	Flavone	ôÇ¼×»ù»ÆÍª O-±û¶þõ£¼ºÌÇÜÕ	»ÆÍª	9.19E+06	9.31E+06	8.60E+06	8.45E+06	9.00E+00	9.00E+00	9.00E+00	9.00E+00	9.00E+00	9.00E+00	9.00E+00	9.00E+00	9.00E+00	2.08E+07	1.74E+07	1.81E+07	1.83E+07	2.55E+07	2.00E+07
Cho553	Positive	551.1	347.4	4.46	550.1	[M+H]+	-	Quercetin-3-(6''-malonyl)-Glucoside	Flavonol	éÎÆ¤ËØ±û¶þõ£»ùÆÏÌÑÌÇÜÕ	»ÆÍª´¼	8.26E+03	8.32E+03	7.61E+03	1.04E+04	1.91E+04	2.07E+04	1.94E+04	6.94E+03	4.06E+03	5.79E+03	1.24E+04	7.90E+03	1.15E+04	9.00E+00	9.00E+00	9.00E+00	9.00E+00	9.00E+00	9.00E+00
Cho557	Positive	521	317.6	4.49	520	[M+H]+	-	Naringenin O-malonylhexoside	Flavanone	èÖÆ¤ËØ O-±û¶þõ£¼ºÌÇÜÕ	»ÆÍéÍª	3.49E+07	3.35E+07	3.27E+07	3.10E+07	9.09E+06	8.88E+06	1.19E+07	5.53E+06	6.37E+06	5.62E+06	8.41E+06	7.64E+06	7.82E+06	4.10E+07	4.13E+07	4.52E+07	4.07E+07	4.04E+07	4.10E+07
Cho564	Positive	551	347.4	4.55	550	[M+H]+	-	Tricetin O-malonylhexoside	Flavone	ÎåôÇ»ÆÍª O-±û¶þõ£¼ºÌÇÜÕ	»ÆÍª	2.85E+07	2.76E+07	2.76E+07	2.84E+07	3.54E+07	3.41E+07	3.45E+07	2.44E+07	2.32E+07	2.42E+07	2.96E+07	2.89E+07	2.95E+07	9.14E+06	8.09E+06	8.86E+06	1.11E+07	1.11E+07	1.24E+07
Cho614	Positive	503	255.6	5.24	502	[M+H]+	-	Chrysin O-malonylhexoside	Flavone	°×ÑîËØ O-±û¶þõ£¼ºÌÇÜÕ	»ÆÍª	3.57E+06	3.54E+06	3.36E+06	3.24E+06	1.05E+07	7.98E+06	8.32E+06	1.27E+06	1.60E+06	1.29E+06	2.80E+06	2.83E+06	3.11E+06	1.64E+06	1.58E+06	1.87E+06	3.35E+06	2.51E+06	3.61E+06
Cho145	Positive	138.091	77.2	1.28	137.091	[M+H]+	-	Hydroxyphenethylamine	Others	¶þôÇ±½ÒÒ°·	ÆäËü	1.14E+05	1.05E+05	1.01E+05	1.15E+05	1.29E+05	1.55E+05	1.66E+05	1.46E+05	1.45E+05	1.71E+05	9.67E+04	1.04E+05	1.10E+05	6.86E+04	1.07E+05	7.53E+04	8.32E+04	5.96E+04	8.39E+04
Cho423	Positive	565.155	499.3	3.67	564.155	[M+H]+	-	C-pentosyl-C-hexosyl-apigenin	Flavone C-glycosides	C-ÎìÌÇ»ùC-¼ºÌÇÇÛ²ËËØ	»ÆÍªÌ¼ÌÇÜÕ	4.68E+06	4.06E+06	4.99E+06	3.98E+06	1.68E+07	1.58E+07	9.27E+06	5.10E+05	4.97E+05	4.50E+05	4.11E+05	5.49E+05	6.58E+05	1.26E+05	1.56E+05	2.87E+05	3.48E+05	5.89E+05	2.22E+05
Cho466	Positive	433.113	271.7	3.88	432.113	[M+H]+	-	Apigenin C-glucoside	Flavone C-glycosides	ÇÛ²ËËØ C-ÆÏÌÑÌÇÜÕ	»ÆÍªÌ¼ÌÇÜÕ	5.80E+06	4.79E+06	4.60E+06	4.15E+06	9.09E+06	7.17E+06	5.14E+06	3.27E+06	3.27E+06	3.20E+06	9.34E+06	9.39E+06	9.91E+06	7.28E+05	7.55E+05	8.33E+05	2.49E+06	2.42E+06	1.54E+06
Cho487	Positive	301.1	259.1	3.96	300.1	[M+H]+	C10098	Kaempferide	Flavonol	É½ÄÎËØ	»ÆÍª´¼	3.47E+05	3.61E+05	2.95E+05	2.23E+05	6.43E+05	7.66E+05	4.43E+05	2.31E+05	2.07E+05	3.43E+05	4.89E+05	3.21E+05	3.99E+05	1.12E+05	1.44E+05	1.90E+05	4.34E+05	2.37E+05	3.59E+05
Cho326	Positive	463.123	301.4	3	463.123	Protonated	-	Peonidin O-hexoside	Anthocyanins	ÉÖÒ©»¨ÇàËØ O-¼ºÌÇÜÕ	»¨ÇàËØ	9.00E+00	9.00E+00	9.00E+00	9.00E+00	9.00E+00	9.00E+00	9.00E+00	9.00E+00	9.00E+00	9.00E+00	9.00E+00	9.00E+00	9.00E+00	7.60E+04	2.84E+04	1.13E+04	1.16E+05	7.24E+04	1.10E+05
Cho189	Positive	286	124.3	1.9	285	[M+H]+	-	Nicotinic acid-hexoside	Nicotinic acid derivatives	ÑÌËá¼ºÌÇÜÕ	ÑÌËá¼°ÆäÑÜÉúÎï	5.90E+04	5.55E+04	4.35E+04	3.97E+04	6.68E+03	5.02E+03	5.92E+03	9.00E+00	9.00E+00	9.00E+00	5.31E+04	3.68E+04	5.02E+04	1.27E+05	6.17E+04	3.49E+04	8.96E+04	1.02E+05	8.07E+04
Cho303	Positive	309	147.5	2.83	308	[M+H]+	-	N-sinapoyl cadaverine	Phenolamides	½æ×Óõ£Ê¬°·	·Ó°·	2.27E+04	2.71E+04	2.10E+04	2.27E+04	3.18E+04	3.84E+04	2.84E+04	1.42E+04	1.31E+04	2.10E+04	1.27E+04	1.39E+04	1.39E+04	9.00E+00	9.00E+00	9.00E+00	9.00E+00	9.00E+00	9.00E+00
Cho304	Positive	250	191.3	2.83	250	Protonated	-	Coumaroyl choline	Cholines	Ïã¶¹õ£µ¨¼î	µ¨¼îÀà	4.24E+04	3.60E+04	5.35E+04	3.77E+04	1.96E+05	1.54E+05	1.39E+05	3.05E+04	3.05E+04	3.95E+04	1.67E+04	2.60E+04	2.43E+04	9.00E+00	9.00E+00	9.00E+00	9.00E+00	9.00E+00	9.00E+00
Cho576	Positive	627.1	465.2	4.66	626.1	[M+H]+	-	Quercetin-3,4'-O-di-beta-glucopyranoside	Flavonol	éÎÆ¤ËØßÁà«ÆÏÌÑÌÇÜÕ	»ÆÍª´¼	5.19E+04	4.63E+04	3.98E+04	5.06E+04	1.15E+04	1.26E+04	2.17E+04	2.93E+04	2.65E+04	2.74E+04	9.02E+04	6.66E+04	4.53E+04	6.86E+04	6.78E+04	6.02E+04	6.56E+04	8.89E+04	6.69E+04
Cho648	Positive	268	131.3	5.87	267	[M+H]+	-	Cinnamoyl tyramine	Tryptamine derivatives	Èâ¹ðõ£ÀÒ°±Ëá	É«°·¼°ÆäÑÜÉúÎï	2.93E+04	2.65E+04	2.14E+04	2.48E+04	6.47E+04	5.43E+04	6.19E+04	1.08E+04	8.19E+03	1.06E+04	1.82E+04	2.25E+04	1.97E+04	5.56E+03	8.32E+03	4.70E+03	8.14E+03	5.82E+03	6.51E+03
Cho3	Positive	142.1	82.9	0.57	141.1	[M+H]+	C00860	Histidinol	Others	×é°±´¼	ÆäËü	4.80E+07	3.79E+07	4.65E+07	4.67E+07	4.27E+07	4.58E+07	4.54E+07	4.97E+07	5.13E+07	4.85E+07	4.64E+07	4.75E+07	4.58E+07	4.57E+07	4.68E+07	5.01E+07	4.37E+07	4.06E+07	4.42E+07
Cho69	Positive	256.2	124	0.8	255.2	[M+H]+	C05841	Nicotinate ribonucleoside	Nicotinic acid derivatives	ÑÌËáºËÌÇºËÜÕ	ÑÌËá¼°ÆäÑÜÉúÎï	9.92E+05	1.07E+06	9.55E+05	9.03E+05	9.42E+05	9.70E+05	1.07E+06	1.04E+06	1.20E+06	1.06E+06	9.49E+05	8.35E+05	7.96E+05	1.02E+06	1.02E+06	9.63E+05	8.91E+05	9.38E+05	8.30E+05
Cho687	Positive	375	357.7	6.72	374	[M+H]+	-	Digitoxigenine	Others	ÑóµØ»Æ¶¾ÜÕ	ÆäËü	2.09E+05	1.89E+05	2.27E+05	2.27E+05	6.70E+05	6.72E+05	6.13E+05	5.91E+04	3.27E+04	4.47E+04	1.19E+05	7.58E+04	8.52E+04	3.54E+04	2.85E+04	3.24E+04	4.61E+04	3.70E+04	3.87E+04
Cho759	Positive	295.2	179.5	9.17	294.2	[M+H]+	-	9-Hydroxy-(10E,12Z,15Z)-octadecatrienoic acid	Lipids_Fatty acids	9-ôÇ»ù-(10E,12Z,15Z)Ê®°ËÌ¼ÈýÏ©Ëá	Ö¬ÖÊ-Ö¬·¾Ëá	3.26E+05	3.01E+05	2.85E+05	2.72E+05	3.73E+05	2.38E+05	2.72E+05	1.71E+05	1.17E+05	1.47E+05	3.57E+05	2.55E+05	4.57E+05	4.40E+05	3.05E+05	2.33E+05	3.57E+05	4.03E+05	3.75E+05
Cho32	Positive	132.1	86.2	0.75	131.1	[M+H]+	C00430	5-Aminolevulinate	Organic acids	5-°±»ùÍªÎìËáÑÎ	ÓÐ»úËá¼°ÆäÑÜÉúÎï	2.01E+07	1.59E+07	1.91E+07	1.78E+07	9.27E+06	1.36E+07	1.03E+07	2.24E+07	1.52E+07	2.23E+07	3.42E+07	3.62E+07	2.15E+07	1.50E+07	8.02E+06	1.07E+07	1.15E+07	8.86E+06	1.58E+07
Cho390	Positive	369.1	207.5	3.47	368.1	[M+H]+	-	1-O-Feruloyl quinic acid	Quinate and its derivatives	1-O-°¢Îºõ£¿üÄþËá	¿üÄþËá¼°ÆäÑÜÉúÎï	2.97E+05	3.17E+05	3.67E+05	3.10E+05	3.79E+05	5.02E+05	5.56E+05	6.62E+05	5.02E+05	4.78E+05	5.38E+05	5.53E+05	5.70E+05	6.92E+04	5.38E+04	7.64E+04	5.18E+04	7.07E+04	5.45E+04
Cho577	Positive	417.2	255.8	4.67	416.2	[M+H]+	-	Chrysin O-hexoside	Flavone	°×ÑîËØ O-¼ºÌÇÜÕ	»ÆÍª	3.98E+04	3.46E+04	3.46E+04	3.15E+04	2.08E+05	1.60E+05	1.07E+05	3.72E+03	3.30E+03	1.69E+03	7.15E+03	1.03E+04	8.18E+03	1.77E+03	3.21E+03	2.68E+03	8.11E+03	4.73E+03	4.96E+03
Cho454	Positive	419.1	383.9	3.79	418.1	[M+H]+	-	O-methylnaringenin C-pentoside	Flavone C-glycosides	Ñõ¼×»ùèÖÆ¤ËØ C-ÎìÌÇÜÕ	»ÆÍªÌ¼ÌÇÜÕ	5.34E+04	4.47E+04	3.66E+04	3.93E+04	6.46E+04	6.37E+04	7.95E+04	3.99E+04	3.58E+04	4.99E+04	2.25E+04	3.14E+04	2.29E+04	5.95E+04	5.09E+04	6.25E+04	4.89E+04	2.96E+04	4.52E+04
Cho70	Positive	258.2	125.2	0.8	258.2	Protonated	C00670	sn-Glycero-3-phosphocholine	Cholines	sn-¸ÊÓÍ-3-Á×Ëáµ¨¼î	µ¨¼îÀà	2.89E+06	3.08E+06	2.54E+06	3.11E+06	8.75E+06	9.81E+06	9.18E+06	2.88E+05	2.03E+05	3.01E+05	4.20E+05	4.37E+05	3.66E+05	2.06E+06	2.41E+06	2.00E+06	1.93E+06	3.15E+06	2.36E+06
Cho809	Negative	145.06	74	0.77	146.06	[M-H]-	-	Methylglutaric acid	Organic acids	¼×»ùÎì¶þËá	ÓÐ»úËá¼°ÆäÑÜÉúÎï	1.62E+04	1.71E+04	1.53E+04	1.79E+04	2.77E+03	5.82E+03	6.36E+03	1.58E+04	1.66E+04	1.49E+04	2.15E+04	7.35E+03	2.02E+04	1.39E+04	1.73E+04	2.03E+04	1.13E+04	9.30E+03	9.32E+03
Cho488	Positive	417.2	381.9	3.98	416.2	[M+H]+	-	Chrysin C-hexoside	Flavone C-glycosides	°×ÑîËØ C-¼ºÌÇÜÕ	»ÆÍªÌ¼ÌÇÜÕ	1.59E+04	1.45E+04	1.29E+04	1.31E+04	4.11E+04	3.43E+04	2.32E+04	1.09E+04	9.52E+03	5.50E+03	1.48E+04	1.79E+04	1.77E+04	9.00E+00	9.00E+00	9.00E+00	9.00E+00	9.00E+00	9.00E+00
Cho359	Positive	611.2	575.7	3.27	610.2	[M+H]+	-	di-C,C-hexosyl-luteolin	Flavone C-glycosides	Ä¾Ï¬²ÝËØ C,C-¶þ¼ºÌÇÜÕ	»ÆÍªÌ¼ÌÇÜÕ	1.09E+05	1.24E+05	9.63E+04	1.05E+05	2.16E+05	2.87E+05	2.45E+05	5.68E+04	6.21E+04	4.64E+04	5.34E+04	6.27E+04	7.62E+04	6.70E+03	9.76E+03	1.13E+04	9.00E+00	9.00E+00	9.00E+00
Cho477	Positive	671.1	356	3.91	670.1	[M+H]+	-	3',4',5'-Dihydrotricetin O-hexosyl-O-hexoside	Flavone	3',4',5'-¶þÇâÈýôÇ»ÆÍª O-¶þ¼ºÌÇÜÕ	»ÆÍª	1.44E+05	1.37E+05	1.47E+05	1.38E+05	1.66E+05	1.79E+05	2.08E+05	3.59E+05	3.22E+05	3.31E+05	3.63E+05	3.01E+05	3.45E+05	2.02E+04	1.17E+04	1.42E+04	2.51E+04	2.40E+04	2.03E+04
Cho1084	Negative	337	275.8	3.18	338	[M-H]-	-	5-O-p-Coumaroylquinic acid	Quinate and its derivatives	5-O-¶ÔÏã¶¹õ£¿üÄþËá	¿üÄþËá¼°ÆäÑÜÉúÎï	1.99E+05	1.87E+05	2.07E+05	2.09E+05	3.85E+05	3.77E+05	4.28E+05	2.04E+05	2.49E+05	1.83E+05	2.11E+05	2.40E+05	2.95E+05	3.43E+04	3.49E+04	4.00E+04	4.88E+04	3.74E+04	5.17E+04
Cho391	Positive	449.1	300	3.47	448.1	[M+H]+	-	Luteolin 6-C-glucoside	Flavone C-glycosides	Ä¾Ï¬²ÝËØ 6-C-ÆÏÌÑÌÇÜÕ	»ÆÍªÌ¼ÌÇÜÕ	1.32E+05	1.21E+05	1.61E+05	1.23E+05	1.56E+05	1.37E+05	7.60E+04	1.09E+05	9.56E+04	1.02E+05	3.50E+05	4.71E+05	3.68E+05	2.00E+04	2.19E+04	2.27E+04	6.94E+04	6.62E+04	5.91E+04
Cho392	Positive	509.3	347.9	3.47	508.3	[M+H]+	-	Limocitrin O-hexoside	Flavone	ÃÊ»ÆËØ O-¼ºÌÇÜÕ	»ÆÍª	9.44E+04	9.16E+04	7.47E+04	9.61E+04	5.89E+04	9.48E+04	1.12E+05	1.91E+05	2.27E+05	1.88E+05	5.79E+04	7.40E+04	7.25E+04	6.43E+04	6.07E+04	1.03E+05	6.54E+04	5.65E+04	3.35E+04
Cho393	Positive	757.3	450.1	3.47	756.3	[M+H]+	-	C-hexosyl-apigenin O-hexosyl-O-hexoside	Flavone C-glycosides	C-¼ºÌÇ»ù-ÇÛ²ËËØ O-¶þ¼ºÌÇÜÕ	»ÆÍªÌ¼ÌÇÜÕ	9.73E+04	1.08E+05	1.21E+05	1.05E+05	9.00E+00	9.00E+00	9.00E+00	9.00E+00	9.00E+00	9.00E+00	6.38E+04	3.73E+04	4.17E+04	4.40E+05	4.40E+05	1.55E+05	8.42E+05	4.31E+05	4.16E+05
Cho1330	Negative	313.08	298.3	7.21	314.08	[M-H]-	-	Velutin	Flavone	Õ±Ã«ÃÀÖÞ²èËØ	»ÆÍª	1.11E+06	1.15E+06	1.10E+06	1.08E+06	4.23E+06	4.75E+06	4.48E+06	3.21E+05	2.47E+05	2.59E+05	1.32E+06	8.53E+05	7.07E+05	1.76E+05	1.60E+05	1.40E+05	2.70E+05	2.34E+05	2.14E+05
Cho1073	Negative	341	179.2	3.03	342	[M-H]-	-	Caffeic acid O-glucoside	Hydroxycinnamoyl derivatives	¿§·Èõ£ O-ÆÏÌÑÌÇÜÕ	ôÇ»ùÈâ¹ðõ£ÑÜÉúÎï	3.83E+05	3.79E+05	3.79E+05	3.75E+05	7.87E+05	8.08E+05	1.26E+06	3.58E+04	6.39E+04	2.87E+04	1.37E+05	1.33E+05	1.57E+05	1.19E+05	6.26E+04	3.66E+04	1.32E+05	9.85E+04	1.28E+05
Cho339	Positive	207.1	147.4	3.1	206.1	[M+H]+	-	6-Hydroxymethylherniarin	Hydroxycinnamoyl derivatives	6-ôÇ¼×»ùÍÑ³¦²ÝËØ	ôÇ»ùÈâ¹ðõ£ÑÜÉúÎï	3.63E+05	3.51E+05	3.22E+05	2.78E+05	6.84E+04	6.34E+04	6.68E+04	1.50E+05	1.23E+05	1.22E+05	3.06E+05	2.62E+05	2.22E+05	7.08E+05	6.67E+05	7.82E+05	5.26E+05	5.30E+05	5.73E+05
Cho1225	Negative	405.13	242.2	4.48	406.13	[M-H]-	-	E-3,4,5'-Trihydroxy-3'-glucopyranosylstilbene	Others	E-3,4,5'-ÈýôÇ»ù-3'-¶þ±½ÒÒÏ©ßÁà«ÆÏÌÑÌÇÜÕ	ÆäËü	5.40E+04	4.32E+04	5.02E+04	5.80E+04	9.00E+00	9.00E+00	9.00E+00	9.56E+04	1.87E+05	1.22E+05	5.84E+04	8.00E+04	9.25E+04	2.79E+04	3.13E+04	2.52E+04	3.00E+04	2.76E+04	3.73E+04
Cho618	Positive	477.2	328	5.28	476.2	[M+H]+	-	O-methylChrysoeriol 7-O-hexoside	Flavone	Ñõ¼×»ù½ðÊ¥²Ý»ÆËØ 7-O-¼ºÌÇÜÕ	»ÆÍª	8.40E+04	8.36E+04	7.27E+04	7.58E+04	1.94E+05	2.26E+05	1.67E+05	9.21E+04	9.27E+04	8.42E+04	1.99E+05	1.56E+05	1.62E+05	1.13E+04	1.99E+04	1.59E+04	3.21E+04	2.96E+04	2.61E+04
Cho527	Positive	479.2	318	4.25	478.2	[M+H]+	-	Isorhamnetin O-hexoside	Flavonol	ÒìÊóÀîËØ O-¼ºÌÇÜÕ	»ÆÍª´¼	1.31E+06	1.09E+06	1.10E+06	1.22E+06	4.13E+05	3.69E+05	3.15E+05	7.26E+04	9.24E+04	7.08E+04	3.05E+05	2.69E+05	1.89E+05	2.63E+06	1.45E+06	1.30E+06	1.89E+06	2.94E+06	2.66E+06
Cho394	Positive	625.2	463.6	3.49	624.2	[M+H]+	-	C-hexosyl-chrysoeriol O-hexoside	Flavone C-glycosides	C-¼ºÌÇ»ù½ðÊ¥²Ý»ÆËØ O-¼ºÌÇÜÕ	»ÆÍªÌ¼ÌÇÜÕ	4.97E+05	4.33E+05	4.82E+05	4.06E+05	1.57E+06	1.68E+06	1.30E+06	2.14E+05	2.03E+05	1.64E+05	7.94E+05	5.92E+05	4.64E+05	8.35E+04	7.98E+04	7.13E+04	1.47E+05	1.70E+05	9.70E+04
Cho204	Positive	374.1	198.6	2.12	373.1	[M+H]+	C04831	DIMBOA glucoside	Others	2,4-¶þôÇ»ù-7-¼×Ñõ»ù-1,4-±½²¢¶ñàº-3-Íª ÆÏÌÇÜÕ	ÆäËü	1.65E+05	1.13E+05	1.57E+05	1.53E+05	3.40E+05	3.64E+05	5.05E+05	2.06E+05	1.61E+05	1.84E+05	7.37E+04	7.26E+04	6.81E+04	9.07E+04	1.03E+05	9.60E+04	1.04E+05	8.45E+04	1.29E+05
Cho212	Positive	122	105.3	2.19	121	[M+H]+	C09815	Benzamide	Others	±½¼×õ£°·	ÆäËü	1.07E+06	9.88E+05	1.12E+06	1.17E+06	3.24E+05	2.33E+05	3.43E+05	2.32E+06	3.20E+06	2.20E+06	2.73E+06	2.19E+06	2.33E+06	3.38E+05	6.09E+05	5.97E+05	2.86E+05	2.72E+05	2.53E+05
Cho264	Positive	162	145.5	2.57	161	[M+H]+	C19837	Indole carboxylic acid	Phytohormones	ßÅßá-3-ôÈËá	Ö²Îï¼¤ËØ	1.73E+04	1.89E+04	1.59E+04	1.31E+04	9.00E+00	9.00E+00	9.00E+00	9.00E+00	9.00E+00	9.00E+00	9.00E+00	9.00E+00	9.00E+00	3.92E+04	1.41E+04	1.27E+04	2.89E+04	3.48E+04	4.51E+04
Cho371	Positive	375.2	137.6	3.34	374.2	[M+H]+	-	Feruloyl syringic acid	Hydroxycinnamoyl derivatives	°¢ÎºËá¶¡ÏãËá	ôÇ»ùÈâ¹ðõ£ÑÜÉúÎï	9.59E+04	7.90E+04	9.33E+04	7.00E+04	2.36E+04	1.98E+04	3.05E+04	5.02E+04	3.82E+04	4.45E+04	4.79E+04	3.56E+04	2.87E+04	1.22E+05	1.46E+05	2.00E+05	1.08E+05	1.87E+05	1.65E+05
Cho398	Positive	225.1	151.4	3.51	224.1	[M+H]+	C02794	3-Hydroxykynurenine	Amino acid derivatives	3-ôÇ»ùÈ®ÄòËØ	°±»ùËáÑÜÉúÎï	8.93E+04	1.02E+05	1.37E+05	1.12E+05	4.66E+04	4.27E+04	5.41E+04	6.54E+04	5.23E+04	4.45E+04	4.70E+04	5.34E+04	6.72E+04	1.98E+05	1.11E+05	1.33E+05	1.29E+05	2.06E+05	1.72E+05
Cho572	Positive	203	133.3	4.59	202	[M+H]+	-	N-Acetyl tryptamine	Phenolamides	ÒÒõ£É«°·	·Ó°·	1.37E+04	1.32E+04	1.66E+04	1.18E+04	9.00E+00	9.00E+00	9.00E+00	9.00E+00	9.00E+00	9.00E+00	9.00E+00	9.00E+00	9.00E+00	3.63E+04	1.56E+04	1.97E+04	2.30E+04	2.69E+04	3.73E+04
Cho650	Positive	165.1	95.5	5.88	164.1	[M+H]+	C10945	Caffeic aldehyde	Hydroxycinnamoyl derivatives	¿§·ÈÈ©	ôÇ»ùÈâ¹ðõ£ÑÜÉúÎï	4.45E+04	4.32E+04	4.32E+04	4.02E+04	6.53E+04	5.71E+04	7.26E+04	4.17E+04	3.06E+04	4.06E+04	3.06E+04	3.00E+04	3.13E+04	2.10E+04	2.64E+04	1.70E+04	1.62E+04	2.48E+04	2.00E+04
Cho676	Positive	351	259.8	6.49	350	[M+H]+	-	MAG (18:4) isomer1	Lipids_Glycerolipids	µ¥õ£¸ÊÓÍõ¥ (õ£»ù 18:4) Òì¹¹1	Ö¬ÖÊ-¸ÊÓÍõ¥	1.87E+05	1.70E+05	1.83E+05	2.05E+05	1.21E+05	1.30E+05	1.61E+05	8.86E+04	9.17E+04	8.91E+04	1.06E+05	7.42E+04	8.38E+04	4.25E+05	3.50E+05	3.47E+05	3.29E+05	3.35E+05	2.78E+05
Cho710	Positive	696.4	696.2	7.41	695.4	[M+H]+	-	DGMG (18:2) isomer2	Lipids_Glycerolipids	µ¥õ£¸ÊÓÍõ¥¶þÌÇ (18:2) Òì¹¹2	Ö¬ÖÊ-¸ÊÓÍõ¥	2.43E+05	2.30E+05	2.33E+05	1.75E+05	1.12E+05	1.08E+05	1.31E+05	1.47E+05	1.33E+05	1.41E+05	1.62E+05	1.47E+05	2.00E+05	3.56E+05	2.59E+05	1.75E+05	2.94E+05	3.65E+05	3.67E+05
Cho711	Positive	353.3	261.8	7.41	352.3	[M+H]+	-	MAG (18:3) isomer5	Lipids_Glycerolipids	µ¥õ£¸ÊÓÍõ¥ (õ£»ù 18:3) Òì¹¹5	Ö¬ÖÊ-¸ÊÓÍõ¥	1.21E+07	1.17E+07	1.18E+07	1.16E+07	5.78E+06	6.85E+06	6.93E+06	8.07E+06	7.91E+06	8.13E+06	9.77E+06	9.02E+06	9.34E+06	1.78E+07	1.38E+07	1.06E+07	1.83E+07	1.75E+07	1.61E+07
Cho723	Positive	696.4	337.8	7.92	695.4	[M+H]+	-	DGMG (18:2) isomer1	Lipids_Glycerolipids	µ¥õ£¸ÊÓÍõ¥¶þÌÇ (18:2) Òì¹¹1	Ö¬ÖÊ-¸ÊÓÍõ¥	1.73E+06	1.69E+06	1.57E+06	1.36E+06	9.76E+05	9.14E+05	1.00E+06	4.47E+05	3.78E+05	3.92E+05	1.20E+06	8.67E+05	8.72E+05	2.82E+06	1.93E+06	1.08E+06	3.12E+06	2.70E+06	2.53E+06
Cho728	Positive	696.4	696.3	8.12	695.4	[M+H]+	-	DGMG (18:2) isomer3	Lipids_Glycerolipids	µ¥õ£¸ÊÓÍõ¥¶þÌÇ (18:2) Òì¹¹3	Ö¬ÖÊ-¸ÊÓÍõ¥	2.11E+05	2.39E+05	2.07E+05	2.44E+05	1.76E+05	2.21E+05	2.77E+05	1.41E+05	1.03E+05	1.22E+05	2.44E+05	2.23E+05	2.08E+05	4.20E+05	2.06E+05	1.54E+05	3.26E+05	3.78E+05	2.89E+05
Cho734	Positive	355.1	263.8	8.27	354.1	[M+H]+	-	MAG (18:2) isomer1	Lipids_Glycerolipids	µ¥õ£¸ÊÓÍõ¥ (õ£»ù 18:2) Òì¹¹1	Ö¬ÖÊ-¸ÊÓÍõ¥	1.77E+05	1.75E+05	1.73E+05	1.60E+05	1.65E+05	1.84E+05	1.75E+05	1.64E+05	1.25E+05	1.49E+05	1.84E+05	2.06E+05	2.02E+05	1.57E+05	1.60E+05	1.54E+05	1.31E+05	1.52E+05	1.28E+05
Cho737	Positive	494.3	476.6	8.38	493.3	[M+H]+	-	LysoPC 16:1	Lipids_Glycerophospholipids	ÈÜÑªÁ×Ö¬õ£µ¨¼î 16:1	Ö¬ÖÊ-¸ÊÓÍÁ×Ö¬	1.19E+05	1.02E+05	1.03E+05	1.00E+05	9.00E+00	9.00E+00	9.00E+00	8.76E+03	7.93E+03	1.04E+04	9.52E+05	3.90E+05	2.86E+05	8.61E+03	5.39E+03	5.05E+03	6.44E+03	6.11E+03	8.21E+03
Cho96	Positive	298.1	166.5	1.17	297.1	[M+H]+	-	N2-methylguanosine	Nucleotide and its derivates	¼×»ùÄñÜÕ	ºËÜÕËá¼°ÆäÑÜÉúÎï	1.30E+05	1.47E+05	9.78E+04	1.09E+05	7.41E+04	9.59E+04	8.30E+04	1.06E+05	1.15E+05	1.15E+05	3.90E+05	1.54E+05	2.62E+05	1.31E+05	1.14E+05	9.55E+04	1.75E+05	1.40E+05	1.30E+05
Cho97	Positive	153	136.4	1.17	152	[M+H]+	C00385	Xanthine	Nucleotide and its derivates	»ÆàÑßÊ	ºËÜÕËá¼°ÆäÑÜÉúÎï	5.94E+04	4.77E+04	4.77E+04	4.33E+04	3.18E+04	2.25E+04	2.77E+04	2.06E+04	2.20E+04	2.19E+04	5.38E+04	3.58E+04	7.81E+04	1.06E+05	6.87E+04	7.33E+04	9.36E+04	6.76E+04	7.92E+04
Cho170	Positive	348.1	187.7	1.6	347.1	[M+H]+	-	Kinetin 9-riboside	Phytohormones	¼¤¶¯ËØ 9-ºËÌÇÜÕ	Ö²Îï¼¤ËØ	5.55E+05	4.84E+05	5.83E+05	5.61E+05	3.08E+05	3.16E+05	2.36E+05	3.07E+05	2.84E+05	2.78E+05	3.34E+05	3.88E+05	3.55E+05	8.18E+05	7.05E+05	6.58E+05	9.66E+05	8.54E+05	1.08E+06
Cho632	Positive	331.1	315.8	5.58	330.1	[M+H]+	-	Tricin	Flavone	Âó»ÆÍª	»ÆÍª	6.69E+06	6.70E+06	7.18E+06	6.92E+06	4.88E+06	3.69E+06	4.01E+06	1.27E+06	8.27E+05	9.45E+05	4.43E+06	2.91E+06	3.11E+06	1.14E+07	1.01E+07	8.81E+06	1.09E+07	1.54E+07	1.28E+07
Cho699	Positive	351.4	277.8	7.05	350.4	[M+H]+	-	MAG (18:4) isomer2	Lipids_Glycerolipids	µ¥õ£¸ÊÓÍõ¥ (õ£»ù 18:4) Òì¹¹2	Ö¬ÖÊ-¸ÊÓÍõ¥	5.99E+03	5.74E+03	7.04E+03	7.61E+03	9.00E+00	9.00E+00	9.00E+00	7.09E+03	5.62E+03	3.46E+03	9.77E+03	7.57E+03	7.05E+03	7.52E+03	5.38E+03	4.66E+03	1.21E+04	1.38E+04	1.01E+04
Cho714	Positive	387.1	331.8	7.48	386.1	[M+H]+	C00187	Cholesterol	Others	µ¨¹Ì´¼	ÆäËü	1.00E+05	9.31E+04	8.72E+04	9.01E+04	1.17E+05	1.29E+05	1.45E+05	1.07E+05	1.15E+05	1.22E+05	6.86E+04	8.32E+04	1.17E+05	8.39E+04	8.81E+04	8.48E+04	6.41E+04	5.51E+04	7.51E+04
Cho750	Positive	357.2	339.9	8.79	356.2	[M+H]+	-	MAG (18:1) isomer2	Lipids_Glycerolipids	µ¥õ£¸ÊÓÍõ¥ (õ£»ù 18:2) Òì¹¹2	Ö¬ÖÊ-¸ÊÓÍõ¥	2.65E+05	2.60E+05	2.65E+05	2.63E+05	1.73E+05	1.76E+05	1.67E+05	7.24E+04	5.11E+04	5.93E+04	2.40E+05	1.51E+05	1.32E+05	4.82E+05	3.65E+05	3.23E+05	4.77E+05	5.59E+05	4.41E+05
Cho570	Positive	653.3	345.9	4.58	652.3	[M+H]+	-	3¡¯,4¡¯,5¡¯-Tricetin O-rutinoside	Flavone	3',4',5'-ÈýôÇ»ÆÍª O-Ü¿ÏãÌÇÜÕ	»ÆÍª	6.10E+05	5.58E+05	5.65E+05	5.90E+05	1.81E+06	2.33E+06	2.15E+06	1.93E+05	1.52E+05	2.05E+05	2.66E+05	2.74E+05	2.65E+05	1.13E+05	1.48E+05	1.38E+05	1.09E+05	1.61E+05	1.02E+05
Cho185	Positive	136.1	119.3	1.83	135.1	[M+H]+	-	Aminopurine	Others	ÒÒõ£±½°·	ÆäËü	3.56E+06	2.77E+06	3.51E+06	3.61E+06	1.34E+05	1.48E+05	1.68E+05	7.16E+06	6.92E+06	6.76E+06	4.15E+06	3.42E+06	4.73E+06	3.21E+06	2.65E+06	3.23E+06	2.36E+06	2.46E+06	2.90E+06
Cho334	Positive	195.1	177.5	3.08	194.1	[M+H]+	-	Hydroxy-methoxycinnamate	Hydroxycinnamoyl derivatives	·´Ê½-4-ôÇ»ù-3-¼×Ñõ»ùÈâ¹ðËá	ôÇ»ùÈâ¹ðõ£ÑÜÉúÎï	1.53E+04	1.40E+04	1.62E+04	1.40E+04	3.37E+04	3.28E+04	4.40E+04	9.00E+00	9.00E+00	9.00E+00	9.00E+00	9.00E+00	9.00E+00	9.00E+00	9.00E+00	9.00E+00	9.00E+00	9.00E+00	9.00E+00
Cho428	Positive	219.1	189.5	3.68	218.1	[M+H]+	C08309	5-Methoxy-N,N-dimethyltryptamine	Tryptamine derivatives	5-¼×Ñõ»ù-N,N-¶þ¼×»ùÉ«°·	É«°·¼°ÆäÑÜÉúÎï	2.33E+04	2.72E+04	1.95E+04	2.24E+04	9.21E+03	1.68E+04	1.39E+04	8.62E+03	1.49E+04	7.64E+03	2.41E+04	3.14E+04	4.92E+04	2.23E+04	3.07E+04	2.62E+04	3.54E+04	5.29E+04	2.82E+04
Cho74	Positive	162.1	98.3	0.81	161.1	[M+H]+	C00956	2-Aminoadipic acid (L-Homoglutamic acid)	Amino acids	2-°±»ù¼º¶þËá (L-¸ß¹È°±Ëá)	°±»ùËá	6.99E+05	5.88E+05	5.67E+05	6.27E+05	2.40E+05	2.33E+05	2.31E+05	3.25E+05	3.27E+05	3.39E+05	9.91E+05	9.70E+05	4.89E+05	5.68E+05	5.55E+05	4.71E+05	3.88E+05	3.90E+05	4.41E+05
Cho75	Positive	458.1	116.4	0.81	457.1	[M+H]+	-	Aspartic acid di-O-glucoside	Amino acid derivatives	ÌìÃÅ¶¬°±Ëá ¶þÆÏÌÇÜÕ	°±»ùËáÑÜÉúÎï	2.47E+06	1.37E+06	1.44E+06	2.12E+06	5.90E+05	4.64E+05	2.55E+05	2.72E+05	6.63E+05	4.08E+05	9.30E+05	9.70E+05	1.42E+06	2.38E+06	2.06E+06	1.07E+06	2.79E+06	2.91E+06	2.31E+06
Cho284	Positive	671.2	671	2.7	670.2	[M+H]+	-	Gallic acid O-feruloyl-O-hexosyl-O-hexoside	Hydroxycinnamoyl derivatives	Ã»Ê³×ÓËá O-°¢Îºõ£¼ºÌÇÜÕ-O-¼ºÌÇÜÕ	ôÇ»ùÈâ¹ðõ£ÑÜÉúÎï	5.11E+04	5.87E+04	7.14E+04	5.72E+04	1.81E+05	1.80E+05	1.41E+05	1.65E+05	9.91E+04	1.22E+05	2.44E+05	1.53E+05	1.48E+05	1.20E+04	6.63E+03	1.02E+04	3.51E+04	2.11E+04	2.54E+04
Cho59	Positive	104.1	60.2	0.78	103.1	[M+H]+	C00114	Choline	Cholines	µ¨¼î	µ¨¼îÀà	4.22E+07	3.99E+07	4.36E+07	3.88E+07	4.75E+07	5.02E+07	4.82E+07	5.09E+07	4.85E+07	4.80E+07	3.88E+07	3.90E+07	4.15E+07	3.43E+07	3.47E+07	3.55E+07	3.27E+07	3.05E+07	3.39E+07
Cho240	Positive	584.2	325.8	2.41	583.2	[M+H]+	-	N',N",N"'-p-coumaroyl-cinnamoyl-caffeoyl spermidine	Phenolamides	N',N",N"'-¶ÔÏã¶¹õ£°¢Îºõ£¿§·Èõ£ÑÇ¾«°·	·Ó°·	3.56E+05	3.60E+05	4.17E+05	3.98E+05	6.78E+04	8.69E+04	1.13E+05	1.32E+06	1.14E+06	8.27E+05	5.71E+05	6.07E+05	1.11E+06	4.14E+04	3.30E+04	3.01E+04	3.37E+04	4.70E+04	4.09E+04
Cho306	Positive	337.2	207.5	2.83	336.2	[M+H]+	-	N-Sinapoyl agmatine	Phenolamides	½æ×Óõ£ëÒ¶¡°·	·Ó°·	2.64E+04	1.34E+04	2.62E+04	1.96E+04	6.42E+03	1.20E+04	6.67E+03	2.75E+04	2.31E+04	1.17E+04	2.70E+04	1.70E+04	3.47E+04	2.90E+04	3.69E+04	2.60E+04	4.36E+04	2.04E+04	2.07E+04
Cho11	Positive	131.1	72.1	0.64	130.1	[M+H]+	C00179	Agmatine	Phenolamides	ëÒ¶¡°·	·Ó°·	1.41E+05	1.26E+05	1.44E+05	1.49E+05	3.79E+04	3.07E+04	3.48E+04	3.51E+04	3.88E+04	3.37E+04	5.91E+04	5.37E+04	3.28E+04	3.84E+05	3.19E+05	2.00E+05	4.34E+05	2.36E+05	2.84E+05
Cho228	Positive	235.1	147.4	2.32	234.1	[M+H]+	-	N'-p-Coumaroyl putrescine	Phenolamides	N'-¶ÔÏã¶¹õ£»ù¸¯°·	·Ó°·	3.08E+04	3.84E+04	4.69E+04	5.01E+04	2.31E+04	2.35E+04	2.33E+04	6.41E+04	5.68E+04	5.65E+04	7.32E+04	8.13E+04	1.06E+05	1.99E+04	1.93E+04	3.82E+04	2.41E+04	1.79E+04	2.30E+04
Cho90	Positive	348.1	136.4	0.88	347.1	[M+H]+	C01367	Adenosine 3'-monophosphate	Nucleotide and its derivates	ÏÙÜÕ 3'-µ¥Á×Ëá	ºËÜÕËá¼°ÆäÑÜÉúÎï	7.34E+04	7.00E+04	6.00E+04	6.16E+04	2.01E+04	2.10E+04	1.05E+04	1.34E+05	1.64E+05	1.39E+05	1.13E+05	9.04E+04	1.40E+05	4.81E+04	4.41E+04	3.35E+04	5.40E+04	7.19E+04	4.95E+04
Cho98	Positive	664.2	524.1	1.17	663.2	[M+H]+	C00003	Nicotinic acid adenine dinucleotide	Nucleotide and its derivates	ÑÌõ£°·ÏÙàÑßÊ¶þºËÜÕ	ºËÜÕËá¼°ÆäÑÜÉúÎï	5.51E+05	5.72E+05	5.06E+05	4.28E+05	7.92E+04	1.21E+05	6.30E+04	8.96E+05	7.09E+05	5.69E+05	5.47E+05	3.24E+05	3.65E+05	9.49E+05	4.57E+05	5.60E+05	7.64E+05	7.37E+05	9.03E+05
Cho356	Positive	477.1	315.6	3.22	477.1	Protonated	-	Rosinidin O-hexoside	Anthocyanins	ËÉÏã»¨ÇàËØ O-¼ºÌÇÜÕ	»¨ÇàËØ	3.50E+04	4.96E+04	3.66E+04	3.66E+04	6.38E+04	4.91E+04	5.41E+04	3.72E+04	2.79E+04	3.04E+04	5.08E+04	3.81E+04	4.02E+04	5.12E+04	3.93E+04	2.73E+04	2.26E+04	3.77E+04	1.96E+04
Cho329	Positive	519.1	271.4	3.04	519.1	Protonated	-	Pelargonidin 3-O-malonylhexoside	Anthocyanins	ÌìóÃ¿ûÉ«ËØ-3-O-±û¶þõ£¼ºÌÇÜÕ	»¨ÇàËØ	3.79E+04	3.26E+04	3.71E+04	3.04E+04	9.00E+00	9.00E+00	9.00E+00	9.00E+00	9.00E+00	9.00E+00	9.00E+00	9.00E+00	9.00E+00	1.42E+05	1.72E+05	8.95E+04	1.99E+05	1.15E+05	1.53E+05
Cho463	Positive	301.1	273.6	3.86	301.1	Protonated	C08726	Peonidin	Anthocyanins	ÉÖÒ©»¨ÇàËØ	»¨ÇàËØ	4.29E+05	5.37E+05	4.68E+05	4.19E+05	1.05E+06	8.58E+05	8.29E+05	3.60E+05	3.67E+05	2.25E+05	6.89E+05	4.96E+05	4.63E+05	2.22E+05	2.32E+05	2.20E+05	4.75E+05	5.67E+05	4.00E+05
Cho360	Positive	509.1	347.7	3.27	508.1	[M+H]+	-	Syringetin 3-O-hexoside	Flavonol	¶¡ÏãÍ¤ O-¼ºÌÇÜÕ	»ÆÍª´¼	9.51E+04	1.11E+05	8.22E+04	1.03E+05	7.42E+04	1.06E+05	8.30E+04	1.84E+05	2.14E+05	2.47E+05	7.86E+04	6.14E+04	7.82E+04	7.06E+04	4.78E+04	8.65E+04	3.98E+04	4.90E+04	4.04E+04
Cho411	Positive	581.2	287.3	3.6	580.2	[M+H]+	-	Luteolin O-hexosyl-O-pentoside	Flavone	Ä¾Ï¬²ÝËØ O-¼ºÌÇ»ù-O-ÎìÌÇÜÕ	»ÆÍª	2.88E+04	3.40E+04	2.46E+04	2.35E+04	2.95E+04	3.92E+04	6.65E+04	9.74E+03	1.12E+04	6.94E+03	7.37E+03	7.10E+03	6.84E+03	4.57E+04	3.36E+04	3.88E+04	4.20E+04	2.13E+04	2.74E+04
Cho456	Positive	509.2	347.6	3.82	508.2	[M+H]+	-	Syringetin 5-O-hexoside	Flavone	¶¡ÏãÍ¤ 5-O-¼ºÌÇÜÕ	»ÆÍª	8.92E+05	9.25E+05	7.62E+05	7.81E+05	1.92E+06	9.76E+05	8.57E+05	6.84E+05	6.16E+05	6.03E+05	2.72E+06	2.15E+06	1.34E+06	2.59E+05	1.75E+05	2.09E+05	3.05E+05	2.64E+05	2.78E+05
Cho512	Positive	757.1	581.5	4.12	756.1	[M+H]+	-	Luteolin O-hexoside O-feruloylpentoside	Flavone	Ä¾Ï¬²ÝËØ O-¼ºÌÇÜÕ-°¢Îºõ£ÎìÌÇÜÕ	»ÆÍª	3.18E+04	2.05E+04	2.64E+04	3.08E+04	9.00E+00	9.00E+00	9.00E+00	2.04E+04	2.39E+04	2.12E+04	4.64E+04	4.01E+04	3.87E+04	3.30E+04	3.19E+04	3.22E+04	2.32E+04	3.48E+04	3.44E+04
Cho540	Positive	519	271.7	4.36	518	[M+H]+	-	Apigenin O-malonylhexoside	Flavone	ÇÛ²ËËØ O-±û¶þõ£¼ºÌÇÜÕ	»ÆÍª	2.17E+07	2.06E+07	2.39E+07	2.19E+07	3.97E+07	3.77E+07	3.97E+07	3.74E+07	3.72E+07	3.79E+07	3.19E+07	3.46E+07	3.38E+07	3.65E+07	4.31E+07	4.78E+07	2.65E+07	2.57E+07	2.62E+07
Cho593	Positive	417.1	255.7	4.84	416.1	[M+H]+	-	Chrysin 5-O-glucoside (Toringin)	Flavone	°×ÑîËØ 5-O-¼ºÌÇÜÕ	»ÆÍª	1.46E+05	1.30E+05	1.29E+05	1.38E+05	1.33E+05	7.63E+04	9.51E+04	7.54E+04	9.57E+04	7.74E+04	6.88E+04	1.48E+05	1.59E+05	6.31E+04	6.72E+04	7.44E+04	1.05E+05	9.32E+04	1.08E+05
Cho354	Positive	639.1	640	3.21	638.1	[M+H]+	-	Chrysoeriol O-glucuronic acid-O-hexoside	Flavone	½ðÊ¥²Ý»ÆËØ O-ÆÏÌÑÌÇÈ©Ëá O-¼ºÌÇÜÕ	»ÆÍª	9.00E+00	9.00E+00	9.00E+00	9.00E+00	9.00E+00	9.00E+00	9.00E+00	9.00E+00	9.00E+00	9.00E+00	9.00E+00	9.00E+00	9.00E+00	3.66E+04	3.54E+04	3.62E+04	6.50E+04	1.21E+05	8.08E+04
Cho378	Positive	611.1	449.4	3.38	610.1	[M+H]+	-	Luteolin 3',7-di-O-glucoside	Flavone	Ä¾Ï¬²ÝËØ 3¡®,7-¶þÑõÆÏÌÑÌÇÜÕ	»ÆÍª	1.98E+06	2.01E+06	2.00E+06	1.77E+06	5.75E+04	9.90E+04	1.39E+05	7.07E+05	8.58E+05	7.18E+05	4.28E+06	2.18E+06	1.92E+06	4.91E+06	4.57E+06	3.24E+06	7.01E+06	6.35E+06	7.37E+06
Cho439	Positive	771.1	463.2	3.71	770.1	[M+H]+	-	Chrysoeriol O-hexosyl-O-rutinoside	Flavone	½ðÊ¥²Ý»ÆËØ O-¼ºÌÇ»ù-O-Ü¿ÏãÌÇÜÕ	»ÆÍª	5.20E+05	4.19E+05	4.39E+05	3.58E+05	3.15E+05	7.12E+05	6.25E+05	5.87E+05	5.77E+05	6.20E+05	7.37E+05	5.99E+05	6.89E+05	4.18E+05	5.80E+05	4.74E+05	5.13E+05	3.45E+05	3.64E+05
Cho464	Positive	479.2	317.8	3.86	478.2	[M+H]+	-	Isorhamnetin 5-O-hexoside	Flavonol	ÒìÊóÀîËØ 5-O-¼ºÌÇÜÕ	»ÆÍª´¼	1.67E+06	1.76E+06	1.69E+06	1.49E+06	2.77E+06	2.29E+06	2.01E+06	1.14E+06	9.98E+05	9.33E+05	7.05E+06	5.06E+06	3.73E+06	6.09E+05	3.75E+05	3.99E+05	1.15E+06	1.14E+06	1.00E+06
Cho483	Positive	595.1	301.8	3.94	594.1	[M+H]+	-	Chrysoeriol O-hexosyl-O-pentoside	Flavone	½ðÊ¥²Ý»ÆËØ O-¼ºÌÇ»ù-O-ÎìÌÇÜÕ	»ÆÍª	2.26E+06	2.23E+06	2.31E+06	1.85E+06	6.52E+06	7.88E+06	7.35E+06	2.65E+06	3.13E+06	2.10E+06	4.59E+06	3.02E+06	3.30E+06	3.98E+05	4.96E+05	4.69E+05	1.38E+06	1.07E+06	8.16E+05
Cho493	Positive	509.3	283.6	4.02	508.3	[M+H]+	-	Syringetin 7-O-hexoside	Flavone	¶¡ÏãÍ¤ 7-O-¼ºÌÇÜÕ	»ÆÍª	7.58E+05	7.06E+05	7.08E+05	7.76E+05	1.73E+06	1.03E+06	8.08E+05	6.50E+05	5.85E+05	6.22E+05	2.62E+06	2.17E+06	1.18E+06	2.04E+05	1.56E+05	1.96E+05	2.81E+05	2.81E+05	2.65E+05
Cho498	Positive	625.1	331.7	4.03	624.1	[M+H]+	-	Chrysoeriol O-hexosyl-O-hexoside	Flavone	½ðÊ¥²Ý»ÆËØ O-¶þ¼ºÌÇÜÕ	»ÆÍª	7.72E+05	7.95E+05	7.65E+05	6.48E+05	8.40E+05	1.17E+06	8.72E+05	1.34E+06	1.35E+06	1.16E+06	2.53E+06	1.72E+06	1.56E+06	2.57E+05	3.29E+05	2.53E+05	5.86E+05	5.51E+05	4.79E+05
Cho502	Positive	433.1	271.7	4.05	432.1	[M+H]+	C04608	Apigenin 7-O-glucoside (Cosmosiin)	Flavone	ÇÛ²ËËØ 7-O-ÆÏÌÑÌÇÜÕ	»ÆÍª	3.77E+07	3.85E+07	3.47E+07	3.67E+07	1.26E+07	1.05E+07	1.30E+07	9.44E+06	9.71E+06	8.49E+06	1.34E+07	1.38E+07	1.50E+07	4.61E+07	4.82E+07	5.09E+07	5.05E+07	4.66E+07	4.86E+07
Cho517	Positive	463.2	287.7	4.14	462.2	[M+H]+	-	Chrysoeriol 7-O-hexoside	Flavone	½ðÊ¥²Ý»ÆËØ 7-O-¼ºÌÇÜÕ	»ÆÍª	4.07E+07	4.04E+07	3.96E+07	4.00E+07	5.17E+07	5.27E+07	4.83E+07	5.13E+07	5.11E+07	5.02E+07	5.79E+07	5.75E+07	5.72E+07	2.92E+07	3.22E+07	3.03E+07	3.78E+07	3.86E+07	3.73E+07
Cho549	Positive	549.1	301.7	4.43	548.1	[M+H]+	-	Chrysoeriol O-malonylhexoside	Flavone	½ðÊ¥²Ý»ÆËØ O-±û¶þõ£¼ºÌÇÜÕ	»ÆÍª	6.06E+07	5.83E+07	5.82E+07	5.80E+07	6.11E+07	6.22E+07	6.27E+07	5.91E+07	5.92E+07	5.87E+07	6.13E+07	5.93E+07	6.12E+07	4.74E+07	4.91E+07	4.84E+07	5.78E+07	5.75E+07	5.76E+07
Cho276	Positive	729.1	596.8	2.64	728.1	[M+H]+	-	C-hexosyl-apigenin O-hexosyl-O-pentoside	Flavone C-glycosides	C-¼ºÌÇ»ù-ÇÛ²ËËØ O-¼ºÌÇÎìÌÇÜÕ	»ÆÍªÌ¼ÌÇÜÕ	1.86E+04	1.68E+04	1.72E+04	1.64E+04	6.37E+04	6.39E+04	3.73E+04	9.00E+00	9.00E+00	9.00E+00	9.00E+00	9.00E+00	9.00E+00	9.00E+00	9.00E+00	9.00E+00	9.00E+00	9.00E+00	9.00E+00
Cho278	Positive	627.1	430	2.65	626.1	[M+H]+	-	8-C-hexosyl-hesperetin O-hexoside	Flavone C-glycosides	8-C-¼ºÌÇ»ù-³ÈÆ¤ËØ O-¼ºÌÇÜÕ	»ÆÍªÌ¼ÌÇÜÕ	2.93E+05	2.57E+05	2.46E+05	2.46E+05	8.73E+04	6.99E+04	5.69E+04	2.19E+05	2.20E+05	1.66E+05	6.01E+05	4.66E+05	3.99E+05	4.91E+05	3.74E+05	3.02E+05	8.08E+05	7.97E+05	7.87E+05
Cho282	Positive	775.1	774.9	2.68	774.1	[M+H]+	-	Eriodictiol 6-C-hexoside 8-C-hexoside-O-hexoside	Flavone C-glycosides	Ê¥²Ý·Ó C-¼ºÌÇ»ù-O-¼ºÌÇÜÕ-O-¼ºÌÇÜÕ	»ÆÍªÌ¼ÌÇÜÕ	5.33E+03	2.80E+03	4.96E+03	4.03E+03	9.00E+00	9.00E+00	9.00E+00	9.00E+00	9.00E+00	9.00E+00	1.90E+04	1.37E+04	1.45E+04	9.00E+00	9.00E+00	9.00E+00	9.00E+00	9.00E+00	9.00E+00
Cho291	Positive	787.1	344.1	2.75	786.1	[M+H]+	-	Chrysoeriol 6-C-hexoside 8-C-hexoside-O-hexoside	Flavone C-glycosides	½ðÊ¥²Ý»ÆËØ 6-C-¼ºÌÇ»ù 8-C-¼ºÌÇ»ù-O-¼ºÌÇÜÕ	»ÆÍªÌ¼ÌÇÜÕ	6.31E+04	5.65E+04	5.88E+04	5.71E+04	1.67E+05	2.00E+05	1.07E+05	9.00E+00	9.00E+00	9.00E+00	5.33E+04	4.17E+04	6.06E+04	7.63E+04	3.95E+04	1.67E+04	2.01E+05	1.23E+05	1.45E+05
Cho298	Positive	611.2	412.3	2.8	610.2	[M+H]+	-	C-hexosyl-luteolin O-hexoside	Flavone C-glycosides	C-¼ºÌÇ»ùÄ¾Ï¬²ÝËØ O-¼ºÌÇÜÕ	»ÆÍªÌ¼ÌÇÜÕ	5.03E+06	4.87E+06	4.46E+06	4.30E+06	1.67E+07	1.40E+07	8.41E+06	1.38E+06	1.35E+06	1.36E+06	3.99E+06	4.15E+06	4.14E+06	3.06E+05	2.82E+05	4.49E+05	1.41E+06	1.29E+06	7.46E+05
Cho308	Positive	625.2	398.1	2.84	624.2	[M+H]+	-	6-C-hexosyl chrysoeriol O-hexoside	Flavone C-glycosides	6-C-¼ºÌÇ»ù-½ðÊ¥²Ý»ÆËØ O-¼ºÌÇÜÕ	»ÆÍªÌ¼ÌÇÜÕ	1.83E+06	1.80E+06	1.74E+06	1.74E+06	2.63E+06	2.63E+06	2.83E+06	1.84E+06	1.77E+06	1.67E+06	2.04E+06	2.38E+06	2.24E+06	3.20E+05	3.43E+05	3.79E+05	5.60E+05	5.44E+05	3.95E+05
Cho312	Positive	611.1	329	2.9	610.1	[M+H]+	-	6-C-hexosyl-luteolin O-hexoside	Flavone C-glycosides	6-C-¼ºÌÇ»ù-Ä¾Ï¬²ÝËØ O-¼ºÌÇÜÕ	»ÆÍªÌ¼ÌÇÜÕ	1.51E+04	1.43E+04	9.73E+03	9.14E+03	1.87E+04	1.25E+04	9.10E+03	1.13E+04	7.67E+03	4.52E+03	3.25E+04	3.12E+04	2.36E+04	9.00E+00	9.00E+00	3.47E+03	8.92E+03	8.60E+03	8.89E+03
Cho316	Positive	757.1	757	2.94	756.1	[M+H]+	-	6-C-hexosyl-apigenin O-hexosyl-O-hexoside	Flavone C-glycosides	6-C-¼ºÌÇÜÕ-ÇÛ²ËËØ O-¼ºÌÇÜÕ-O-¼ºÌÇÜÕ	»ÆÍªÌ¼ÌÇÜÕ	4.63E+05	4.28E+05	4.42E+05	4.53E+05	9.00E+00	9.00E+00	9.00E+00	9.00E+00	9.00E+00	9.00E+00	9.00E+00	9.00E+00	9.00E+00	1.46E+06	1.64E+06	6.72E+05	3.93E+06	1.45E+06	2.10E+06
Cho319	Positive	613.1	300.3	2.97	612.1	[M+H]+	-	Eriodictiol C-hexosyl-O-hexoside	Flavone C-glycosides	Ê¥²Ý·Ó C-¼ºÌÇ»ù-O-¼ºÌÇÜÕ	»ÆÍªÌ¼ÌÇÜÕ	4.15E+05	3.96E+05	4.05E+05	3.37E+05	1.19E+04	1.58E+04	2.05E+04	3.22E+04	3.12E+04	3.40E+04	8.20E+04	6.51E+04	6.55E+04	8.89E+05	7.07E+05	5.36E+05	2.07E+06	1.46E+06	1.76E+06
Cho327	Positive	581.1	467.9	3.02	580.1	[M+H]+	-	C-hexosyl-luteolin C-pentoside	Flavone C-glycosides	C-¼ºÌÇ»ù-Ä¾Ï¬²ÝËØ C-ÎìÌÇÜÕ	»ÆÍªÌ¼ÌÇÜÕ	3.70E+04	4.16E+04	3.94E+04	3.60E+04	1.74E+05	1.23E+05	5.78E+04	1.06E+04	8.90E+03	9.06E+03	3.45E+04	2.89E+04	3.53E+04	2.75E+03	1.45E+03	4.51E+03	1.33E+04	1.21E+04	4.61E+03
Cho342	Positive	581.1	335.9	3.14	580.1	[M+H]+	-	6-C-hexosyl luteolin O-pentoside	Flavone C-glycosides	6-C-¼ºÌÇ»ùÄ¾Ï¬²ÝËØO-ÎìÌÇÜÕ	»ÆÍªÌ¼ÌÇÜÕ	3.43E+04	2.73E+04	2.96E+04	2.99E+04	1.32E+05	7.91E+04	3.93E+04	8.91E+03	1.19E+04	1.17E+04	2.76E+04	1.87E+04	2.72E+04	4.12E+03	3.79E+03	3.99E+03	1.35E+04	1.24E+04	5.41E+03
Cho350	Positive	757.2	757	3.19	756.2	[M+H]+	-	8-C-hexosyl-apigenin O-hexosyl-O-hexoside	Flavone C-glycosides	8-C-¼ºÌÇÜÕ-ÇÛ²ËËØ O-¼ºÌÇÜÕ-O-¼ºÌÇÜÕ	»ÆÍªÌ¼ÌÇÜÕ	9.00E+00	9.00E+00	9.00E+00	9.00E+00	3.45E+04	5.20E+04	7.18E+04	6.06E+04	3.57E+04	4.95E+04	1.02E+05	3.74E+04	5.05E+04	9.00E+00	9.00E+00	9.00E+00	9.00E+00	9.00E+00	9.00E+00
Cho370	Positive	627.1	447.3	3.33	626.1	[M+H]+	-	6-C-hexosyl-hesperetin O-hexoside	Flavone C-glycosides	6-C-¼ºÌÇ»ù-³ÈÆ¤ËØ O-¼ºÌÇÜÕ	»ÆÍªÌ¼ÌÇÜÕ	1.40E+05	1.08E+05	1.17E+05	8.58E+04	1.37E+05	1.65E+05	1.23E+05	1.29E+05	1.04E+05	9.92E+04	2.52E+05	1.82E+05	1.78E+05	9.96E+04	8.31E+04	5.65E+04	1.54E+05	1.27E+05	1.58E+05
Cho379	Positive	581.1	449.2	3.38	580.1	[M+H]+	-	8-C-hexosyl-luteolin O-pentoside	Flavone C-glycosides	8-C-¼ºÌÇ»ù-Ä¾Ï¬²ÝËØ O-ÎìÌÇÜÕ	»ÆÍªÌ¼ÌÇÜÕ	1.81E+04	1.93E+04	1.64E+04	1.84E+04	9.00E+00	9.00E+00	9.00E+00	1.77E+04	2.07E+04	7.47E+03	5.21E+04	3.90E+04	5.04E+04	1.13E+04	1.51E+04	2.05E+04	3.77E+04	3.04E+04	2.25E+04
Cho408	Positive	739.1	739	3.58	738.1	[M+H]+	-	C-rhamnosyl-acacetin O-p-coumaroylhexoside	Flavone C-glycosides	C-ÊóÀîÌÇ»ù-½ðºÏ»¶ËØ O-¶ÔÏã¶¹õ£¼ºÌÇÜÕ	»ÆÍªÌ¼ÌÇÜÕ	1.79E+04	1.99E+04	2.77E+04	1.57E+04	9.00E+00	9.00E+00	9.00E+00	9.00E+00	9.00E+00	9.00E+00	9.00E+00	9.00E+00	9.00E+00	9.01E+04	8.50E+04	3.61E+04	1.45E+05	7.76E+04	9.83E+04
Cho413	Positive	609.1	463.4	3.6	608.1	[M+H]+	-	Chrysoeriol C-hexosyl-O-rhamnoside	Flavone C-glycosides	½ðÊ¥²Ý»ÆËØ C-¼ºÌÇ»ù-O-ÊóÀîÌÇÜÕ	»ÆÍªÌ¼ÌÇÜÕ	2.18E+05	2.09E+05	2.37E+05	2.19E+05	2.86E+05	3.29E+05	3.30E+05	4.67E+05	4.76E+05	4.15E+05	5.48E+05	4.93E+05	4.06E+05	5.80E+04	6.88E+04	6.65E+04	1.65E+05	1.35E+05	1.37E+05
Cho416	Positive	787.2	733.2	3.62	786.2	[M+H]+	-	C-hexosyl-luteolin O-feruloylhexoside	Flavone C-glycosides	C-¼ºÌÇ»ù-Ä¾Ï¬²ÝËØ O-°¢Îºõ£¼ºÌÇÜÕ	»ÆÍªÌ¼ÌÇÜÕ	1.70E+04	1.96E+04	1.29E+04	1.85E+04	2.69E+04	4.01E+04	2.79E+04	1.50E+04	1.14E+04	2.16E+04	2.58E+04	1.26E+04	2.10E+04	1.73E+04	7.06E+03	9.88E+03	1.51E+04	2.39E+04	1.85E+04
Cho419	Positive	611.1	299.8	3.64	610.1	[M+H]+	-	8-C-hexosyl-luteolin O-hexoside	Flavone C-glycosides	8-C-¼ºÌÇÜÕ-Ä¾Ï¬²ÝËØ O-¼ºÌÇÜÕ	»ÆÍªÌ¼ÌÇÜÕ	2.36E+06	2.50E+06	2.49E+06	2.02E+06	3.03E+06	4.03E+06	4.41E+06	6.33E+06	4.53E+06	4.88E+06	6.92E+06	5.29E+06	6.78E+06	3.39E+05	2.19E+05	2.81E+05	5.10E+05	3.36E+05	3.90E+05
Cho468	Positive	771.1	367.9	3.89	770.1	[M+H]+	-	6-C-hexosyl-apigenin O-feruloylhexoside	Flavone C-glycosides	6-C-¼ºÌÇÜÕ-ÇÛ²ËËØ O-°¢Îºõ£¼ºÌÇÜÕ	»ÆÍªÌ¼ÌÇÜÕ	3.96E+05	2.89E+05	3.62E+05	2.87E+05	2.75E+05	6.29E+05	3.98E+05	4.18E+05	3.74E+05	5.01E+05	5.93E+05	5.06E+05	5.55E+05	2.68E+05	4.48E+05	3.80E+05	3.04E+05	2.62E+05	2.98E+05
Cho469	Positive	403.1	367.7	3.89	402.1	[M+H]+	-	Apigenin 6-C-pentoside	Flavone C-glycosides	ÇÛ²ËËØ 6-C-ÎìÌÇÜÕ	»ÆÍªÌ¼ÌÇÜÕ	1.41E+05	1.16E+05	1.08E+05	1.25E+05	4.87E+05	3.59E+05	1.61E+05	4.81E+04	4.71E+04	3.87E+04	1.36E+05	1.42E+05	1.32E+05	8.58E+03	7.79E+03	1.49E+04	3.42E+04	2.20E+04	1.83E+04
Cho518	Positive	403.1	367.6	4.15	402.1	[M+H]+	-	Apigenin 8-C-pentoside	Flavone C-glycosides	ÇÛ²ËËØ 8-C-ÎìÌÇÜÕ	»ÆÍªÌ¼ÌÇÜÕ	6.81E+04	7.69E+04	8.28E+04	7.09E+04	6.93E+05	3.24E+05	1.65E+05	2.04E+04	1.71E+04	1.88E+04	3.22E+04	4.89E+04	3.17E+04	1.21E+04	1.34E+04	7.53E+03	1.31E+04	1.85E+04	1.02E+04
Cho522	Positive	801	783.1	4.17	800	[M+H]+	-	8-C-hexosyl-apigenin O-sinapoylhexoside	Flavone C-glycosides	8-C-¼ºÌÇ»ù-ÇÛ²ËËØO-½æ×Óõ£¼ºÌÇÜÕ	»ÆÍªÌ¼ÌÇÜÕ	2.04E+04	1.76E+04	1.66E+04	1.95E+04	9.00E+00	9.00E+00	9.00E+00	3.75E+04	1.28E+04	2.20E+04	4.86E+04	8.96E+04	6.14E+04	9.00E+00	9.00E+00	9.00E+00	9.00E+00	9.00E+00	9.00E+00
Cho546	Positive	537	289.7	4.39	536	[M+H]+	-	Eriodictyol O-malonylhexoside	Flavanone	Ê¥²Ý·Ó O-±û¶þõ£¼ºÌÇÜÕ	»ÆÍéÍª	2.37E+05	2.37E+05	2.21E+05	2.40E+05	4.61E+05	4.08E+05	2.97E+05	3.26E+05	3.32E+05	2.87E+05	6.50E+05	6.48E+05	5.87E+05	9.00E+00	9.00E+00	9.00E+00	9.00E+00	9.00E+00	9.00E+00
Cho571	Positive	463.1	301.8	4.58	462.1	[M+H]+	-	Chrysoeriol C-hexoside	Flavone C-glycosides	½ðÊ¥²Ý»ÆËØ C-¼ºÌÇÜÕ	»ÆÍªÌ¼ÌÇÜÕ	1.91E+04	1.66E+04	1.55E+04	1.32E+04	8.71E+03	7.67E+03	7.35E+03	1.55E+04	1.31E+04	1.29E+04	2.07E+04	1.81E+04	2.36E+04	2.32E+04	2.21E+04	1.99E+04	1.79E+04	3.45E+04	2.50E+04
Cho357	Positive	565.1	481.7	3.23	564.1	[M+H]+	-	C-hexosyl-apigenin C-pentoside	Flavone C-glycosides	ÇÛ²ËËØ C-¼ºÌÇ»ù C-ÎìÌÇÜÕ	»ÆÍªÌ¼ÌÇÜÕ	2.65E+06	2.34E+06	2.81E+06	2.60E+06	6.11E+06	5.57E+06	4.19E+06	8.34E+05	8.36E+05	9.82E+05	1.64E+06	1.99E+06	2.22E+06	3.58E+05	4.39E+05	6.31E+05	1.04E+06	1.19E+06	7.04E+05
Cho367	Positive	625	397.8	3.31	624	[M+H]+	-	8-C-hexosyl chrysoeriol O-hexoside	Flavone C-glycosides	8-C-¼ºÌÇ»ù½ðÊ¥²Ý»ÆËØ O-¼ºÌÇÜÕ	»ÆÍªÌ¼ÌÇÜÕ	1.68E+06	1.67E+06	1.50E+06	1.37E+06	2.42E+06	3.33E+06	2.65E+06	1.24E+06	1.37E+06	1.21E+06	2.57E+06	1.67E+06	1.66E+06	9.53E+05	6.98E+05	5.42E+05	1.87E+06	1.66E+06	1.57E+06
Cho448	Positive	463.1	367.8	3.74	462.1	[M+H]+	-	Chrysoeriol 8-C-hexoside	Flavone C-glycosides	½ðÊ¥²Ý»ÆËØ 8-C-¼ºÌÇÜÕ	»ÆÍªÌ¼ÌÇÜÕ	3.24E+06	2.89E+06	2.74E+06	2.55E+06	1.15E+07	1.08E+07	6.55E+06	1.03E+06	8.85E+05	7.84E+05	5.51E+06	4.04E+06	3.25E+06	3.26E+05	3.36E+05	2.94E+05	1.15E+06	9.04E+05	7.41E+05
Cho386	Positive	713.1	303.6	3.41	712.1	[M+H]+	-	Quercetin 7-O-malonylhexosyl-hexoside	Flavonol	éÎÆ¤ËØ 7-O-±û¶þõ£»ù¼ºÌÇ»ù-¼ºÌÇÜÕ	»ÆÍª´¼	7.70E+03	1.90E+04	1.92E+04	1.27E+04	9.00E+00	9.00E+00	9.00E+00	9.00E+00	9.00E+00	9.00E+00	9.00E+00	9.00E+00	9.00E+00	1.11E+05	3.17E+04	2.31E+04	1.25E+05	9.36E+04	1.36E+05
Cho340	Positive	655.2	331.7	3.11	654.2	[M+H]+	-	Tricin 5-O-hexosyl-O-hexoside	Flavone	Âó»ÆÍª 5-O-¼ºÌÇ»ù-O-¼ºÌÇÜÕ	»ÆÍª	1.21E+05	1.18E+05	1.04E+05	8.38E+04	1.09E+05	1.60E+05	2.04E+05	1.65E+05	1.29E+05	1.63E+05	2.73E+05	1.56E+05	1.46E+05	9.77E+04	7.72E+04	9.30E+04	1.18E+05	1.21E+05	1.38E+05
Cho374	Positive	655.2	331.7	3.35	654.2	[M+H]+	-	Tricin 7-O-hexosyl-O-hexoside	Flavone	Âó»ÆÍª 7-O-¼ºÌÇ»ù-O-¼ºÌÇÜÕ	»ÆÍª	1.99E+05	1.95E+05	1.92E+05	1.75E+05	2.10E+05	3.03E+05	4.43E+05	3.41E+05	2.77E+05	2.72E+05	4.64E+05	2.58E+05	2.85E+05	1.32E+05	1.27E+05	1.47E+05	2.11E+05	2.03E+05	1.98E+05
Cho538	Positive	659.2	659	4.34	658.2	[M+H]+	-	Tricin 4'-O-(syringyl alcohol) ether 5-O-hexoside	Flavonolignan	Âó»ÆÍª 4'-O-¶¡Ïã´¼ÃÑ 5-O-¼ºÌÇÜÕ	»ÆÍª-Ä¾Ö¬ËØ	9.00E+00	9.00E+00	9.00E+00	9.00E+00	9.00E+00	9.00E+00	9.00E+00	9.00E+00	9.00E+00	9.00E+00	9.00E+00	9.00E+00	9.00E+00	1.60E+04	7.73E+03	1.02E+04	1.09E+04	1.84E+04	1.02E+04
Cho548	Positive	579.1	331.7	4.42	578.1	[M+H]+	-	Tricin O-malonylhexoside	Flavone	Âó»ÆÍª O-±û¶þõ£¼ºÌÇÜÕ	»ÆÍª	4.40E+06	4.29E+06	4.32E+06	4.15E+06	1.16E+07	1.26E+07	1.28E+07	1.74E+06	1.23E+06	1.32E+06	1.35E+06	1.77E+06	1.74E+06	3.12E+06	2.19E+06	2.11E+06	2.91E+06	4.15E+06	3.44E+06
Cho588	Positive	689.2	329.8	4.8	688.2	[M+H]+	-	Tricin 4'-O-(¦Â-guaiacylglyceryl) ether O-hexoside	Flavonolignan	Âó»ÆÍª 4'-O-(¦Â-Óú´´Ä¾õ£¸ÊÓÍ) ÃÑ O-¼ºÌÇÜÕ	»ÆÍª-Ä¾Ö¬ËØ	2.55E+04	2.60E+04	2.99E+04	2.11E+04	9.00E+00	9.00E+00	9.00E+00	9.00E+00	9.00E+00	9.00E+00	9.00E+00	9.00E+00	9.00E+00	1.01E+05	6.25E+04	4.70E+04	6.97E+04	1.51E+05	8.43E+04
Cho478	Positive	639.1	331.8	3.91	638.1	[M+H]+	-	Tricin 5-O-rutinoside	Flavone	Âó»ÆÍª 5-O-Ü¿ÏãÌÇÜÕ	»ÆÍª	6.33E+05	6.11E+05	5.77E+05	5.70E+05	4.65E+05	5.92E+05	5.30E+05	4.73E+05	4.59E+05	4.62E+05	1.02E+06	6.73E+05	8.51E+05	4.56E+05	6.17E+05	6.27E+05	6.56E+05	8.11E+05	5.24E+05
Cho514	Positive	507.1	331.8	4.12	506.1	[M+H]+	-	Tricin O-glucuronic acid	Flavone	Âó»ÆÍª O-ÆÏÌÑÌÇÈ©Ëá	»ÆÍª	1.61E+06	1.59E+06	1.58E+06	1.52E+06	6.09E+06	7.43E+06	7.92E+06	6.72E+05	4.47E+05	4.91E+05	1.22E+06	6.82E+05	6.56E+05	9.00E+00	9.00E+00	9.00E+00	9.00E+00	9.00E+00	9.00E+00
Cho515	Positive	493.1	331.8	4.13	492.1	[M+H]+	-	Tricin 7-O-hexoside	Flavone	Âó»ÆÍª 7-O-¼ºÌÇÜÕ	»ÆÍª	4.89E+06	4.63E+06	4.17E+06	4.24E+06	4.97E+06	3.68E+06	4.27E+06	3.32E+06	3.20E+06	2.68E+06	7.01E+06	5.23E+06	6.12E+06	5.29E+06	5.44E+06	4.87E+06	7.35E+06	7.98E+06	6.65E+06
Cho635	Positive	497.1	331.8	5.6	496.1	[M+H]+	-	Tricin 4'-O-syringyl alcohol	Flavonolignan	Âó»ÆÍª 4'-O-¶¡Ïã´¼ÃÑ	»ÆÍª-Ä¾Ö¬ËØ	4.18E+03	3.21E+03	4.34E+03	4.18E+03	9.00E+00	9.00E+00	9.00E+00	9.00E+00	9.00E+00	9.00E+00	9.00E+00	9.00E+00	9.00E+00	5.88E+03	5.77E+03	5.16E+03	5.96E+03	9.64E+03	8.22E+03
Cho640	Positive	527.1	331.7	5.68	526.1	[M+H]+	-	Tricin 4'-O-¦Â-guaiacylglycerol	Flavonolignan	Âó»ÆÍª 4'-O-Óú´´Ä¾»ù¸ÊÓÍÃÑ	»ÆÍª-Ä¾Ö¬ËØ	1.10E+05	1.03E+05	1.07E+05	9.88E+04	5.19E+04	3.75E+04	3.86E+04	1.34E+04	6.20E+03	7.89E+03	8.48E+04	5.83E+04	4.76E+04	1.78E+05	1.33E+05	1.29E+05	1.86E+05	2.60E+05	2.01E+05
Cho262	Positive	144.1	142.9	2.55	143.1	[M+H]+	C04294	4-Methyl-5-thiazoleethanol	Others	4-¼×»ù-5-àçßòÒÒ´¼	ÆäËü	1.95E+04	2.17E+04	2.31E+04	2.36E+04	3.72E+04	5.13E+04	5.57E+04	2.34E+04	1.91E+04	2.26E+04	1.83E+04	2.15E+04	2.30E+04	1.18E+04	1.34E+04	1.49E+04	1.36E+04	9.97E+03	1.68E+04
Cho690	Positive	390.4	284.9	6.74	389.4	[M+H]+	-	Azoxystrobin acid	Others	à×¾úõ¥Ëá	ÆäËü	4.29E+05	3.73E+05	4.03E+05	3.74E+05	4.98E+05	4.75E+05	6.41E+05	4.97E+05	4.57E+05	6.28E+05	3.05E+05	4.41E+05	6.10E+05	3.20E+05	2.86E+05	3.04E+05	2.55E+05	1.91E+05	2.19E+05
Cho701	Positive	302.4	284.9	7.15	301.4	[M+H]+	-	D-erythro-Dihydrosphingosine	Others	¶þÇâÇÊ°±´¼	ÆäËü	5.91E+04	5.39E+04	5.31E+04	5.02E+04	2.25E+05	2.16E+05	2.29E+05	3.26E+04	2.94E+04	2.85E+04	1.21E+05	4.79E+04	4.60E+04	6.25E+04	7.51E+04	6.43E+04	1.39E+05	1.17E+05	1.36E+05
Cho160	Positive	177.2	160.5	1.44	176.2	[M+H]+	C17203	N-hydroxy tryptamine	Tryptamine derivatives	ôÇ»ùÉ«°·	É«°·¼°ÆäÑÜÉúÎï	9.00E+00	9.00E+00	9.00E+00	9.00E+00	9.00E+00	9.00E+00	9.00E+00	9.00E+00	9.00E+00	9.00E+00	9.00E+00	9.00E+00	9.00E+00	2.52E+04	9.00E+00	1.33E+04	1.11E+04	1.51E+04	1.51E+04
Cho100	Positive	86.1	56	1.17	85.1	[M+H]+	C01746	Piperidine	Alkaloids	ßßà¤	ÉúÎï¼î	4.14E+06	4.06E+06	3.86E+06	3.52E+06	2.22E+06	2.94E+06	2.30E+06	4.21E+06	3.68E+06	4.36E+06	7.16E+06	5.64E+06	4.36E+06	3.11E+06	1.95E+06	2.39E+06	2.35E+06	2.42E+06	2.86E+06
Cho565	Positive	130.1	128.4	4.56	129.1	[M+H]+	C06323	Isoquinoline	Alkaloids	Òìà­ßø	ÉúÎï¼î	3.82E+04	3.81E+04	4.80E+04	5.41E+04	9.11E+04	9.85E+04	9.62E+04	7.08E+04	6.00E+04	4.56E+04	1.45E+05	9.63E+04	9.13E+04	6.49E+03	6.94E+03	6.25E+03	2.40E+04	1.34E+04	3.82E+04
Cho8	Positive	180	84.2	0.61	179	[M+H]+	C00329	Glucosamine	Carbohydrates	°±»ùÆÏÌÑÌÇ	ÌÇÀà	4.29E+05	9.00E+05	4.18E+05	4.48E+05	2.36E+05	2.82E+05	2.51E+05	4.02E+05	3.84E+05	6.11E+05	4.68E+05	4.09E+05	3.52E+05	4.04E+05	3.88E+05	4.33E+05	3.00E+05	9.01E+05	4.54E+05
Cho102	Positive	332.1	314.7	1.18	331.1	[M+H]+	-	Pyridoxine O-glucoside	Vitamins	ßÁ¶ß´¼ÆÏÌÑÌÇÜÕ	Î¬ÉúËØÀà	1.70E+06	1.67E+06	1.65E+06	1.54E+06	7.81E+05	9.37E+05	7.17E+05	2.42E+06	1.67E+06	1.86E+06	2.25E+06	1.87E+06	1.97E+06	1.99E+06	1.81E+06	1.92E+06	1.57E+06	1.58E+06	1.48E+06
Cho163	Positive	123.1	80.3	1.47	122.1	[M+H]+	C00153	Niacinamide	Vitamins	ÑÌõ£°·	Î¬ÉúËØÀà	1.36E+06	1.11E+06	1.39E+06	1.38E+06	1.58E+06	1.89E+06	1.86E+06	2.27E+06	2.27E+06	2.42E+06	1.54E+06	1.45E+06	1.70E+06	7.42E+05	9.66E+05	9.77E+05	6.83E+05	5.65E+05	7.22E+05
Cho213	Positive	220.2	202.7	2.19	219.2	[M+H]+	C00864	D-Pantothenic acid	Vitamins	·ºËá	Î¬ÉúËØÀà	3.65E+06	3.42E+06	3.49E+06	3.63E+06	6.22E+06	5.51E+06	4.05E+06	2.29E+06	2.05E+06	1.97E+06	3.93E+06	3.73E+06	2.93E+06	4.38E+06	3.20E+06	3.48E+06	3.14E+06	3.35E+06	3.11E+06
Cho323	Positive	508.1	152.5	2.98	507.1	[M+H]+	-	Pyridoxine O-feruloyl hexoside	Vitamins	ßÁ¶ß´¼ O-°¢Îºõ£¼ºÌÇÜÕ	Î¬ÉúËØÀà	9.63E+03	7.66E+03	7.54E+03	2.95E+03	2.57E+04	2.03E+04	3.05E+04	6.39E+03	1.33E+04	1.24E+04	1.06E+04	9.27E+03	5.78E+03	9.00E+00	9.00E+00	9.00E+00	9.00E+00	9.00E+00	9.00E+00
Cho289	Positive	353.1	272.8	2.73	352.1	[M+H]+	-	6,7-dihydroxycoumarin 6-O-quinic acid	Coumarins	¶þôÇÏã¶¹ËØ 6-O-¿üÄþËá	Ïã¶¹ËØ¼°ÆäÑÜÉúÎï	2.07E+06	1.69E+06	1.13E+06	1.25E+06	1.52E+05	4.75E+04	2.91E+04	1.54E+06	1.31E+06	1.17E+06	2.15E+06	1.65E+06	1.65E+06	7.07E+04	3.85E+04	5.39E+04	3.92E+05	3.79E+05	2.67E+05
Cho235	Positive	206.1	147.5	2.39	205.1	[M+H]+	C05660	Methoxyindoleacetic acid	Indole derivatives	¼×Ñõ»ùßÅßáÒÒËá	ßÅßá¼°ÆäÑÜÉúÎï	5.03E+06	5.10E+06	4.84E+06	4.44E+06	4.55E+06	4.82E+06	4.57E+06	2.02E+06	1.90E+06	1.83E+06	1.02E+07	9.23E+06	8.61E+06	1.02E+06	8.83E+05	9.98E+05	4.03E+06	2.83E+06	5.43E+06
Cho236	Positive	157	130.4	2.39	156	[M+H]+	C02938	3-Indoleacetonitrile	Indole derivatives	3-ßÅßáÒÒëæ	ßÅßá¼°ÆäÑÜÉúÎï	2.62E+05	2.33E+05	1.32E+05	1.74E+05	1.65E+05	2.19E+05	2.19E+05	9.05E+04	5.61E+04	7.23E+04	1.67E+05	7.77E+04	6.37E+04	1.64E+04	5.06E+04	5.30E+04	1.95E+05	1.46E+05	2.59E+05
Cho92	Positive	98.9	81.1	0.89	97.9	[M+H]+	C00009	Phosphoric acid	Organic acids	Á×Ëá	ÓÐ»úËá¼°ÆäÑÜÉúÎï	3.78E+06	3.20E+06	3.16E+06	3.54E+06	4.79E+06	4.05E+06	4.08E+06	2.59E+06	2.31E+06	2.54E+06	2.07E+06	2.30E+06	1.88E+06	3.83E+06	3.80E+06	4.06E+06	4.41E+06	3.32E+06	4.35E+06
Cho722	Positive	494.3	184.6	7.71	493.3	[M+H]+	-	LysoPC 16:1 (2n isomer)	Lipids_Glycerophospholipids	ÈÜÑªÁ×Ö¬õ£µ¨¼î 16:1(2nÒì¹¹)	Ö¬ÖÊ-¸ÊÓÍÁ×Ö¬	1.32E+06	1.21E+06	1.12E+06	1.10E+06	1.63E+06	3.90E+06	2.33E+06	1.51E+06	1.26E+06	1.68E+06	7.54E+05	5.46E+05	5.38E+05	7.38E+05	5.07E+05	4.03E+05	5.37E+05	4.30E+05	5.40E+05
Cho735	Positive	520.3	502.3	8.27	519.3	[M+H]+	-	LysoPC 18:2	Lipids_Glycerophospholipids	ÈÜÑªÁ×Ö¬õ£µ¨¼î 18:2	Ö¬ÖÊ-¸ÊÓÍÁ×Ö¬	4.87E+06	5.02E+06	4.82E+06	4.90E+06	2.26E+06	3.86E+06	2.33E+06	1.30E+07	1.27E+07	1.59E+07	6.32E+06	3.98E+06	4.31E+06	8.16E+05	7.89E+05	7.87E+05	5.18E+05	8.69E+05	7.80E+05
Cho745	Positive	518.3	459.6	8.65	517.3	[M+H]+	-	LysoPC 18:3	Lipids_Glycerophospholipids	ÈÜÑªÁ×Ö¬õ£µ¨¼î 18:3	Ö¬ÖÊ-¸ÊÓÍÁ×Ö¬	5.55E+06	5.68E+06	5.09E+06	4.14E+06	5.58E+06	1.24E+07	7.21E+06	1.49E+07	1.38E+07	1.80E+07	1.22E+07	5.14E+06	5.20E+06	2.66E+06	1.80E+06	1.75E+06	3.57E+06	5.21E+06	4.94E+06
Cho746	Positive	496.3	478.3	8.65	495.3	[M+H]+	-	LysoPC 16:0	Lipids_Glycerophospholipids	ÈÜÑªÁ×Ö¬õ£µ¨¼î 16:0	Ö¬ÖÊ-¸ÊÓÍÁ×Ö¬	2.60E+07	2.56E+07	2.53E+07	2.22E+07	2.69E+07	3.51E+07	2.87E+07	3.84E+07	3.82E+07	4.06E+07	3.53E+07	2.47E+07	2.45E+07	1.82E+07	1.40E+07	1.35E+07	2.26E+07	2.61E+07	2.60E+07
Cho749	Positive	522.4	184.5	8.76	521.4	[M+H]+	-	LysoPC 18:1 (2n isomer)	Lipids_Glycerophospholipids	ÈÜÑªÁ×Ö¬õ£µ¨¼î 18:1(2nÒì¹¹)	Ö¬ÖÊ-¸ÊÓÍÁ×Ö¬	1.94E+07	1.90E+07	1.90E+07	1.79E+07	2.06E+07	2.89E+07	2.34E+07	2.92E+07	2.66E+07	3.07E+07	2.05E+07	1.63E+07	1.91E+07	6.14E+06	4.87E+06	3.36E+06	4.40E+06	5.08E+06	4.63E+06
Cho704	Positive	492.3	184.5	7.17	491.3	[M+H]+	-	LysoPC 16:2 (2n isomer)	Lipids_Glycerophospholipids	ÈÜÑªÁ×Ö¬õ£µ¨¼î 16:2	Ö¬ÖÊ-¸ÊÓÍÁ×Ö¬	2.07E+05	2.02E+05	1.94E+05	1.85E+05	3.25E+05	7.55E+05	4.23E+05	2.93E+05	2.49E+05	3.03E+05	1.05E+05	8.06E+04	7.93E+04	1.12E+05	7.33E+04	4.93E+04	7.70E+04	7.93E+04	7.99E+04
Cho715	Positive	426.3	285.8	7.51	425.3	[M+H]+	-	LysoPE 14:0	Lipids_Glycerophospholipids	ÈÜÑªÁ×Ö¬õ£ÒÒ´¼°· 14:0	Ö¬ÖÊ-¸ÊÓÍÁ×Ö¬	1.35E+04	1.32E+04	1.29E+04	1.08E+04	6.18E+03	1.51E+04	1.20E+04	5.00E+04	4.43E+04	7.40E+04	1.17E+04	5.38E+03	6.28E+03	2.50E+03	2.15E+03	1.22E+03	2.16E+03	3.65E+03	2.72E+03
Cho717	Positive	518.2	500.3	7.54	517.2	[M+H]+	-	LysoPC 18:3 (2n isomer)	Lipids_Glycerophospholipids	ÈÜÑªÁ×Ö¬õ£µ¨¼î 18:3(2nÒì¹¹)	Ö¬ÖÊ-¸ÊÓÍÁ×Ö¬	2.91E+07	2.88E+07	2.89E+07	2.83E+07	2.69E+07	3.46E+07	3.05E+07	3.26E+07	3.22E+07	3.40E+07	2.57E+07	2.31E+07	2.37E+07	2.98E+07	2.47E+07	2.13E+07	2.49E+07	2.67E+07	2.56E+07
Cho719	Positive	468.1	450.5	7.57	467.1	[M+H]+	-	LysoPC 14:0	Lipids_Glycerophospholipids	ÈÜÑªÁ×Ö¬õ£µ¨¼î 14:0	Ö¬ÖÊ-¸ÊÓÍÁ×Ö¬	2.09E+05	1.94E+05	1.68E+05	1.61E+05	1.52E+05	2.19E+05	1.63E+05	4.25E+05	4.70E+05	5.88E+05	1.47E+05	1.14E+05	1.30E+05	8.90E+04	7.17E+04	7.30E+04	9.11E+04	1.23E+05	1.20E+05
Cho725	Positive	520	125	8.08	519	[M+H]+	-	LysoPC 18:2 (2n isomer)	Lipids_Glycerophospholipids	ÈÜÑªÁ×Ö¬õ£µ¨¼î 18:2(2nÒì¹¹)	Ö¬ÖÊ-¸ÊÓÍÁ×Ö¬	2.09E+07	2.10E+07	2.04E+07	1.99E+07	1.75E+07	2.46E+07	1.95E+07	3.06E+07	2.92E+07	3.25E+07	2.20E+07	1.93E+07	2.03E+07	1.27E+07	9.38E+06	7.25E+06	9.50E+06	1.16E+07	1.02E+07
Cho731	Positive	478.6	337.9	8.2	477.6	[M+H]+	-	LysoPE 18:2 (2n isomer)	Lipids_Glycerophospholipids	ÈÜÑªÁ×Ö¬õ£ÒÒ´¼°· 18:2(2nÒì¹¹)	Ö¬ÖÊ-¸ÊÓÍÁ×Ö¬	4.69E+05	4.59E+05	4.31E+05	4.59E+05	8.41E+04	2.34E+05	1.19E+05	2.17E+06	1.49E+06	2.76E+06	5.88E+05	2.72E+05	3.16E+05	8.17E+04	5.21E+04	3.57E+04	4.55E+04	7.19E+04	6.16E+04
Cho757	Positive	522.1	125.5	8.95	521.1	[M+H]+	-	LysoPC 18:1	Lipids_Glycerophospholipids	ÈÜÑªÁ×Ö¬õ£µ¨¼î 18:1	Ö¬ÖÊ-¸ÊÓÍÁ×Ö¬	1.61E+05	1.49E+05	1.52E+05	1.46E+05	8.85E+04	1.44E+05	1.06E+05	5.86E+05	3.94E+05	7.03E+05	2.00E+05	1.29E+05	1.38E+05	9.00E+00	9.00E+00	9.00E+00	9.00E+00	9.00E+00	9.00E+00
Cho765	Positive	482.1	341.9	9.69	481.1	[M+H]+	-	LysoPE 18:0	Lipids_Glycerophospholipids	ÈÜÑªÁ×Ö¬õ£ÒÒ´¼°· 18:0	Ö¬ÖÊ-¸ÊÓÍÁ×Ö¬	8.31E+03	7.54E+03	6.20E+03	4.61E+03	3.42E+03	8.23E+03	5.69E+03	3.58E+04	2.02E+04	4.34E+04	2.45E+04	5.72E+03	5.60E+03	3.21E+03	1.80E+03	1.19E+03	3.10E+03	3.43E+03	2.65E+03
Cho679	Positive	291	273.9	6.55	290	[M+H]+	-	4-oxo-9Z,11Z,13E,15E-octadecatetraenoic acid	Lipids_Fatty acids	4-Ñõ´ú-Ê®°ËÌ¼ËÄÏ©Ëá	Ö¬ÖÊ-Ö¬·¾Ëá	4.16E+04	4.40E+04	3.92E+04	4.13E+04	9.00E+00	9.00E+00	9.00E+00	4.40E+04	3.84E+04	4.53E+04	2.38E+04	2.01E+04	1.99E+04	8.12E+04	8.70E+04	7.48E+04	6.29E+04	8.38E+04	6.28E+04
Cho751	Positive	279.3	201.5	8.81	278.3	[M+H]+	C08364	Punicic acid	Lipids_Fatty acids	Ê¯ÁñËá	Ö¬ÖÊ-Ö¬·¾Ëá	4.49E+06	4.41E+06	4.03E+06	4.05E+06	4.44E+06	3.15E+06	4.31E+06	3.00E+06	2.09E+06	2.60E+06	4.70E+06	4.19E+06	4.99E+06	5.52E+06	4.53E+06	3.73E+06	4.34E+06	5.25E+06	4.61E+06
Cho771	Positive	355.1	337.9	10.36	354.1	[M+H]+	-	MAG (18:2)	Lipids_Glycerolipids	µ¥õ£¸ÊÓÍõ¥ (18:2)	Ö¬ÖÊ-¸ÊÓÍõ¥	8.09E+06	7.55E+06	8.19E+06	6.59E+06	9.55E+06	9.82E+06	1.07E+07	8.31E+06	7.24E+06	8.26E+06	8.62E+06	8.18E+06	8.79E+06	8.13E+06	6.16E+06	5.07E+06	8.08E+06	8.06E+06	7.50E+06
Cho217	Positive	382.2	220.6	2.23	381.2	[M+H]+	-	trans-zeatin N-glucoside	Phytohormones	·´Ê½ÓñÃ×ËØ N-ÆÏÌÑÌÇÜÕ	Ö²Îï¼¤ËØ	7.88E+05	4.11E+05	4.43E+05	5.25E+05	1.42E+06	1.13E+06	6.19E+05	3.30E+05	2.96E+05	3.18E+05	4.66E+05	5.87E+05	4.40E+05	6.89E+05	4.58E+05	4.57E+05	5.39E+05	4.82E+05	4.84E+05
Cho231	Positive	382.1	220.7	2.36	381.1	[M+H]+	-	trans-zeatin 9-O-glucoside	Phytohormones	·´Ê½ÓñÃ×ËØ O-ÆÏÌÑÌÇÜÕ	Ö²Îï¼¤ËØ	9.68E+04	7.14E+04	9.31E+04	7.22E+04	4.38E+04	5.51E+04	4.95E+04	1.73E+05	1.38E+05	1.36E+05	2.38E+05	1.83E+05	1.64E+05	3.33E+04	3.28E+04	3.81E+04	3.15E+04	4.50E+04	3.58E+04
Cho253	Positive	265.1	177.5	2.47	264.1	[M+H]+	C10497	N-Feruloyl putrescine	Phenolamides	°¢ÎºËá¸¯°·	·Ó°·	7.36E+04	6.47E+04	6.10E+04	6.26E+04	1.05E+05	5.40E+04	5.57E+04	5.56E+04	5.20E+04	6.44E+04	6.16E+04	5.75E+04	6.64E+04	3.81E+04	3.43E+04	3.16E+04	2.53E+04	3.41E+04	2.62E+04
Cho76	Positive	265.1	140.4	0.81	264.1	[M+H]+	C00378	Thiamine	Vitamins	Áò°·ËØ	Î¬ÉúËØÀà	6.47E+05	6.81E+05	6.51E+05	5.87E+05	5.14E+05	6.48E+05	6.62E+05	6.66E+05	5.22E+05	5.84E+05	1.05E+06	8.85E+05	8.11E+05	5.10E+05	5.14E+05	5.77E+05	6.23E+05	5.16E+05	6.13E+05
Cho77	Positive	235.1	118.4	0.81	234.1	[M+H]+	-	Lysine butyrate	Amino acid derivatives	Àµ°±Ëá¶¡Ëá	°±»ùËáÑÜÉúÎï	1.24E+05	1.50E+05	1.26E+05	1.08E+05	3.09E+05	6.93E+05	4.17E+05	1.62E+05	1.58E+05	1.37E+05	1.77E+05	1.27E+05	1.14E+05	3.06E+04	2.56E+04	2.24E+04	2.93E+04	3.74E+04	3.51E+04
Cho83	Positive	366.2	203.5	0.82	365.2	[M+H]+	-	iP7G	Nucleotide and its derivates	ÒìÎìÏ©»ù-7-ÆÏÌÇÜÕ	ºËÜÕËá¼°ÆäÑÜÉúÎï	6.30E+04	5.95E+04	3.83E+04	5.78E+04	7.09E+04	8.37E+04	8.16E+04	3.63E+04	3.03E+04	2.72E+04	1.37E+04	1.88E+04	9.30E+03	1.25E+05	1.04E+05	1.38E+05	1.11E+05	7.05E+04	7.69E+04
Cho118	Positive	364.1	152.5	1.21	363.1	[M+H]+	C00144	Guanosine 5'-monophosphate	Nucleotide and its derivates	ÄñÜÕ 5'-µ¥Á×Ëá	ºËÜÕËá¼°ÆäÑÜÉúÎï	4.95E+04	3.85E+04	4.78E+04	3.49E+04	9.00E+00	9.00E+00	9.00E+00	8.75E+04	1.48E+05	1.91E+05	7.77E+04	8.24E+04	1.26E+05	2.14E+04	1.64E+04	2.30E+04	1.31E+04	1.71E+04	1.95E+04
Cho241	Positive	118	58.2	2.41	117	[M+H]+	C00463	Indole	Indole derivatives	ßÅßá	ßÅßá¼°ÆäÑÜÉúÎï	3.97E+05	3.27E+05	3.81E+05	3.55E+05	3.65E+05	3.79E+05	3.55E+05	2.12E+05	2.04E+05	1.83E+05	5.75E+05	5.23E+05	5.45E+05	1.11E+05	1.19E+05	1.32E+05	3.57E+05	2.21E+05	4.16E+05
Cho254	Positive	773.1	653.6	2.47	772.1	[M+H]+	-	Luteolin 6-C-hexoside 8-C-hexosyl-O-hexoside	Flavone C-glycosides	Ä¾Ï¬²ÝËØ 6-C-¼ºÌÇ»ù 8-C-¼ºÌÇ»ù-O-¼ºÌÇÜÕ	»ÆÍªÌ¼ÌÇÜÕ	2.22E+04	1.37E+04	1.93E+04	1.55E+04	1.10E+05	8.06E+04	5.72E+04	4.01E+03	4.76E+03	4.01E+03	1.22E+04	1.15E+04	1.37E+04	9.47E+02	2.75E+03	2.76E+03	6.68E+03	7.44E+03	1.81E+03
Cho420	Positive	503.2	311.8	3.64	502.2	[M+H]+	-	Phellodensin F	Others	»ÆÌåËØF	ÆäËü	3.58E+05	3.11E+05	2.79E+05	2.72E+05	2.27E+05	1.75E+05	1.96E+05	6.97E+04	8.43E+04	7.80E+04	3.51E+05	3.38E+05	4.17E+05	1.20E+05	1.89E+05	1.50E+05	4.95E+05	6.72E+05	3.83E+05
Cho534	Positive	689.2	688.9	4.31	688.2	[M+H]+	-	Tricin 4'-O-(¦Â-guaiacylglyceryl) ether 7-O-hexoside	Flavonolignan	Âó»ÆÍª 4'-O-(¦Â-Óú´´Ä¾õ£¸ÊÓÍ) ÃÑ 7-O-¼ºÌÇÜÕ	»ÆÍª-Ä¾Ö¬ËØ	1.21E+05	1.15E+05	9.80E+04	1.08E+05	1.10E+05	4.96E+04	7.31E+04	1.69E+04	6.37E+03	1.80E+04	6.94E+04	5.32E+04	4.04E+04	1.19E+05	9.63E+04	8.05E+04	7.93E+04	1.80E+05	8.42E+04
Cho551	Positive	457.2	191.5	4.44	456.2	[M+H]+	-	8-Methyl-2-oxo-4-phenyl-2H-chromen-7-yl 4-(hexyloxy)benzoate	Benzoic acid derivatives	8-¼×»ù-2-Ñõ´ú-4-±½»ù-2H-É«Ï©-7-»ù4-(¼ºÑõ»ù)±½¼×Ëáõ¥	±½¼×ËáÑÜÉúÎï	1.13E+07	9.76E+06	8.85E+06	8.67E+06	1.43E+06	1.21E+06	1.20E+06	6.17E+05	4.43E+05	5.82E+05	9.68E+05	7.92E+05	6.22E+05	1.64E+07	1.61E+07	1.70E+07	1.70E+07	1.39E+07	1.67E+07
Cho653	Positive	275.1	258.1	5.9	274.1	[M+H]+	-	N-Lauryldiethanolamine	Others	Ê®¶þÍé»ùÒÒ´¼°·	ÆäËü	9.38E+04	8.29E+04	8.21E+04	7.40E+04	1.06E+05	9.10E+04	1.08E+05	1.06E+05	9.93E+04	1.15E+05	6.90E+04	1.00E+05	1.14E+05	5.91E+04	5.98E+04	7.10E+04	3.92E+04	4.25E+04	4.21E+04
Cho670	Positive	305.1	131.4	6.41	304.1	[M+H]+	C21561	Oryzalexin E	Terpenoids	¶þÝÆÉ±¾úËØE	ÝÆÀà	3.27E+05	3.30E+05	3.21E+05	3.22E+05	4.31E+05	3.97E+05	4.14E+05	3.28E+05	2.26E+05	3.14E+05	4.05E+05	3.67E+05	3.62E+05	2.26E+05	2.53E+05	2.41E+05	2.43E+05	2.32E+05	2.48E+05
Cho705	Positive	317.1	299.9	7.2	316.1	[M+H]+	-	Phytocassane D	Terpenoids	Ö²±£ËØD	ÝÆÀà	4.93E+04	5.15E+04	4.86E+04	4.15E+04	2.55E+04	2.84E+04	4.20E+04	5.21E+04	4.20E+04	4.44E+04	2.08E+04	2.08E+04	1.68E+04	7.70E+04	9.23E+04	8.76E+04	5.77E+04	8.76E+04	7.10E+04
Cho720	Positive	351	259.9	7.64	350	[M+H]+	-	MAG (18:4) isomer3	Lipids_Glycerolipids	µ¥õ£¸ÊÓÍõ¥ (õ£»ù 18:4) Òì¹¹3	Ö¬ÖÊ-¸ÊÓÍõ¥	3.45E+05	3.37E+05	3.18E+05	2.98E+05	4.63E+05	4.39E+05	5.21E+05	1.10E+05	1.15E+05	9.79E+04	7.83E+04	7.89E+04	7.48E+04	5.21E+05	4.68E+05	3.39E+05	5.50E+05	4.40E+05	4.72E+05
Cho738	Positive	353.3	335.8	8.43	352.3	[M+H]+	-	MAG (18:3) isomer3	Lipids_Glycerolipids	µ¥õ£¸ÊÓÍõ¥ (õ£»ù 18:3) Òì¹¹3	Ö¬ÖÊ-¸ÊÓÍõ¥	2.91E+06	3.25E+06	3.62E+06	3.85E+06	1.29E+06	2.26E+06	2.26E+06	4.29E+06	4.65E+06	4.89E+06	3.25E+06	3.45E+06	3.88E+06	3.97E+06	3.91E+06	4.22E+06	2.94E+06	3.45E+06	3.47E+06
Cho758	Positive	534.4	262.9	9.04	533.4	[M+H]+	-	MGMG (18:2) isomer1	Lipids_Glycerolipids	µ¥õ£¸ÊÓÍõ¥µ¥ÌÇ (18:2) Òì¹¹1	Ö¬ÖÊ-¸ÊÓÍõ¥	1.29E+05	1.42E+05	1.49E+05	1.76E+05	1.13E+05	1.23E+05	1.36E+05	8.72E+04	7.24E+04	7.83E+04	1.47E+05	1.32E+05	1.26E+05	1.97E+05	1.47E+05	1.50E+05	1.15E+05	2.57E+05	1.70E+05
Cho762	Positive	279.2	149.4	9.55	278.2	[M+H]+	-	Octadeca-11E,13E,15Z-trienoic acid	Lipids_Fatty acids	Ê®°ËÌ¼-9E,13E,15Z-ÈýÏ©Ëá	Ö¬ÖÊ-Ö¬·¾Ëá	1.24E+07	1.18E+07	1.09E+07	1.09E+07	1.29E+07	1.17E+07	1.10E+07	1.03E+07	1.12E+07	9.52E+06	7.50E+06	7.38E+06	9.29E+06	1.34E+07	1.25E+07	1.48E+07	1.05E+07	1.12E+07	1.18E+07
Cho763	Positive	149	121.3	9.57	148	[M+H]+	-	Phthalic anhydride	Others	ÁÚ±½¶þ¼×Ëáôû	ÆäËü	4.45E+05	4.41E+05	4.13E+05	4.31E+05	7.76E+05	7.37E+05	7.38E+05	4.15E+05	2.92E+05	3.26E+05	4.75E+05	5.34E+05	5.64E+05	1.17E+05	1.07E+05	1.06E+05	1.40E+05	1.32E+05	1.22E+05
Cho766	Positive	353.1	173.7	9.77	352.1	[M+H]+	-	MAG (18:3) isomer4	Lipids_Glycerolipids	µ¥õ£¸ÊÓÍõ¥ (õ£»ù 18:3) Òì¹¹4	Ö¬ÖÊ-¸ÊÓÍõ¥	5.83E+05	6.88E+05	5.62E+05	5.60E+05	5.28E+05	6.95E+05	5.89E+05	3.36E+05	3.32E+05	3.20E+05	2.64E+05	2.49E+05	3.13E+05	7.65E+05	7.11E+05	5.53E+05	7.92E+05	6.51E+05	6.58E+05
Cho46	Positive	184	83.2	0.77	183	[M+H]+	C00588	O-Phosphocholine	Cholines	O-Á×Ëáµ¨¼î	µ¨¼îÀà	1.70E+06	1.27E+06	1.35E+06	1.43E+06	3.71E+05	3.27E+05	4.71E+05	1.65E+06	1.34E+06	2.11E+06	1.38E+06	1.54E+06	1.13E+06	1.47E+06	1.10E+06	1.56E+06	1.41E+06	1.61E+06	1.51E+06
Cho230	Positive	474.2	327.8	2.34	473.2	[M+H]+	C00234	10-Formyl-THF	Others	¼×õ£ËÄÇâÒ¶Ëá	ÆäËü	1.42E+05	1.33E+05	1.27E+05	1.11E+05	2.93E+05	2.87E+05	2.49E+05	1.32E+05	1.10E+05	1.23E+05	1.54E+05	1.20E+05	1.11E+05	9.32E+04	6.73E+04	6.26E+04	6.47E+04	8.55E+04	6.27E+04
Cho669	Positive	343.1	240.9	6.39	342.1	[M+H]+	-	Cocamidopropyl betaine	Others	Ò¬ÓÍõ£°·±û»ùÌð²Ë¼î	ÆäËü	2.03E+05	1.95E+05	1.86E+05	1.83E+05	3.02E+05	2.21E+05	3.51E+05	2.15E+05	1.85E+05	2.03E+05	2.37E+05	2.07E+05	2.04E+05	1.66E+05	1.35E+05	1.33E+05	1.65E+05	1.41E+05	1.51E+05
Cho682	Positive	318.3	300.9	6.63	317.3	[M+H]+	C12144	4-Hydroxysphinganine	Lipids_Fatty acids	4-ôÇ»ùÇÊ°±´¼	Ö¬ÖÊ-Ö¬·¾Ëá	3.69E+05	3.52E+05	3.39E+05	3.04E+05	6.74E+05	8.54E+05	8.31E+05	2.24E+05	2.10E+05	1.99E+05	8.94E+05	4.16E+05	4.40E+05	5.08E+05	4.67E+05	3.79E+05	1.31E+06	1.15E+06	1.43E+06
Cho683	Positive	319.1	301.9	6.63	318.1	[M+H]+	-	Phytocassane C	Terpenoids	Ö²±£ËØC	ÝÆÀà	1.08E+04	9.63E+03	6.71E+03	8.58E+03	1.32E+04	1.66E+04	1.33E+04	6.51E+03	5.54E+03	4.32E+03	1.89E+04	7.53E+03	8.15E+03	1.06E+04	1.08E+04	1.07E+04	3.15E+04	2.56E+04	2.93E+04
Cho712	Positive	694.1	335.8	7.41	693.1	[M+H]+	-	DGMG (18:1)	Lipids_Glycerolipids	µ¥õ£¸ÊÓÍõ¥¶þÌÇ (18:1)	Ö¬ÖÊ-¸ÊÓÍõ¥	1.05E+06	7.56E+05	9.65E+05	7.80E+05	4.47E+05	5.60E+05	4.77E+05	5.35E+05	5.36E+05	5.90E+05	7.50E+05	6.55E+05	6.54E+05	1.40E+06	8.88E+05	6.44E+05	1.41E+06	1.79E+06	1.30E+06
Cho718	Positive	480.1	184.5	7.54	479.1	[M+H]+	-	LysoPC 15:1	Lipids_Glycerophospholipids	ÈÜÑªÁ×Ö¬õ£µ¨¼î 15:1	Ö¬ÖÊ-¸ÊÓÍÁ×Ö¬	9.44E+03	1.05E+04	8.44E+03	1.09E+04	7.81E+03	1.19E+04	9.03E+03	2.12E+04	2.32E+04	3.03E+04	1.14E+04	8.45E+03	9.58E+03	5.91E+03	3.76E+03	2.28E+03	5.03E+03	5.55E+03	4.47E+03
Cho727	Positive	482.3	184.5	8.1	481.3	[M+H]+	-	LysoPC 15:0	Lipids_Glycerophospholipids	ÈÜÑªÁ×Ö¬õ£µ¨¼î 15:0	Ö¬ÖÊ-¸ÊÓÍÁ×Ö¬	6.24E+05	6.20E+05	5.32E+05	5.11E+05	7.86E+05	1.24E+06	7.79E+05	1.20E+06	1.09E+06	1.40E+06	1.36E+06	7.24E+05	6.01E+05	2.23E+05	1.57E+05	1.66E+05	3.41E+05	3.43E+05	3.61E+05
Cho730	Positive	353.1	261.8	8.16	352.1	[M+H]+	-	MAG (18:3) isomer2	Lipids_Glycerolipids	µ¥õ£¸ÊÓÍõ¥ (õ£»ù 18:3) Òì¹¹2	Ö¬ÖÊ-¸ÊÓÍõ¥	1.87E+06	1.78E+06	1.72E+06	1.75E+06	1.14E+06	1.39E+06	1.38E+06	7.49E+05	6.90E+05	7.47E+05	1.51E+06	1.37E+06	1.35E+06	2.78E+06	2.55E+06	2.45E+06	2.54E+06	3.15E+06	2.51E+06
Cho743	Positive	357.2	339.9	8.57	356.2	[M+H]+	-	MAG (18:1) isomer1	Lipids_Glycerolipids	µ¥õ£¸ÊÓÍõ¥ (õ£»ù 18:1) Òì¹¹1	Ö¬ÖÊ-¸ÊÓÍõ¥	5.26E+05	5.00E+05	5.33E+05	5.33E+05	2.04E+05	1.52E+05	1.79E+05	4.68E+04	3.97E+04	3.00E+04	1.47E+05	1.17E+05	1.28E+05	1.19E+06	6.31E+05	4.23E+05	1.68E+06	1.50E+06	1.18E+06
Cho744	Positive	772.1	478.4	8.63	771.1	[M+H]+	-	PC 19:2/16:0	Lipids_Glycerophospholipids	Á×Ö¬õ£µ¨¼î õ£»ù19:2/16:0	Ö¬ÖÊ-¸ÊÓÍÁ×Ö¬	1.41E+03	1.27E+03	9.58E+02	5.64E+02	1.51E+03	7.11E+03	2.13E+03	2.05E+04	2.21E+04	3.38E+04	9.29E+03	1.32E+03	1.26E+03	9.00E+00	9.00E+00	9.00E+00	7.28E+02	1.54E+03	1.32E+03
Cho753	Positive	534.1	338	8.87	533.1	[M+H]+	-	MGMG (18:2) isomer2	Lipids_Glycerolipids	µ¥õ£¸ÊÓÍõ¥µ¥ÌÇ (18:2) Òì¹¹2	Ö¬ÖÊ-¸ÊÓÍõ¥	1.94E+05	1.48E+05	1.27E+05	1.42E+05	1.43E+05	1.21E+05	8.62E+04	3.72E+04	2.13E+04	2.21E+04	1.16E+05	1.06E+05	6.96E+04	2.27E+05	2.78E+05	1.56E+05	2.01E+05	3.05E+05	2.11E+05
Cho755	Positive	524.1	507.4	8.94	523.1	[M+H]+	-	LysoPC 18:0 (2n isomer)	Lipids_Glycerophospholipids	ÈÜÑªÁ×Ö¬õ£µ¨¼î 18:0(2nÒì¹¹)	Ö¬ÖÊ-¸ÊÓÍÁ×Ö¬	2.00E+05	2.08E+05	1.97E+05	2.02E+05	2.35E+05	4.30E+05	2.76E+05	5.01E+05	3.85E+05	5.89E+05	2.28E+05	1.66E+05	2.13E+05	5.81E+04	4.12E+04	2.74E+04	3.75E+04	4.85E+04	3.99E+04
Cho761	Positive	510.1	510.4	9.22	509.1	[M+H]+	-	LysoPC 17:0	Lipids_Glycerophospholipids	ÈÜÑªÁ×Ö¬õ£µ¨¼î 17:0	Ö¬ÖÊ-¸ÊÓÍÁ×Ö¬	2.54E+05	2.70E+05	2.53E+05	1.96E+05	5.75E+05	1.37E+06	7.94E+05	7.94E+05	6.42E+05	1.01E+06	1.10E+06	3.44E+05	2.73E+05	1.47E+05	6.80E+04	6.48E+04	1.88E+05	2.05E+05	2.36E+05
Cho788	Negative	197	135.1	0.74	198	[M-H]-	C05584	4-Hydroxy-3-methoxymandelate	Organic acids	4-ôÇ»ù-3- ¼×Ñõ»ù±âÌÒËá	ÓÐ»úËá¼°ÆäÑÜÉúÎï	5.07E+04	4.40E+04	5.11E+04	5.03E+04	1.21E+05	1.03E+05	7.69E+04	2.58E+04	3.28E+04	3.61E+04	3.82E+04	4.96E+04	5.79E+04	3.71E+04	4.53E+04	3.04E+04	5.05E+04	4.22E+04	4.24E+04
Cho858	Negative	213.1	78.9	0.97	214.1	[M-H]-	C00672	2-Deoxyribose 1-phosphate	Carbohydrates	2-ÍÑÑõºËÌÇ 1-Á×Ëá	ÌÇÀà	1.14E+06	1.31E+06	1.18E+06	1.28E+06	7.40E+05	6.65E+05	8.42E+05	9.65E+05	1.41E+06	1.62E+06	4.86E+05	7.12E+05	7.75E+05	1.52E+06	1.59E+06	1.35E+06	8.87E+05	1.31E+06	7.85E+05
Cho1024	Negative	190.1	84	2.46	191.1	[M-H]-	C02712	N-Acetylmethionine	Amino acid derivatives	N-ÒÒõ£»ùµ°°±Ëá	°±»ùËáÑÜÉúÎï	1.05E+05	1.13E+05	1.20E+05	1.23E+05	2.20E+05	2.30E+05	2.46E+05	1.70E+05	1.19E+05	1.50E+05	1.36E+05	1.35E+05	1.47E+05	4.62E+04	4.34E+04	4.99E+04	4.12E+04	4.99E+04	4.88E+04
Cho1120	Negative	593.1	549.4	3.59	594.1	[M-H]-	-	Gallocatechin-catechin	Catechin derivatives	Ã»Ê³×Ó¶ù²èËØ-¶ù²èËØ	¶ù²èËØ¼°ÆäÑÜÉúÎï	5.50E+06	5.23E+06	6.91E+06	6.84E+06	1.62E+06	1.36E+06	1.60E+06	2.77E+06	1.70E+06	1.91E+06	2.37E+06	2.76E+06	2.80E+06	1.20E+07	1.10E+07	1.23E+07	1.04E+07	1.16E+07	1.11E+07
Cho1279	Negative	207.1	192.1	5.53	208.1	[M-H]-	-	3,4-Dimethoxycinnamic acid	Hydroxycinnamoyl derivatives	3,4-¶þ¼×Ñõ»ùÈâ¹ðËá	ôÇ»ùÈâ¹ðõ£ÑÜÉúÎï	1.17E+06	1.20E+06	1.26E+06	1.23E+06	1.58E+06	1.59E+06	1.74E+06	1.92E+06	1.46E+06	1.89E+06	1.81E+06	1.89E+06	2.18E+06	3.51E+05	3.18E+05	4.09E+05	3.45E+05	3.90E+05	3.45E+05
Cho1321	Negative	335.1	253.3	6.79	336.1	[M-H]-	-	8,15-DiHETE	Lipids_Fatty acids	8,15-¶þôÇ»ù¶þÊ®Ì¼ËÄÏ©Ëá	Ö¬ÖÊ-Ö¬·¾Ëá	3.23E+04	3.78E+04	4.03E+04	3.71E+04	4.94E+04	4.28E+04	3.75E+04	2.48E+04	2.10E+04	3.08E+04	3.81E+04	3.59E+04	3.15E+04	2.57E+04	3.25E+04	3.47E+04	2.58E+04	3.36E+04	3.01E+04
Cho1350	Negative	199	181.3	9.52	200	[M-H]-	C02679	Lauric acid (C12:0)	Lipids_Fatty acids	ÔÂ¹ðËá	Ö¬ÖÊ-Ö¬·¾Ëá	2.12E+04	2.21E+04	2.13E+04	2.05E+04	2.70E+04	2.62E+04	2.68E+04	2.14E+04	2.05E+04	2.63E+04	1.45E+04	1.91E+04	2.33E+04	1.57E+04	1.56E+04	1.86E+04	1.28E+04	1.42E+04	1.38E+04
Cho810	Negative	649.1	503.3	0.77	650.1	[M-H]-	-	D(+)-Melezitose O-rhamnoside	Carbohydrates	ËÉÈýÌÇ O-ÊóÀîÌÇÜÕ	ÌÇÀà	5.47E+04	6.99E+04	5.44E+04	6.78E+04	5.77E+03	6.03E+03	1.02E+04	1.19E+05	1.86E+05	1.37E+05	1.27E+05	6.29E+04	1.47E+05	5.31E+04	7.78E+04	3.85E+04	7.38E+04	5.28E+04	2.78E+04
Cho825	Negative	460.1	118.2	0.78	461.1	[M-H]-	-	Anthranilate O-hexosyl-O-hexoside	Benzoic acid derivatives	ÁÚ°±»ù±½¼×Ëá ¶þ¼ºÌÇÜÕ	±½¼×ËáÑÜÉúÎï	3.82E+05	2.70E+05	4.57E+05	2.41E+05	1.42E+05	2.24E+05	3.00E+05	6.12E+05	4.14E+05	5.29E+05	4.91E+05	4.51E+05	6.17E+05	3.14E+05	2.30E+05	1.94E+05	2.80E+05	2.38E+05	1.63E+05
Cho847	Negative	289.1	191.2	0.83	290.1	[M-H]-	C03406	Argininosuccinate	Organic acids	¾«°±çúçêËáÑÎ	ÓÐ»úËá¼°ÆäÑÜÉúÎï	1.59E+06	1.17E+06	1.27E+06	9.81E+05	1.60E+06	1.32E+06	1.44E+06	2.98E+05	6.92E+05	3.75E+05	2.85E+05	6.06E+05	4.13E+05	1.84E+06	1.30E+06	1.96E+06	2.08E+06	2.03E+06	1.16E+06
Cho963	Negative	328.1	134.2	1.84	329.1	[M-H]-	C00575	Cyclic AMP	Nucleotide and its derivates	ÏÙÜÕ-3'-5'-»·µ¥Á×Ëá	ºËÜÕËá¼°ÆäÑÜÉúÎï	5.78E+05	5.39E+05	5.35E+05	5.23E+05	9.00E+00	9.00E+00	9.00E+00	1.16E+06	1.19E+06	1.27E+06	5.43E+05	5.31E+05	7.78E+05	5.79E+05	4.93E+05	5.98E+05	4.10E+05	5.16E+05	2.81E+05
Cho1096	Negative	485.1	323.3	3.3	486.1	[M-H]-	-	4-hydroxycoumarin di-glucoside	Coumarins	4-ôÇ»ùÏã¶¹ËØ ¶þÆÏÌÇÜÕ	Ïã¶¹ËØ¼°ÆäÑÜÉúÎï	1.46E+04	1.99E+04	1.91E+04	2.39E+04	6.42E+04	6.00E+04	5.14E+04	9.00E+00	9.00E+00	9.00E+00	9.00E+00	9.00E+00	9.00E+00	9.00E+00	9.00E+00	9.00E+00	9.00E+00	9.00E+00	9.00E+00
Cho1347	Negative	295	183.3	8.82	296	[M-H]-	-	9,10-EODE	Lipids_Fatty acids	9,10-»·ÑõÊ®°ËÌ¼¶þÏ©Ëá	Ö¬ÖÊ-Ö¬·¾Ëá	1.35E+07	1.46E+07	1.43E+07	1.45E+07	1.62E+07	1.10E+07	1.50E+07	1.09E+07	7.72E+06	1.00E+07	2.12E+07	1.87E+07	2.11E+07	1.53E+07	1.28E+07	1.10E+07	1.20E+07	1.41E+07	1.20E+07
Cho1342	Negative	293	275.4	8.29	294	[M-H]-	-	9-HOTrE	Lipids_Fatty acids	9-ôÇ»ùÊ®°ËÌ¼ÈýÏ©Ëá	Ö¬ÖÊ-Ö¬·¾Ëá	5.19E+06	5.53E+06	5.74E+06	5.82E+06	7.11E+06	5.37E+06	6.72E+06	4.31E+06	2.89E+06	3.80E+06	4.55E+06	4.13E+06	4.74E+06	7.39E+06	7.28E+06	6.27E+06	4.92E+06	5.73E+06	5.11E+06
Cho1349	Negative	293.2	249.9	9.03	294.2	[M-H]-	-	9-KODE	Lipids_Fatty acids	13-ÍªÊ®°ËÌ¼¶þÏ©Ëá	Ö¬ÖÊ-Ö¬·¾Ëá	1.16E+06	1.22E+06	1.23E+06	1.21E+06	6.53E+05	7.17E+05	9.10E+05	3.42E+05	2.07E+05	3.14E+05	6.45E+05	4.87E+05	5.01E+05	2.07E+06	1.93E+06	1.34E+06	1.65E+06	1.67E+06	1.83E+06
Cho1339	Negative	309	291.5	7.98	310	[M-H]-	-	13-HpOTrE(r)	Lipids_Fatty acids	13-¹ýÑõÊ®°ËÌ¼ÈýÏ©Ëá	Ö¬ÖÊ-Ö¬·¾Ëá	1.96E+05	2.22E+05	2.29E+05	2.00E+05	1.99E+05	1.50E+05	1.80E+05	5.27E+04	5.16E+04	4.58E+04	1.99E+05	1.93E+05	1.63E+05	3.89E+05	3.84E+05	2.76E+05	4.19E+05	4.13E+05	3.71E+05
Cho1333	Negative	309.1	291.4	7.39	310.1	[M-H]-	-	9-HpOTrE	Lipids_Fatty acids	9-ôÇ»ù¹ýÑõÊ®°ËÌ¼ÈýÏ©Ëá	Ö¬ÖÊ-Ö¬·¾Ëá	7.62E+05	7.53E+05	7.87E+05	7.82E+05	1.05E+06	9.14E+05	1.09E+06	8.77E+05	6.08E+05	6.90E+05	5.03E+05	5.62E+05	6.78E+05	8.29E+05	7.76E+05	6.98E+05	5.25E+05	6.20E+05	5.72E+05
Cho1336	Negative	293	193.2	7.66	294	[M-H]-	-	13-HOTrE(r)	Lipids_Fatty acids	13-ôÇ»ùÊ®°ËÌ¼ÈýÏ©Ëá2	Ö¬ÖÊ-Ö¬·¾Ëá	6.12E+05	6.18E+05	6.30E+05	6.32E+05	8.29E+05	7.96E+05	8.62E+05	8.53E+05	4.99E+05	5.85E+05	3.38E+05	7.17E+05	1.09E+06	4.30E+05	4.24E+05	5.79E+05	1.97E+05	2.13E+05	1.67E+05
Cho1272	Negative	177	145.2	5.36	178	[M-H]-	-	4-Methoxycinnamic acid	Hydroxycinnamoyl derivatives	4-¼×Ñõ»ùÈâ¹ðËá	ôÇ»ùÈâ¹ðõ£ÑÜÉúÎï	1.56E+06	1.68E+06	1.85E+06	1.81E+06	1.66E+06	1.67E+06	1.97E+06	2.33E+06	1.74E+06	2.43E+06	2.48E+06	2.14E+06	2.44E+06	1.13E+06	1.31E+06	1.18E+06	9.44E+05	1.03E+06	9.51E+05
Cho1352	Negative	295	277.5	9.61	296	[M-H]-	-	12,13-EODE	Lipids_Fatty acids	12,13-»·ÑõÊ®°ËÌ¼¶þÏ©Ëá	Ö¬ÖÊ-Ö¬·¾Ëá	1.06E+06	1.11E+06	1.10E+06	1.06E+06	4.74E+05	3.49E+05	4.59E+05	2.47E+05	1.75E+05	2.41E+05	5.68E+05	4.00E+05	4.69E+05	1.68E+06	1.52E+06	1.08E+06	1.52E+06	1.83E+06	1.49E+06
Cho1338	Negative	311.1	293.4	7.71	312.1	[M-H]-	C04717	13-HPODE	Lipids_Fatty acids	13-¹ýÑõÊ®°ËÌ¼¶þÏ©Ëá	Ö¬ÖÊ-Ö¬·¾Ëá	1.02E+06	9.92E+05	9.84E+05	9.75E+05	1.60E+06	9.24E+05	1.16E+06	7.00E+05	4.36E+05	6.10E+05	1.40E+06	1.16E+06	1.39E+06	1.04E+06	7.86E+05	7.27E+05	7.41E+05	9.70E+05	7.75E+05
Cho861	Negative	147	85	1	148	[M-H]-	C00815	Citramalate	Organic acids	¼×»ùÆ»¹ûËá	ÓÐ»úËá¼°ÆäÑÜÉúÎï	1.62E+06	1.70E+06	1.84E+06	1.87E+06	3.13E+06	3.86E+06	4.87E+06	3.11E+06	2.80E+06	2.93E+06	1.53E+06	1.74E+06	1.98E+06	8.03E+05	7.38E+05	9.40E+05	3.94E+05	5.20E+05	1.89E+05
Cho1033	Negative	315.1	153.2	2.55	316.1	[M-H]-	-	Protocatechuic acid O-glucoside	Catechin derivatives	¿§·Èõ£Ô­¶ù²èËá	¶ù²èËØ¼°ÆäÑÜÉúÎï	1.43E+07	1.47E+07	1.49E+07	1.53E+07	2.42E+06	1.15E+06	1.08E+06	1.47E+07	1.43E+07	1.81E+07	6.49E+06	7.61E+06	9.87E+06	2.33E+07	2.49E+07	2.30E+07	3.34E+07	2.49E+07	2.40E+07
Cho1177	Negative	181.1	151.1	3.99	182.1	[M-H]-	-	Syringaldehyde	Hydroxycinnamoyl derivatives	¶¡ÏãÈ©	ôÇ»ùÈâ¹ðõ£ÑÜÉúÎï	5.45E+04	6.41E+04	6.24E+04	6.60E+04	4.62E+04	3.21E+04	3.25E+04	6.19E+04	5.46E+04	5.59E+04	4.91E+04	4.83E+04	2.85E+04	1.17E+05	1.94E+05	1.21E+05	2.25E+04	8.00E+04	4.98E+04
Cho1287	Negative	347.1	329.3	5.63	348.1	[M-H]-	-	3(2'-Chlorophenyl)-7-hydroxy-4-phenylcoumarin	Coumarins	3(2'-ÂÈ±½»ù)-7-ôÇ»ù-4-±½»ùÏã¶¹ËØ	Ïã¶¹ËØ¼°ÆäÑÜÉúÎï	3.85E+03	3.80E+03	3.24E+03	4.86E+03	9.00E+00	9.00E+00	9.00E+00	3.97E+03	9.12E+03	9.12E+03	9.00E+00	9.00E+00	9.00E+00	9.00E+00	9.00E+00	9.00E+00	9.00E+00	9.00E+00	9.00E+00
Cho831	Negative	307	145.2	0.79	308	[M-H]-	-	L-Glutamine O-hexside	Amino acid derivatives	L-¹È°±õ£°· O-¼ºÌÇÜÕ	°±»ùËáÑÜÉúÎï	4.03E+04	3.73E+04	3.35E+04	3.31E+04	4.56E+04	4.00E+04	3.59E+04	3.77E+04	4.43E+04	4.07E+04	3.57E+04	2.71E+04	2.82E+04	2.94E+04	3.52E+04	4.08E+04	3.42E+04	3.91E+04	2.21E+04
Cho811	Negative	665.1	485.3	0.77	666.1	[M-H]-	C02052	Maltotetraose	Carbohydrates	ÂóÑ¿ËÄÌÇ	ÌÇÀà	7.25E+04	6.75E+04	9.27E+04	8.17E+04	9.00E+00	9.00E+00	9.00E+00	6.66E+04	5.50E+04	6.55E+04	1.22E+05	1.02E+05	1.51E+05	4.93E+04	7.46E+04	3.62E+04	9.95E+04	7.36E+04	5.11E+04
Cho965	Negative	350.1	144.2	1.85	351.1	[M-H]-	-	Kynurenic acid O-hexside	Organic acids	È®ÄòËá O-¼ºÌÇÜÕ	ÓÐ»úËá¼°ÆäÑÜÉúÎï	2.48E+04	1.75E+04	2.00E+04	2.10E+04	2.57E+04	2.20E+04	2.65E+04	9.35E+03	8.73E+03	9.32E+03	1.30E+04	1.57E+04	1.35E+04	3.28E+04	5.35E+04	7.58E+03	2.24E+04	2.46E+04	8.72E+03
Cho975	Negative	315.1	152.1	1.93	316.1	[M-H]-	-	2,5-dihydroxy benzoic acid O-hexside	Benzoic acid derivatives	2,5-¶þôÇ»ù±½¼×Ëá O-¼ºÌÇÜÕ	±½¼×ËáÑÜÉúÎï	5.42E+06	5.50E+06	5.74E+06	6.00E+06	1.33E+07	8.58E+06	7.48E+06	5.87E+06	6.18E+06	6.13E+06	4.43E+06	5.77E+06	5.59E+06	4.47E+06	2.92E+06	3.12E+06	4.18E+06	4.57E+06	1.94E+06
Cho1154	Negative	214.1	134.2	3.84	215.1	[M-H]-	-	3-(2-Naphthyl)-D-alanine	Amino acid derivatives	3-(2-ÝÁ»ù)-D-±û°±Ëá	°±»ùËáÑÜÉúÎï	1.20E+05	1.11E+05	1.10E+05	1.27E+05	1.92E+05	1.66E+05	1.91E+05	1.10E+05	4.88E+04	7.04E+04	3.31E+04	7.43E+04	7.17E+04	1.52E+05	1.04E+05	1.44E+05	9.55E+04	1.05E+05	1.15E+05
Cho873	Negative	565.1	323.3	1.18	566.1	[M-H]-	C00029	Uridine 5'-diphospho-D-glucose	Nucleotide and its derivates	ÄòÜÕ 5'-¶þÁ×ËáÆÏÌÑÌÇ	ºËÜÕËá¼°ÆäÑÜÉúÎï	9.28E+06	8.23E+06	8.99E+06	9.29E+06	4.83E+06	5.57E+06	5.61E+06	9.83E+06	1.05E+07	1.21E+07	2.94E+06	3.62E+06	3.26E+06	1.07E+07	1.20E+07	1.13E+07	8.67E+06	8.87E+06	4.69E+06
Cho989	Negative	331	313.7	2.14	332	[M-H]-	-	Gallic acid O-Hexoside	Benzoic acid derivatives	Ã»Ê³×ÓËá O-¼ºÌÇÜÕ	±½¼×ËáÑÜÉúÎï	1.14E+05	1.26E+05	1.63E+05	1.63E+05	9.00E+00	9.00E+00	9.00E+00	1.75E+05	2.36E+05	1.53E+05	5.70E+05	5.93E+05	8.11E+05	2.91E+04	1.22E+04	9.76E+03	5.76E+04	7.64E+04	4.31E+04
Cho1240	Negative	591.1	367.4	4.79	592.1	[M-H]-	-	Disinapoyl hexoside	Hydroxycinnamoyl derivatives	¶þ½æ×Óõ£ÆÏÌÑÌÇÜÕ	ôÇ»ùÈâ¹ðõ£ÑÜÉúÎï	1.43E+04	1.69E+04	1.44E+04	1.95E+04	2.01E+04	2.59E+04	2.48E+04	1.47E+04	2.20E+04	1.68E+04	2.13E+04	2.39E+04	1.83E+04	6.80E+03	1.13E+04	1.12E+04	1.03E+04	9.31E+03	1.04E+04
Cho1065	Negative	353.1	191.2	2.95	354.1	[M-H]-	-	4-O-Caffeoyl quinic acid (criptochlorogenic acid)	Quinate and its derivatives	4-O-¿§·Èõ£¿üÄþËá	¿üÄþËá¼°ÆäÑÜÉúÎï	2.06E+05	1.92E+05	2.00E+05	1.96E+05	9.87E+04	9.55E+04	9.42E+04	3.56E+05	3.35E+05	3.40E+05	2.47E+05	2.64E+05	2.45E+05	1.78E+05	1.91E+05	2.52E+05	1.28E+05	1.59E+05	1.39E+05
Cho1079	Negative	385.1	223.2	3.1	386.1	[M-H]-	-	1-O-beta-D-Glucopyranosyl sinapate	Hydroxycinnamoyl derivatives	½æ×ÓËáßÁà«ÆÏÌÑÌÇÜÕ	ôÇ»ùÈâ¹ðõ£ÑÜÉúÎï	4.21E+05	3.96E+05	4.42E+05	4.17E+05	4.78E+04	6.19E+04	5.38E+04	1.06E+05	1.06E+05	1.39E+05	2.26E+05	2.02E+05	1.82E+05	9.66E+05	8.79E+05	1.05E+06	7.53E+05	7.60E+05	7.66E+05
Cho1111	Negative	865.1	407.2	3.46	866.1	[M-H]-	-	Catechin-catechin-catechin	Catechin derivatives	Èý¶ù²èËØ	¶ù²èËØ¼°ÆäÑÜÉúÎï	1.13E+03	1.08E+03	9.58E+02	1.10E+03	1.25E+03	1.77E+03	1.26E+03	6.92E+02	8.58E+02	8.43E+02	1.01E+03	2.02E+03	7.72E+02	6.24E+02	1.52E+03	1.25E+03	7.75E+02	7.56E+02	7.40E+02
Cho1026	Negative	771.1	609.5	2.47	772.1	[M-H]-	-	Luteolin O-hexosyl-O-hexosyl-O-hexoside	Flavone	Ê¸³µ¾ÕËØ O-¼ºÌÇ»ù-O-¼ºÌÇ»ù-O-¼ºÌÇÜÕ	»ÆÍª	5.38E+05	5.42E+05	6.17E+05	5.63E+05	3.00E+06	2.78E+06	1.45E+06	1.04E+05	1.26E+05	1.12E+05	3.40E+05	3.21E+05	2.86E+05	7.18E+04	6.51E+04	9.76E+04	2.11E+05	2.06E+05	1.50E+05
Cho1017	Negative	465.1	285.3	2.41	466.1	[M-H]-	-	Cyanidin O-syringic acid	Anthocyanins	Ê¸³µ¾ÕËØ O-¶¡ÏãËá	»¨ÇàËØ	1.58E+04	1.50E+04	1.47E+04	1.42E+04	6.09E+04	9.47E+04	1.00E+05	9.00E+00	9.00E+00	9.00E+00	9.00E+00	9.00E+00	9.00E+00	9.00E+00	9.00E+00	9.00E+00	9.00E+00	9.00E+00	9.00E+00
Cho1087	Negative	740.1	431.2	3.2	741.1	[M-H]-	-	Chrysoeriol 6-C-pentosyl-O-rutinoside	Flavone C-glycosides	½ðÊ¥²Ý»ÆËØ 6-C-ÎìÌÇ»ù-O-Ü¿ÏãÌÇÜÕ	»ÆÍªÌ¼ÌÇÜÕ	1.58E+04	1.72E+04	1.41E+04	9.03E+03	2.30E+04	2.40E+04	1.57E+04	4.24E+03	9.00E+00	9.00E+00	2.25E+04	3.31E+04	2.05E+04	7.82E+03	9.00E+00	8.49E+03	1.33E+04	1.36E+04	1.19E+04
Cho1162	Negative	563.1	269.3	3.88	564.1	[M-H]-	-	Apigenin O-hexosyl-O-pentoside	Flavone	ÇÛ²ËËØ O-¼ºÌÇ»ù-O-ÎìÌÇÜÕ	»ÆÍª	2.76E+06	2.75E+06	2.94E+06	2.99E+06	5.98E+06	7.38E+06	7.11E+06	4.76E+06	4.10E+06	4.40E+06	2.64E+06	2.09E+06	1.89E+06	3.55E+06	4.50E+06	4.90E+06	4.88E+06	3.84E+06	4.08E+06
Cho1172	Negative	549.2	387.3	3.93	550.2	[M-H]-	-	Hesperetin O-malonylhexoside	Flavanone	³ÈÆ¤ËØ O-±û¶þõ£»ù¼ºÌÇÜÕ	»ÆÍéÍª	3.89E+07	3.98E+07	4.13E+07	4.05E+07	2.70E+06	6.71E+05	4.38E+05	4.31E+07	3.58E+07	3.93E+07	5.01E+07	5.00E+07	4.94E+07	1.90E+05	2.89E+05	2.14E+05	9.66E+05	8.03E+05	6.87E+05
Cho1075	Negative	624.1	285.3	3.06	625.1	[M-H]-	-	Luteolin O-hexosyl-O-gluconic acid	Flavone	Ä¾Ï¬²ÝËØ O-¼ºÌÇ»ù-O-ÆÏÌÑÌÇËá	»ÆÍª	6.74E+05	7.38E+05	8.05E+05	6.00E+05	8.81E+04	1.38E+05	1.64E+05	5.84E+05	6.92E+05	5.22E+05	1.39E+06	8.85E+05	7.99E+05	2.29E+06	1.60E+06	1.15E+06	6.32E+06	4.48E+06	5.45E+06
Cho1125	Negative	739.1	269.3	3.65	740.1	[M-H]-	-	Apigenin O-hexosyl-O-rutinoside	Flavone	ÇÛ²ËËØ O-¼ºÌÇ»ù-O-Ü¿ÏãÌÇÜÕ	»ÆÍª	3.10E+05	3.22E+05	3.07E+05	3.23E+05	9.00E+00	9.00E+00	9.00E+00	9.00E+00	9.00E+00	9.00E+00	9.00E+00	9.00E+00	9.00E+00	1.54E+06	1.49E+06	5.80E+05	1.48E+06	8.96E+05	8.56E+05
Cho1134	Negative	459.1	283.2	3.7	460.1	[M-H]-	-	Acacetin O-glucuronic acid	Flavone	½ðºÏ»¶ËØ O-ÆÏÌÑÌÇÈ©Ëá	»ÆÍª	7.24E+07	6.43E+07	4.88E+07	5.10E+07	9.50E+07	9.09E+07	8.73E+07	7.08E+07	7.15E+07	7.56E+07	3.73E+07	3.51E+07	3.08E+07	3.49E+07	3.93E+07	3.80E+07	5.38E+07	5.06E+07	5.01E+07
Cho1143	Negative	489.1	313.2	3.74	490.1	[M-H]-	-	Velutin O-glucuronic acid	Flavone	Õ±Ã«ÃÀÖÞ²èËØ O-ÆÏÌÑÌÇÈ©Ëá	»ÆÍª	2.32E+05	2.08E+05	1.86E+05	2.30E+05	4.33E+05	3.44E+05	3.34E+05	2.33E+05	2.52E+05	2.28E+05	8.92E+05	6.01E+05	7.60E+05	7.44E+05	4.82E+05	3.47E+05	4.85E+05	5.10E+05	6.77E+05
Cho1163	Negative	461.1	285.2	3.88	462.1	[M-H]-	-	Chrysoeriol 5-O-hexoside	Flavone	½ðÊ¥²Ý»ÆËØ 5-O-¼ºÌÇÜÕ	»ÆÍª	1.64E+06	2.10E+06	1.71E+06	1.49E+06	8.44E+05	1.35E+06	9.09E+05	9.21E+05	1.19E+06	7.45E+05	3.01E+06	2.43E+06	1.75E+06	2.36E+06	2.03E+06	2.12E+06	5.70E+06	4.66E+06	3.60E+06
Cho1164	Negative	503.1	341.3	3.88	504.1	[M-H]-	-	Chrysoeriol O-acetylhexoside	Flavone	½ðÊ¥²Ý»ÆËØ O-ÒÒõ£»ù¼ºÌÇÜÕ	»ÆÍª	1.01E+06	8.57E+05	7.31E+05	7.83E+05	1.12E+06	8.24E+05	5.25E+05	5.54E+04	6.69E+04	6.86E+04	7.40E+04	6.35E+04	4.95E+04	3.69E+06	3.33E+06	4.09E+06	2.27E+06	4.30E+06	3.28E+06
Cho1173	Negative	607.1	299.1	3.93	608.1	[M-H]-	-	Chrysoeriol 7-O-rutinoside	Flavone	½ðÊ¥²Ý»ÆËØ 7-O-Ü¿ÏãÌÇÜÕ	»ÆÍª	4.38E+07	4.68E+07	4.67E+07	4.86E+07	4.41E+07	5.63E+07	5.59E+07	5.67E+07	5.59E+07	5.67E+07	5.07E+07	5.18E+07	5.37E+07	3.24E+07	4.32E+07	3.68E+07	2.35E+07	2.68E+07	1.84E+07
Cho1196	Negative	475.1	284.5	4.12	476.1	[M-H]-	-	Chrysoeriol O-glucuronic acid	Flavone	½ðÊ¥²Ý»ÆËØ O-ÆÏÌÑÌÇÈ©Ëá	»ÆÍª	9.18E+07	9.23E+07	9.26E+07	8.80E+07	1.05E+08	1.17E+08	1.17E+08	1.13E+08	1.14E+08	1.14E+08	1.16E+08	1.06E+08	1.06E+08	7.08E+07	7.72E+07	7.46E+07	9.14E+07	9.38E+07	8.68E+07
Cho1204	Negative	519.1	315.3	4.22	520.1	[M-H]-	-	Isorhamnetin O-acetyl-hexoside	Flavonol	ÒìÊóÀîËØ O-ÒÒõ£¼ºÌÇÜÕ	»ÆÍª´¼	9.43E+06	9.56E+06	1.04E+07	1.02E+07	3.83E+04	5.57E+04	4.97E+04	3.81E+04	3.66E+04	3.13E+04	7.61E+04	5.11E+04	4.20E+04	2.58E+07	2.24E+07	2.29E+07	2.40E+07	3.26E+07	2.76E+07
Cho1286	Negative	463.1	299.2	5.62	464.1	[M-H]-	-	Chrysoeriol O-homovanillic acid	Flavone	½ðÊ¥²Ý»ÆËØ O-¸ßÏã²ÝËá	»ÆÍª	1.28E+04	1.13E+04	1.94E+04	1.64E+04	5.74E+03	7.16E+03	8.08E+03	9.14E+03	1.53E+04	1.40E+04	8.31E+03	4.70E+03	5.37E+03	3.33E+04	3.91E+04	3.05E+04	2.94E+04	5.21E+04	3.16E+04
Cho1088	Negative	449.1	329.3	3.21	450.1	[M-H]-	-	Eriodictyol C-hexoside	Flavone C-glycosides	Ê¥²Ý·Ó C-¼ºÌÇ	»ÆÍªÌ¼ÌÇÜÕ	2.16E+05	2.27E+05	2.26E+05	2.69E+05	2.47E+04	2.56E+04	3.61E+04	1.92E+05	1.76E+05	1.95E+05	3.50E+05	4.29E+05	4.10E+05	8.15E+04	5.58E+04	5.67E+04	1.84E+05	1.69E+05	1.22E+05
Cho1097	Negative	447.1	327.3	3.32	448.1	[M-H]-	-	Luteolin C-hexoside	Flavone C-glycosides	Ä¾Ï¬²ÝËØ C-¼ºÌÇÜÕ	»ÆÍªÌ¼ÌÇÜÕ	3.22E+05	3.01E+05	2.92E+05	3.18E+05	3.02E+05	1.64E+05	1.09E+05	2.39E+05	2.28E+05	2.34E+05	7.48E+05	8.03E+05	8.82E+05	7.26E+04	5.60E+04	7.23E+04	2.88E+05	3.30E+05	1.64E+05
Cho1161	Negative	505.1	301.2	3.87	506.1	[M-H]-	-	Quercetin O-acetylhexoside	Flavonol	éÎÆ¤ËØ O-ÒÒõ£»ù¼ºÌÇÜÕ	»ÆÍª´¼	3.62E+05	6.38E+05	6.26E+05	7.66E+05	2.26E+05	2.89E+05	2.51E+05	6.20E+05	8.06E+05	5.30E+05	8.56E+05	8.39E+05	1.44E+06	6.67E+05	7.38E+05	7.17E+05	8.25E+05	7.53E+05	6.83E+05
Cho1258	Negative	403.1	328.2	5.07	404.1	[M-H]-	-	Tricin O-glycerol	Flavone	Âó»ÆÍª O-¸ÊÓÍ	»ÆÍª	3.57E+03	3.90E+03	4.10E+03	3.87E+03	7.27E+03	7.75E+03	8.27E+03	9.00E+00	2.39E+03	9.00E+00	1.66E+03	9.00E+00	1.38E+03	4.37E+03	4.20E+03	3.20E+03	3.29E+03	5.30E+03	5.33E+03
Cho1130	Negative	521.1	329.3	3.68	522.1	[M-H]-	-	Tricin O-saccharic acid	Flavone	Âó»ÆÍª O-ÆÏÌÑÌÇ¶þËá	»ÆÍª	5.30E+05	5.59E+05	5.89E+05	6.04E+05	1.98E+05	2.09E+05	1.82E+05	3.09E+05	2.38E+05	2.09E+05	5.11E+05	6.93E+05	1.07E+06	4.45E+05	7.69E+05	7.80E+05	9.11E+05	1.27E+06	8.27E+05
Cho1168	Negative	491.1	329.3	3.9	492.1	[M-H]-	-	Tricin 5-O-hexoside	Flavone	Âó»ÆÍª 5-O-¼ºÌÇÜÕ	»ÆÍª	3.02E+05	2.92E+05	3.17E+05	3.45E+05	8.44E+04	4.66E+04	5.53E+04	9.87E+04	1.26E+05	8.18E+04	2.71E+05	2.69E+05	2.38E+05	3.41E+05	2.57E+05	3.23E+05	5.39E+05	5.01E+05	4.09E+05
Cho1181	Negative	653.1	593.4	4.01	654.1	[M-H]-	-	Tricin di-O-hexoside	Flavone	Âó»ÆÍª O-¶þ¼ºÌÇÜÕ	»ÆÍª	8.13E+04	7.67E+04	9.30E+04	8.57E+04	5.36E+05	8.94E+05	7.92E+05	6.32E+04	6.50E+04	6.80E+04	3.43E+04	2.43E+04	2.09E+04	3.23E+04	2.55E+04	2.51E+04	3.00E+04	3.49E+04	3.92E+04
Cho983	Negative	369	191.1	1.98	370	[M-H]-	-	Quinic acid O-glucuronic acid	Quinate and its derivatives	¿üÄþËá O-ÆÏÌÑÌÇÈ©Ëá	¿üÄþËá¼°ÆäÑÜÉúÎï	4.03E+05	3.60E+05	4.08E+05	3.61E+05	1.27E+05	1.84E+05	1.69E+05	3.78E+05	4.15E+05	4.89E+05	3.94E+05	3.41E+05	2.80E+05	4.00E+05	5.24E+05	5.17E+05	4.10E+05	6.18E+05	5.32E+05
Cho1050	Negative	337.1	155.8	2.78	338.1	[M-H]-	-	1-O-p-Coumaroyl quinic acid	Quinate and its derivatives	1-O-¶Ô-Ïã¶¹õ£¿üÄáËá	¿üÄþËá¼°ÆäÑÜÉúÎï	8.84E+04	9.35E+04	8.12E+04	8.04E+04	2.66E+05	2.26E+05	2.91E+05	6.62E+04	6.20E+04	6.48E+04	4.22E+04	4.21E+04	3.68E+04	4.31E+04	6.61E+04	1.08E+05	6.68E+04	4.79E+04	6.81E+04
Cho1077	Negative	481.1	319.3	3.09	482.1	[M-H]-	-	3-O-p-coumaroyl shikimic acid O-hexoside	Quinate and its derivatives	3-O-¶ÔÏã¶¹õ£Ã§²ÝËá O-¼ºÌÇÜÕ	¿üÄþËá¼°ÆäÑÜÉúÎï	8.87E+04	1.08E+05	9.35E+04	1.07E+05	1.47E+05	1.39E+05	1.46E+05	8.25E+04	1.06E+05	9.92E+04	7.99E+04	1.09E+05	1.18E+05	2.23E+04	2.59E+04	1.62E+04	3.57E+04	2.94E+04	2.51E+04
Cho1106	Negative	337.1	190.9	3.44	338.1	[M-H]-	-	3-O-p-Coumaroyl quinic acid	Quinate and its derivatives	3-O-¶Ô-Ïã¶¹õ£¿üÄáËá	¿üÄþËá¼°ÆäÑÜÉúÎï	1.05E+07	1.07E+07	1.10E+07	1.07E+07	1.90E+07	2.20E+07	3.52E+07	5.96E+06	8.63E+06	5.98E+06	5.36E+06	6.80E+06	8.24E+06	2.51E+06	2.18E+06	1.92E+06	4.20E+06	3.28E+06	3.57E+06
Cho1169	Negative	319	145.3	3.92	320	[M-H]-	-	3-O-p-Coumaroyl shikimic acid	Quinate and its derivatives	3-O-¶ÔÏã¶¹õ£Ã§²ÝËá	¿üÄþËá¼°ÆäÑÜÉúÎï	8.81E+03	1.43E+04	9.01E+03	8.92E+03	1.07E+04	1.19E+04	1.26E+04	2.13E+04	2.73E+04	1.28E+04	7.46E+03	1.30E+04	2.23E+04	9.00E+00	9.00E+00	9.00E+00	9.00E+00	9.00E+00	9.00E+00
Cho867	Negative	300.1	79	1.14	301.1	[M-H]-	C04256	N-Acetylglucosamine 1-phosphate	Others	N-ÒÒõ£ÆÏÌÑÌÇ°· 1-Á×Ëá	ÆäËü	1.27E+05	8.38E+04	9.19E+04	8.12E+04	1.35E+05	1.22E+05	1.36E+05	4.49E+04	4.03E+04	4.59E+04	5.79E+04	6.74E+04	4.89E+04	7.40E+04	9.78E+04	8.76E+04	5.24E+04	5.66E+04	3.74E+04
Cho869	Negative	289.1	97	1.16	290.1	[M-H]-	-	Glucarate O-Phosphoric acid	Carbohydrates	Á×ËáÆÏÌÇËá	ÌÇÀà	2.78E+06	2.56E+06	2.76E+06	1.88E+06	3.34E+06	3.51E+06	3.78E+06	1.01E+06	1.45E+06	1.36E+06	5.50E+05	9.96E+05	7.50E+05	3.99E+06	3.90E+06	3.76E+06	4.79E+06	3.63E+06	1.74E+06
Cho848	Negative	421.1	241.2	0.83	422.1	[M-H]-	C00689	Trehalose 6-phosphate	Carbohydrates	º£ÔåÌÇ 6-Á×Ëá	ÌÇÀà	4.96E+04	4.26E+04	5.25E+04	5.18E+04	2.36E+04	2.78E+04	3.77E+04	5.19E+04	6.90E+04	5.96E+04	4.99E+04	5.21E+04	5.26E+04	5.24E+04	4.96E+04	4.03E+04	6.23E+04	8.24E+04	2.54E+04
Cho1019	Negative	351.1	132.6	2.41	352.1	[M-H]-	-	6,7-dihydroxycoumarin 7-O-quinic acid	Coumarins	¶þôÇÏã¶¹ËØ 7-O-¿üÄþËá	Ïã¶¹ËØ¼°ÆäÑÜÉúÎï	6.47E+06	5.43E+06	4.81E+06	5.55E+06	1.60E+06	6.39E+05	3.39E+05	5.55E+06	5.11E+06	5.12E+06	7.18E+06	6.74E+06	7.12E+06	6.87E+04	6.93E+04	7.17E+04	6.30E+05	4.73E+05	4.73E+05
Cho1020	Negative	703.4	351.3	2.42	704.4	[M-H]-	-	Esculetin O-quinacyl esculetin O-quinic acid	Coumarins	ÆßÒ¶ÜÕ 6-O-ÆÏÌÑÌÇËá 7-O-¿üÄþõ£¿üÄþËá	Ïã¶¹ËØ¼°ÆäÑÜÉúÎï	1.38E+06	7.10E+05	6.29E+05	8.08E+05	6.07E+04	1.91E+04	6.91E+03	1.12E+06	6.00E+05	6.44E+05	8.49E+05	7.61E+05	7.35E+05	7.67E+03	5.79E+03	6.80E+03	2.55E+04	1.42E+04	1.26E+04
Cho957	Negative	153	78.9	1.72	154	[M-H]-	C06608	Diethyl phosphate	Organic acids	Á×Ëá¶þÒÒõ¥	ÓÐ»úËá¼°ÆäÑÜÉúÎï	2.80E+05	2.76E+05	3.15E+05	2.99E+05	4.35E+05	2.63E+05	3.37E+05	4.09E+05	3.76E+05	5.08E+05	2.11E+05	3.15E+05	4.08E+05	1.81E+05	2.03E+05	2.88E+05	1.03E+05	1.12E+05	5.00E+04
Cho1048	Negative	175.1	131.3	2.73	176.1	[M-H]-	C02504	2-Isopropylmalate	Organic acids	2-Òì±û»ùÆ»¹ûËá	ÓÐ»úËá¼°ÆäÑÜÉúÎï	4.59E+06	4.93E+06	5.55E+06	5.67E+06	6.06E+06	8.78E+06	1.18E+07	5.65E+06	5.15E+06	5.34E+06	3.92E+06	3.14E+06	4.39E+06	9.14E+06	4.01E+06	3.61E+06	4.18E+06	4.96E+06	5.19E+06
Cho1007	Negative	359.1	197.1	2.31	360.1	[M-H]-	-	Syringic acid O-glucoside	Benzoic acid derivatives	¶¡Ïãõ£¼ºÌÇÜÕ	±½¼×ËáÑÜÉúÎï	2.16E+06	2.10E+06	2.14E+06	2.04E+06	1.34E+06	9.24E+05	9.24E+05	1.77E+06	1.51E+06	1.39E+06	3.11E+06	2.90E+06	2.56E+06	2.29E+06	2.74E+06	2.84E+06	2.16E+06	2.61E+06	2.18E+06
Cho1091	Negative	167	152.1	3.26	168	[M-H]-	C06672	Vanillic acid	Hydroxycinnamoyl derivatives	Ïã²ÝËá	ôÇ»ùÈâ¹ðõ£ÑÜÉúÎï	7.57E+04	8.54E+04	9.17E+04	9.01E+04	7.13E+04	5.47E+04	5.46E+04	2.19E+04	1.51E+04	1.59E+04	5.16E+04	4.89E+04	4.19E+04	1.56E+05	1.19E+05	9.65E+04	1.17E+05	1.62E+05	1.52E+05
Cho1344	Negative	452	255.3	8.57	453	[M-H]-	-	LysoPE 16:0	Lipids_Glycerophospholipids	ÈÜÑªÁ×Ö¬õ£ÒÒ´¼°· 16:0	Ö¬ÖÊ-¸ÊÓÍÁ×Ö¬	2.82E+06	3.16E+06	3.06E+06	2.50E+06	1.51E+06	5.22E+06	2.69E+06	1.67E+07	1.13E+07	2.20E+07	8.84E+06	2.30E+06	2.35E+06	1.09E+06	7.00E+05	5.56E+05	9.35E+05	1.82E+06	1.33E+06
Cho1348	Negative	478.1	281.4	8.87	479.1	[M-H]-	-	LysoPE 18:1	Lipids_Glycerophospholipids	ÈÜÑªÁ×Ö¬õ£ÒÒ´¼°· 18:1	Ö¬ÖÊ-¸ÊÓÍÁ×Ö¬	2.02E+05	2.23E+05	2.35E+05	2.30E+05	8.36E+04	1.51E+05	8.97E+04	1.24E+06	4.51E+05	1.25E+06	3.48E+05	1.63E+05	1.93E+05	2.80E+04	1.95E+04	1.22E+04	1.64E+04	2.69E+04	1.75E+04
Cho1345	Negative	478.1	281.3	8.69	479.1	[M-H]-	-	LysoPE 18:1 (2n isomer)	Lipids_Glycerophospholipids	ÈÜÑªÁ×Ö¬õ£ÒÒ´¼°· 18:1(2nÒì¹¹)	Ö¬ÖÊ-¸ÊÓÍÁ×Ö¬	1.02E+06	1.07E+06	1.12E+06	1.09E+06	1.03E+06	1.74E+06	1.11E+06	3.30E+06	1.60E+06	2.92E+06	1.94E+06	1.33E+06	1.58E+06	3.93E+05	2.78E+05	1.13E+05	2.65E+05	3.20E+05	2.29E+05
Cho976	Negative	299.1	137.2	1.96	300.1	[M-H]-	-	Salicylic acid O-glucoside	Phytohormones	Ë®Ñîõ£¼ºÌÇÜÕ	Ö²Îï¼¤ËØ	2.22E+07	1.97E+07	2.02E+07	2.18E+07	4.38E+07	5.06E+07	5.02E+07	1.36E+07	1.60E+07	1.64E+07	1.41E+07	1.69E+07	1.62E+07	5.91E+06	8.51E+06	9.55E+06	7.60E+06	8.30E+06	2.13E+06
Cho881	Negative	611.1	306.2	1.19	612.1	[M-H]-	C00127	Glutathione oxidized	Amino acid derivatives	Ñõ»¯¹Èë×¸ÊëÄ	°±»ùËáÑÜÉúÎï	1.42E+05	1.76E+05	1.82E+05	1.88E+05	7.39E+04	9.15E+04	1.16E+05	3.76E+05	6.97E+05	4.96E+05	1.48E+05	1.75E+05	1.81E+05	6.51E+04	7.80E+04	5.18E+04	5.66E+04	3.32E+04	2.93E+04
Cho1157	Negative	706.1	558.5	3.85	707.1	[M-H]-	-	L-Cysteinyl-L-leucylglycyl-L-alanylglycylglycyl-L-alanylglycyl-L-cysteine	Amino acid derivatives	L-°ëë×°±õ£-L-ÁÁ°±õ£¸Ê°±õ£-L-±û°±õ£¸Ê°±õ£¸Ê°±õ£-L-±û°±õ£¸Ê°±õ£-L-°ëë×°±Ëá	°±»ùËáÑÜÉúÎï	1.33E+05	1.22E+05	1.09E+05	1.24E+05	9.00E+00	9.00E+00	9.00E+00	9.00E+00	9.00E+00	9.00E+00	9.00E+00	9.00E+00	9.00E+00	2.48E+05	2.99E+05	1.95E+05	2.79E+05	2.03E+05	2.74E+05
Cho1293	Negative	329.1	314.3	5.76	330.1	[M-H]-	-	Di-O-methylquercetin	Flavonol	3,7-¶þÑõ-¼×»ùéÎÆ¤ËØ	»ÆÍª´¼	1.07E+07	1.07E+07	1.02E+07	1.01E+07	2.96E+06	2.36E+06	2.32E+06	1.98E+06	9.75E+05	3.11E+06	3.41E+06	2.59E+06	2.48E+06	2.43E+07	1.53E+07	1.54E+07	1.60E+07	2.37E+07	2.06E+07
Cho1357	Negative	277.1	233.7	10.47	278.1	[M-H]-	C06427	¦Á-Linolenic acid	Lipids_Fatty acids	¦Á-ÑÇÂéËá	Ö¬ÖÊ-Ö¬·¾Ëá	3.73E+04	4.04E+04	3.96E+04	3.92E+04	4.33E+04	3.87E+04	5.17E+04	5.14E+04	6.17E+04	5.82E+04	3.74E+04	3.78E+04	4.81E+04	4.87E+04	4.12E+04	3.22E+04	3.38E+04	4.13E+04	4.30E+04
Cho28	Positive	333.052	137	0.72	332.052	[M+H]+	C06196	2'-Deoxyinosine-5'-monophosphate	Nucleotide and its derivates	2'-ÍÑÑõ¼¡ÜÕ-5'-Á×Ëá	ºËÜÕËá¼°ÆäÑÜÉúÎï	5.71E+05	5.65E+05	4.29E+05	4.87E+05	9.92E+05	6.72E+05	7.03E+05	4.37E+05	6.46E+05	5.17E+05	3.07E+05	4.15E+05	3.97E+05	5.06E+05	5.38E+05	4.23E+05	6.34E+05	5.84E+05	6.72E+05
Cho195	Positive	167.1	121	1.95	166.1	[M+H]+	C16614	6-Methylmercaptopurine	Nucleotide and its derivates	6-¼×»ùÛÏàÑßÊ	ºËÜÕËá¼°ÆäÑÜÉúÎï	1.69E+07	1.55E+07	1.51E+07	1.48E+07	4.71E+06	4.09E+06	3.88E+06	1.15E+07	1.08E+07	1.01E+07	2.75E+07	2.27E+07	2.16E+07	1.34E+07	1.16E+07	1.13E+07	1.36E+07	1.20E+07	1.47E+07
Cho199	Positive	400.2	136.1	1.97	399.2	[M+H]+	-	Adenosine O-ribose	Nucleotide and its derivates	ºËÌÇÏÙÜÕËá	ºËÜÕËá¼°ÆäÑÜÉúÎï	5.13E+05	4.49E+05	5.98E+05	5.17E+05	9.12E+05	4.81E+05	4.98E+05	6.48E+05	5.86E+05	6.14E+05	8.33E+05	7.33E+05	6.63E+05	4.04E+05	3.63E+05	3.55E+05	2.56E+05	2.91E+05	2.69E+05
Cho208	Positive	384.115	252.2	2.13	383.115	[M+H]+	-	Succinyladenosine	Nucleotide and its derivates	çúçêõ£ÏÙÜÕ	ºËÜÕËá¼°ÆäÑÜÉúÎï	1.92E+06	1.95E+06	2.28E+06	2.11E+06	2.64E+05	2.91E+05	4.06E+05	5.65E+06	4.88E+06	4.42E+06	1.72E+06	1.70E+06	2.10E+06	1.74E+06	2.11E+06	1.19E+06	8.32E+05	1.33E+06	1.99E+06
Cho523	Positive	133.1	105	4.2	132.1	[M+H]+	-	4-Aminoindole	Indole derivatives	4-°±»ùßÅßá	ßÅßá¼°ÆäÑÜÉúÎï	7.19E+05	6.96E+05	6.47E+05	6.89E+05	9.00E+00	9.00E+00	9.00E+00	9.00E+00	9.00E+00	9.00E+00	9.00E+00	9.00E+00	9.00E+00	1.44E+06	1.48E+06	1.82E+06	1.50E+06	1.18E+06	1.45E+06
Cho754	Positive	544.4	544.4	8.89	543.4	[M+H]+	-	LysoPC 20:4	Lipids_Glycerophospholipids	ÈÜÑªÁ×Ö¬õ£µ¨¼î 20:4	Ö¬ÖÊ-¸ÊÓÍÁ×Ö¬	3.85E+05	4.23E+05	3.86E+05	4.08E+05	2.34E+05	3.87E+05	2.45E+05	1.64E+06	1.09E+06	1.92E+06	5.43E+05	3.35E+05	4.04E+05	5.86E+04	3.98E+04	2.90E+04	3.27E+04	3.75E+04	4.57E+04
Cho1	Positive	203	112	0.54	202	[M+H]+	C00750	Spermine	Phenolamides	¾«°·	·Ó°·	1.38E+07	1.45E+07	1.17E+07	1.21E+07	1.23E+07	1.23E+07	1.21E+07	1.31E+07	1.35E+07	1.37E+07	1.20E+07	1.19E+07	1.17E+07	1.24E+07	1.19E+07	1.21E+07	1.16E+07	1.28E+07	1.10E+07
Cho982	Negative	266	134.2	1.97	267	[M-H]-	C00212	Adenosine	Nucleotide and its derivates	ÏÙÜÕ	ºËÜÕËá¼°ÆäÑÜÉúÎï	8.39E+06	7.99E+06	8.76E+06	8.36E+06	2.67E+05	3.42E+05	4.09E+05	1.85E+07	1.95E+07	1.83E+07	8.84E+06	8.66E+06	1.16E+07	8.85E+06	7.79E+06	1.02E+07	6.64E+06	7.66E+06	4.18E+06
Cho713	Positive	468.3	450.5	7.43	467.3	[M+H]+	-	LysoPC 14:0 (2n isomer)	Lipids_Glycerophospholipids	ÈÜÑªÁ×Ö¬õ£µ¨¼î 14:0(2nÒì¹¹)	Ö¬ÖÊ-¸ÊÓÍÁ×Ö¬	3.55E+05	3.17E+05	2.83E+05	2.78E+05	2.48E+05	3.76E+05	2.71E+05	7.05E+05	8.13E+05	1.02E+06	2.58E+05	2.03E+05	2.24E+05	1.58E+05	1.28E+05	1.28E+05	1.46E+05	2.20E+05	2.03E+05
Cho741	Positive	496.33	478.3	8.49	495.33	[M+H]+	-	LysoPC 16:0 (2n isomer)	Lipids_Glycerophospholipids	ÈÜÑªÁ×Ö¬õ£µ¨¼î 16:0(2nÒì¹¹)	Ö¬ÖÊ-¸ÊÓÍÁ×Ö¬	4.74E+06	4.73E+06	4.46E+06	4.03E+06	8.39E+06	1.66E+07	1.06E+07	1.30E+07	1.16E+07	1.49E+07	7.53E+06	4.01E+06	4.54E+06	1.91E+06	1.01E+06	7.14E+05	2.23E+06	2.66E+06	2.58E+06
Cho764	Positive	524.36	507.4	9.57	523.36	[M+H]+	-	LysoPC 18:0	Lipids_Glycerophospholipids	ÈÜÑªÁ×Ö¬õ£µ¨¼î 18:0	Ö¬ÖÊ-¸ÊÓÍÁ×Ö¬	1.86E+06	2.02E+06	1.77E+06	1.41E+06	2.96E+06	6.08E+06	3.52E+06	7.46E+06	5.32E+06	8.68E+06	8.56E+06	2.04E+06	1.85E+06	1.32E+06	6.71E+05	5.85E+05	1.56E+06	1.92E+06	2.19E+06
Cho767	Positive	550.37	245.1	9.81	549.37	[M+H]+	-	LysoPC 20:1 (2n isomer)	Lipids_Glycerophospholipids	ÈÜÑªÁ×Ö¬õ£µ¨¼î 20:1(2nÒì¹¹)	Ö¬ÖÊ-¸ÊÓÍÁ×Ö¬	1.80E+05	1.78E+05	1.85E+05	1.77E+05	3.09E+05	6.58E+05	3.99E+05	3.48E+05	2.32E+05	4.06E+05	2.17E+05	1.14E+05	1.03E+05	4.07E+04	2.14E+04	1.11E+04	2.69E+04	2.84E+04	2.86E+04
Cho769	Positive	550.37	245.1	10.03	549.37	[M+H]+	-	LysoPC 20:1	Lipids_Glycerophospholipids	ÈÜÑªÁ×Ö¬õ£µ¨¼î 20:1	Ö¬ÖÊ-¸ÊÓÍÁ×Ö¬	7.23E+04	7.00E+04	7.37E+04	7.23E+04	6.33E+04	9.46E+04	5.55E+04	3.43E+05	1.55E+05	3.83E+05	8.55E+04	4.12E+04	3.87E+04	6.29E+03	5.03E+03	3.76E+03	7.23E+03	6.85E+03	5.30E+03
Cho1332	Negative	424.2	285.8	7.37	425.2	[M-H]-	-	LysoPE 14:0 (2n isomer)	Lipids_Glycerophospholipids	ÈÜÑªÁ×Ö¬õ£ÒÒ´¼°· 14:0(2nÒì¹¹)	Ö¬ÖÊ-¸ÊÓÍÁ×Ö¬	6.39E+03	7.73E+03	7.14E+03	7.51E+03	6.79E+03	1.15E+04	8.37E+03	2.02E+04	1.91E+04	2.93E+04	5.00E+03	5.13E+03	5.48E+03	2.27E+03	2.00E+03	1.39E+03	2.43E+03	2.05E+03	2.26E+03
Cho1343	Negative	452.3	255.3	8.4	453.3	[M-H]-	-	LysoPE 16:0 (2n isomer)	Lipids_Glycerophospholipids	ÈÜÑªÁ×Ö¬õ£ÒÒ´¼°· 16:0(2nÒì¹¹)	Ö¬ÖÊ-¸ÊÓÍÁ×Ö¬	4.45E+06	5.08E+06	5.15E+06	4.25E+06	2.56E+06	8.71E+06	4.51E+06	2.49E+07	1.77E+07	3.08E+07	1.46E+07	3.97E+06	4.02E+06	1.72E+06	1.17E+06	9.18E+05	1.57E+06	2.93E+06	2.25E+06
Cho1193	Negative	609.2	301.3	4.09	610.19	[M-H]-	C09806	Hesperetin 7-O-neohesperidoside (Neohesperidin)	Flavanone	ÐÂ³ÈÆ¤ÜÕ	»ÆÍéÍª	5.39E+07	5.57E+07	5.51E+07	5.58E+07	6.07E+07	6.41E+07	6.48E+07	4.39E+07	4.33E+07	4.50E+07	4.49E+07	5.04E+07	4.74E+07	2.01E+07	2.12E+07	1.91E+07	1.99E+07	2.20E+07	1.93E+07
Cho60	Positive	190.1	84	0.78	189.1113	[M+H]+	C02427	L-Homocitrulline	Amino acids	L-¸ß¹Ï°±Ëá	°±»ùËá	1.29E+05	1.28E+05	1.11E+05	1.08E+05	1.57E+05	2.23E+05	2.61E+05	1.15E+05	1.07E+05	1.24E+05	8.58E+04	9.86E+04	6.84E+04	8.25E+04	7.71E+04	6.42E+04	5.29E+04	5.28E+04	6.96E+04
Cho65	Positive	116.1	70	0.79	115.0633	[M+H]+	C00148	L-Proline	Amino acids	L-¸¬°±Ëá	°±»ùËá	4.97E+07	4.70E+07	4.88E+07	4.92E+07	3.85E+07	3.48E+07	2.90E+07	3.12E+07	3.57E+07	3.30E+07	5.00E+07	5.29E+07	5.47E+07	5.10E+07	5.21E+07	4.59E+07	5.70E+07	5.54E+07	5.54E+07
Cho39	Positive	176.1	98.9	0.76	175.0957	[M+H]+	C00327	L-Citrulline	Amino acids	L-¹Ï°±Ëá	°±»ùËá	4.03E+05	3.56E+05	3.44E+05	2.94E+05	5.95E+05	9.11E+05	1.08E+06	4.46E+05	4.32E+05	4.88E+05	2.17E+05	1.97E+05	2.32E+05	9.33E+04	1.49E+05	9.71E+04	6.05E+04	7.11E+04	1.05E+05
Cho33	Positive	106	59.9	0.75	105.0426	[M+H]+	C00065	L-Serine	Amino acids	L-Ë¿°±Ëá	°±»ùËá	6.26E+05	6.22E+05	5.32E+05	5.68E+05	6.29E+05	6.28E+05	6.62E+05	6.43E+05	8.39E+05	8.26E+05	6.06E+05	5.86E+05	5.07E+05	3.83E+05	4.02E+05	5.13E+05	3.06E+05	2.56E+05	4.66E+05
Cho812	Negative	132	99.9	0.77	133.0375	[M-H]-	C00049	L-Aspartic acid	Amino acids	L-Ìì¶¬°±Ëá	°±»ùËá	4.91E+06	5.15E+06	5.30E+06	5.70E+06	1.50E+06	2.26E+06	1.85E+06	7.69E+06	8.50E+06	8.48E+06	4.51E+06	4.70E+06	5.61E+06	8.46E+06	6.52E+06	6.34E+06	4.75E+06	3.87E+06	2.51E+06
Cho813	Negative	146.1	102.1	0.77	147.0532	[M-H]-	C00025	L-Glutamic acid	Amino acids	L-¹È°±Ëá	°±»ùËá	8.01E+06	7.69E+06	8.08E+06	7.86E+06	3.96E+06	4.59E+06	4.84E+06	1.53E+07	1.73E+07	1.65E+07	7.21E+06	8.63E+06	9.75E+06	7.98E+06	7.09E+06	6.45E+06	5.44E+06	5.00E+06	2.40E+06
Cho49	Positive	241	119.9	0.77	240.024	[M+H]+	C00491	L-(-)-Cystine	Amino acids	L-(-)-ë×°±Ëá	°±»ùËá	1.39E+04	1.83E+04	1.82E+04	1.92E+04	5.65E+04	5.41E+04	3.72E+04	5.65E+04	5.16E+04	5.36E+04	2.57E+04	1.98E+04	1.73E+04	8.66E+03	4.59E+03	7.56E+03	6.58E+03	4.79E+03	7.21E+03
Cho925	Negative	130.1	130.1	1.27	131.0946	[M-H]-	C00123	L-Leucine	Amino acids	L-ÁÁ°±Ëá	°±»ùËá	1.47E+05	1.52E+05	1.55E+05	1.60E+05	5.82E+04	5.00E+04	5.53E+04	9.31E+04	1.01E+05	1.02E+05	5.29E+05	4.09E+05	2.18E+05	1.30E+05	9.08E+04	9.88E+04	8.97E+04	1.12E+05	5.15E+04
Cho196	Positive	166	120.1	1.96	165.079	[M+H]+	C00079	L-Phenylalanine	Amino acids	L-±½±û°±Ëá	°±»ùËá	4.23E+07	4.10E+07	4.24E+07	4.11E+07	3.41E+07	3.30E+07	3.20E+07	4.03E+07	4.01E+07	3.97E+07	4.82E+07	4.47E+07	4.13E+07	4.12E+07	4.06E+07	4.03E+07	4.03E+07	3.91E+07	4.08E+07
Cho34	Positive	120	73.9	0.75	119.0582	[M+H]+	C00188	L-Threonine	Amino acids	L-(-)-ËÕ°±Ëá	°±»ùËá	8.25E+05	6.63E+05	8.44E+05	8.38E+05	4.36E+05	4.24E+05	5.00E+05	7.32E+05	8.16E+05	8.84E+05	7.39E+05	7.14E+05	5.39E+05	1.17E+06	9.52E+05	1.07E+06	9.31E+05	6.60E+05	1.15E+06
Cho794	Negative	124	79.7	0.75	125.015	[M-H]-	C00245	2-Aminoethanesulfonic acid	Organic acids	2-°±»ùÒÒÍé»ÇËá	ÓÐ»úËá¼°ÆäÑÜÉúÎï	3.60E+04	2.63E+04	3.04E+04	2.22E+04	9.00E+00	9.00E+00	9.00E+00	9.00E+00	9.00E+00	9.00E+00	9.00E+00	9.00E+00	9.00E+00	6.52E+04	8.25E+04	2.82E+04	8.26E+04	6.01E+04	3.00E+04
Cho197	Positive	209.1	146.1	1.96	208.0848	[M+H]+	C00328	L-Kynurenine	Amino acid derivatives	L-È®Äò°±Ëá	°±»ùËáÑÜÉúÎï	2.30E+05	2.28E+05	2.25E+05	2.29E+05	7.77E+04	9.39E+04	1.10E+05	1.92E+04	1.78E+04	1.88E+04	1.15E+05	5.57E+04	3.33E+04	4.45E+05	1.42E+05	1.38E+05	6.65E+05	6.75E+05	6.79E+05
Cho15	Positive	147	83.2	0.67	146.1055	[M+H]+	C00047	L-(+)-Lysine	Amino acids	L-(+)-Àµ°±Ëá	°±»ùËá	1.55E+06	1.36E+06	1.66E+06	1.68E+06	7.45E+05	4.72E+05	5.44E+05	1.05E+06	8.14E+05	1.04E+06	4.26E+06	2.93E+06	2.82E+06	1.70E+06	1.33E+06	1.33E+06	1.31E+06	1.11E+06	1.25E+06
Cho157	Positive	245.1	113	1.42	244.0695	[M+H]+	C00299	Uridine	Nucleotide and its derivates	Äòà×à¤ºËÜÕ	ºËÜÕËá¼°ÆäÑÜÉúÎï	1.10E+07	1.36E+07	1.02E+07	1.04E+07	9.23E+06	8.61E+06	1.15E+07	1.45E+07	1.67E+07	1.81E+07	8.21E+06	7.97E+06	1.38E+07	7.38E+06	9.96E+06	9.76E+06	7.89E+06	1.02E+07	7.48E+06
Cho119	Positive	182.1	136.1	1.21	181.0739	[M+H]+	C00082	L-(-)-Tyrosine	Amino acids	L-(-)-ÀÒ°±Ëá	°±»ùËá	9.36E+06	9.54E+06	8.42E+06	8.50E+06	1.27E+07	1.03E+07	8.71E+06	7.34E+06	6.99E+06	6.91E+06	9.43E+06	8.43E+06	9.20E+06	8.46E+06	7.58E+06	9.48E+06	9.06E+06	9.40E+06	9.12E+06
Cho164	Positive	127	110	1.48	126.0429	[M+H]+	C00178	Thymine	Nucleotide and its derivates	ÐØÏÙà×à¤	ºËÜÕËá¼°ÆäÑÜÉúÎï	1.69E+05	1.32E+05	1.58E+05	1.79E+05	1.79E+04	2.85E+04	2.23E+04	1.10E+04	1.53E+04	2.15E+04	8.28E+05	6.12E+05	6.58E+05	4.03E+04	2.18E+04	2.17E+04	3.93E+04	2.12E+04	2.45E+04
Cho111	Positive	137	110	1.2	136.0385	[M+H]+	C00262	Hypoxanthine	Nucleotide and its derivates	´Î»ÆàÑßÊ	ºËÜÕËá¼°ÆäÑÜÉúÎï	2.85E+05	2.61E+05	2.90E+05	2.87E+05	2.87E+05	3.32E+05	3.55E+05	3.45E+05	3.42E+05	3.47E+05	2.78E+05	2.43E+05	3.27E+05	2.96E+05	3.13E+05	2.34E+05	3.37E+05	2.49E+05	2.92E+05
Cho781	Negative	154.1	92.9	0.67	155.0695	[M-H]-	C00135	L-Histidine	Amino acids	L-×é°±Ëá	°±»ùËá	2.36E+05	2.43E+05	2.35E+05	2.59E+05	4.82E+04	3.33E+04	2.79E+04	4.98E+04	6.18E+04	4.91E+04	5.21E+05	5.49E+05	6.21E+05	2.72E+05	2.61E+05	2.02E+05	2.19E+05	2.48E+05	1.19E+05
Cho29	Positive	112	95	0.73	111.0433	[M+H]+	C00380	Cytosine	Nucleotide and its derivates	°ûà×à¤	ºËÜÕËá¼°ÆäÑÜÉúÎï	1.01E+06	8.42E+05	1.10E+06	1.03E+06	6.98E+05	8.35E+05	1.11E+06	1.37E+06	1.69E+06	1.77E+06	1.25E+06	7.64E+05	9.81E+05	1.17E+06	1.08E+06	1.16E+06	8.13E+05	6.85E+05	8.68E+05
Cho78	Positive	118.1	71.8	0.81	117.079	[M+H]+	C00183	L-Valine	Amino acids	L-çÓ°±Ëá	°±»ùËá	3.65E+07	3.33E+07	3.66E+07	3.75E+07	1.64E+07	1.68E+07	1.66E+07	3.52E+07	3.39E+07	3.40E+07	5.15E+07	4.77E+07	4.16E+07	3.89E+07	3.18E+07	3.20E+07	3.16E+07	2.99E+07	3.65E+07
Cho120	Positive	136.1	136.1	1.21	135.0545	[M+H]+	C00147	Adenine	Nucleotide and its derivates	ÏÙàÑßÊ	ºËÜÕËá¼°ÆäÑÜÉúÎï	2.50E+07	2.51E+07	2.48E+07	2.47E+07	2.64E+07	2.75E+07	2.93E+07	2.71E+07	2.90E+07	2.88E+07	2.47E+07	2.49E+07	2.58E+07	2.00E+07	2.42E+07	2.17E+07	2.06E+07	1.93E+07	2.11E+07
Cho784	Negative	173.1	131.1	0.69	174.1117	[M-H]-	C00062	L-(+)-Arginine	Amino acids	L-(+)-¾«°±Ëá	°±»ùËá	6.62E+05	6.53E+05	6.58E+05	6.76E+05	8.74E+05	1.28E+06	8.50E+05	2.84E+05	2.65E+05	2.14E+05	2.53E+06	1.90E+06	1.53E+06	1.09E+05	8.77E+04	1.09E+05	8.30E+04	9.27E+04	4.43E+04
Cho1025	Negative	145.1	101	2.46	146.0579	[M-H]-	-	2,3-dimethylsuccinic acid	Amino acid derivatives	2,3-¶þ¼×»ù¶¡°±Ëá	°±»ùËáÑÜÉúÎï	1.13E+06	1.25E+06	1.29E+06	1.37E+06	1.98E+06	2.20E+06	1.97E+06	1.64E+06	1.19E+06	1.45E+06	1.01E+06	9.93E+05	1.08E+06	8.33E+05	8.62E+05	1.14E+06	7.42E+05	8.13E+05	8.12E+05
Cho907	Negative	188.1	102	1.23	189.0637	[M-H]-	C00624	N-Acetyl-L-glutamic acid	Amino acid derivatives	N-ÒÒõ£-L-¹È°±Ëá	°±»ùËáÑÜÉúÎï	8.28E+04	9.11E+04	9.19E+04	8.60E+04	2.66E+04	2.91E+04	2.13E+04	1.21E+05	1.44E+05	1.54E+05	1.01E+05	1.42E+05	1.27E+05	4.72E+04	7.02E+04	5.76E+04	4.70E+04	3.38E+04	2.75E+04
Cho1200	Negative	359.3	161	4.15	360.3	[M-H]-	C01850	Rosmarinic acid	Organic acids	ÃÔµüÏãËá	ÓÐ»úËá¼°ÆäÑÜÉúÎï	2.95E+03	2.58E+03	4.69E+03	4.07E+03	8.37E+03	5.85E+03	4.89E+03	1.26E+03	1.84E+03	2.26E+03	1.83E+03	2.23E+03	3.86E+03	9.17E+03	6.23E+03	9.67E+03	7.15E+03	8.16E+03	8.19E+03
Cho599	Positive	287.1	287.1	4.91	286.1	[M+H]+	C01514	Luteolin	Flavone	Ä¾Ï¬²ÝËØ	»ÆÍª	1.83E+07	1.88E+07	1.80E+07	1.75E+07	1.38E+06	8.14E+05	7.35E+05	1.52E+06	1.54E+06	1.20E+06	1.73E+07	1.05E+07	9.20E+06	2.36E+07	1.77E+07	1.51E+07	3.34E+07	3.42E+07	3.12E+07
Cho128	Positive	126.1	126.1	1.22	125.0589	[M+H]+	C02376	5-Methylcytosine	Nucleotide and its derivates	5-¼×»ù°ûà×à¤	ºËÜÕËá¼°ÆäÑÜÉúÎï	1.12E+05	1.10E+05	1.21E+05	9.61E+04	2.62E+04	2.39E+04	2.73E+04	3.66E+04	2.80E+04	2.69E+04	3.71E+05	1.42E+05	1.61E+05	2.30E+05	1.17E+05	6.00E+04	1.72E+05	1.60E+05	1.55E+05
Cho1060	Negative	110.1	65.9	2.88	111.032	[M-H]-	C05942	Pyrrole-2-carboxylic acid	Amino acid derivatives	ßÁ¿©-2-ôÈËá	°±»ùËáÑÜÉúÎï	2.41E+04	2.49E+04	2.20E+04	2.49E+04	1.63E+04	1.48E+04	1.40E+04	2.49E+04	2.75E+04	2.17E+04	2.78E+04	1.95E+04	2.34E+04	2.86E+04	4.04E+04	3.37E+04	2.61E+04	2.04E+04	3.27E+04
Cho35	Positive	118.2	101	0.75	117.079	[M+H]+	C00431	5-Aminovaleric acid	Amino acid derivatives	5-°±»ùÎìËá	°±»ùËáÑÜÉúÎï	2.79E+04	3.10E+04	2.76E+04	3.45E+04	2.79E+04	3.10E+04	2.50E+04	5.09E+04	6.92E+04	5.60E+04	3.23E+04	3.68E+04	4.20E+04	1.91E+04	2.02E+04	2.65E+04	3.52E+04	1.81E+04	1.85E+04
Cho122	Positive	189.2	84	1.21	188.1161	[M+H]+	C02727	N6-Acetyl-L-lysine	Amino acid derivatives	N6-ÒÒõ£-L-Àµ°±Ëá	°±»ùËáÑÜÉúÎï	2.80E+05	2.97E+05	2.36E+05	2.72E+05	3.95E+05	6.60E+05	5.47E+05	2.07E+05	1.83E+05	2.04E+05	3.51E+05	2.39E+05	3.09E+05	1.80E+05	1.62E+05	1.03E+05	1.22E+05	1.49E+05	1.33E+05
Cho66	Positive	173.2	116.1	0.79	172.0848	[M+H]+	-	Glycyl-L-proline	Amino acid derivatives	¸Ê°±õ£-L-¸¬°±Ëá	°±»ùËáÑÜÉúÎï	3.91E+04	2.15E+04	2.37E+04	2.85E+04	1.89E+04	1.34E+04	2.21E+04	1.96E+04	1.81E+04	1.60E+04	4.61E+04	3.08E+04	5.26E+04	2.69E+04	3.40E+04	2.52E+04	2.63E+04	2.55E+04	1.98E+04
Cho790	Negative	159.2	88	0.74	160.0848	[M-H]-	C00993	D-Alanyl-D-Alanine	Amino acid derivatives	D-±û°±õ£-D-±û°±Ëá	°±»ùËáÑÜÉúÎï	6.86E+03	1.12E+04	1.16E+04	8.93E+03	3.00E+03	3.41E+03	1.50E+03	1.24E+04	1.30E+04	1.37E+04	8.21E+03	1.46E+04	1.53E+04	4.90E+03	4.76E+03	3.42E+03	4.16E+03	4.46E+03	1.19E+03
Cho239	Positive	281.3	120	2.4	280.1059	[M+H]+	-	Asp-phe	Amino acid derivatives	Ìì¶¬°±Ëá-±½±û°±Ëá	°±»ùËáÑÜÉúÎï	5.55E+04	4.32E+04	4.71E+04	5.01E+04	3.58E+04	5.62E+04	6.14E+04	5.70E+04	5.54E+04	6.37E+04	8.10E+04	7.00E+04	6.73E+04	4.97E+04	4.19E+04	4.73E+04	3.93E+04	3.72E+04	4.84E+04
Cho893	Negative	187.2	127.1	1.21	188.0797	[M-H]-	-	N¦Á-Acetyl-L-glutamine	Amino acid derivatives	N-ÒÒõ£-L-¹È°±õ£°·	°±»ùËáÑÜÉúÎï	3.58E+05	4.26E+05	4.13E+05	4.55E+05	1.09E+06	6.75E+05	5.65E+05	2.56E+05	2.34E+05	2.13E+05	3.74E+05	4.46E+05	3.42E+05	3.41E+05	3.54E+05	3.34E+05	5.02E+05	4.01E+05	1.83E+05
Cho656	Positive	190.1	130.1	5.93	189.079	[M+H]+	-	Methyl indole-3-acetate	Phytohormones	ßÅßá-3-ÒÒËá¼×õ¥	Ö²Îï¼¤ËØ	4.79E+04	4.63E+04	4.50E+04	5.08E+04	3.67E+04	4.53E+04	3.86E+04	6.86E+04	7.66E+04	6.00E+04	1.18E+05	9.26E+04	9.82E+04	9.92E+03	8.51E+03	1.03E+04	2.52E+04	2.27E+04	4.43E+04
Cho796	Negative	118.1	101	0.75	119.0582	[M-H]-	C00263	L-Homoserine	Amino acids	Í¬ÐÍË¿°±Ëá	°±»ùËá	3.72E+04	4.85E+04	5.90E+04	3.09E+04	1.18E+04	1.18E+04	1.11E+04	2.72E+04	3.11E+04	2.55E+04	3.55E+04	3.72E+04	2.92E+04	4.79E+04	5.18E+04	3.73E+04	6.44E+04	6.65E+04	2.17E+04
Cho67	Positive	335.1	122.8	0.79	334.0566	[M+H]+	C00455	¦Â-Nicotinamide mononucleotide	Nucleotide and its derivates	¦Â-ÑÌõ£°·µ¥ºËÜÕËá	ºËÜÕËá¼°ÆäÑÜÉúÎï	8.63E+04	4.93E+04	5.35E+04	5.16E+04	9.46E+03	3.19E+03	2.77E+03	1.19E+05	1.51E+05	1.12E+05	1.17E+05	6.35E+04	1.25E+05	3.67E+04	3.46E+04	3.18E+04	4.38E+04	9.84E+04	3.96E+04
Cho1148	Negative	263.1	189	3.78	264.111	[M-H]-	C05642	N-¦Ã-Acetyl-N-2-Formyl-5-methoxykynurenamine	Amino acid derivatives	N-¦Ã-ÒÒõ£»ù-N-2-¼×õ£»ù-5-¼×»ùÈ®Äò°±Ëá	°±»ùËáÑÜÉúÎï	3.46E+04	4.41E+04	3.98E+04	3.13E+04	2.53E+04	2.10E+04	3.05E+04	2.50E+04	3.03E+04	3.33E+04	2.99E+04	2.08E+04	2.15E+04	5.63E+04	6.43E+04	5.92E+04	5.37E+04	5.59E+04	4.87E+04
Cho95	Positive	217.1	158.1	1.16	216.1222	[M+H]+	-	N¦Á-Acetyl-L-arginine	Amino acid derivatives	N¦Á-ÒÒõ£-L-¾«°±Ëá	°±»ùËáÑÜÉúÎï	2.90E+04	3.31E+04	2.43E+04	3.18E+04	2.24E+04	2.87E+04	3.26E+04	4.94E+04	7.02E+04	5.32E+04	4.81E+04	2.61E+04	5.19E+04	1.37E+04	1.99E+04	1.49E+04	1.45E+04	2.03E+04	1.08E+04
Cho146	Positive	132.1	72.8	1.29	131.0582	[M+H]+	-	N-Propionylglycine	Amino acid derivatives	±û¸Ê°±Ëá	°±»ùËáÑÜÉúÎï	2.57E+05	2.26E+05	2.45E+05	2.40E+05	1.38E+05	1.77E+05	1.52E+05	2.59E+05	2.32E+05	2.71E+05	4.53E+05	4.29E+05	2.89E+05	2.23E+05	1.37E+05	1.39E+05	1.79E+05	1.66E+05	2.15E+05
Cho328	Positive	265.1	130.1	3.02	264.111	[M+H]+	C04148	Phenylacetyl-L-glutamine	Amino acid derivatives	N-±½ÒÒõ£»ù-L-¹È°±õ£°·	°±»ùËáÑÜÉúÎï	1.27E+05	1.32E+05	1.23E+05	1.11E+05	1.26E+04	9.00E+00	9.00E+00	9.00E+00	9.00E+00	9.00E+00	5.82E+03	6.33E+03	1.34E+04	3.74E+05	1.33E+05	9.25E+04	3.71E+05	3.54E+05	3.54E+05
Cho782	Negative	168.1	151.1	0.68	169.0851	[M-H]-	C01152	1-Methylhistidine	Amino acid derivatives	1-¼×»ù×é°±Ëá	°±»ùËáÑÜÉúÎï	2.83E+04	3.29E+04	2.86E+04	3.41E+04	2.83E+04	4.81E+04	4.83E+04	2.82E+04	2.27E+04	2.90E+04	3.97E+04	3.48E+04	4.54E+04	2.22E+04	2.79E+04	1.98E+04	1.97E+04	1.44E+04	1.04E+04
Cho50	Positive	152.1	135.1	0.77	151.0494	[M+H]+	-	2-Hydroxy-6-aminopurine	Nucleotide and its derivates	2-ôÇ»ù-6-°±»ùàÑßÊ	ºËÜÕËá¼°ÆäÑÜÉúÎï	5.31E+05	4.00E+05	5.06E+05	4.33E+05	3.27E+05	3.43E+05	4.28E+05	5.02E+05	5.53E+05	5.34E+05	9.60E+05	5.15E+05	9.04E+05	4.40E+05	4.38E+05	5.22E+05	3.66E+05	3.45E+05	4.16E+05
Cho190	Positive	189.1	86	1.91	188.1161	[M+H]+	C02155	N-Glycyl-L-leucine	Amino acid derivatives	N-¸Ê°±õ£-L-ÁÁ°±Ëá	°±»ùËáÑÜÉúÎï	7.87E+05	7.20E+05	7.17E+05	6.63E+05	3.54E+05	3.78E+05	4.05E+05	1.07E+06	7.45E+05	9.59E+05	1.29E+06	9.40E+05	1.42E+06	5.58E+05	4.33E+05	5.31E+05	3.54E+05	5.28E+05	4.67E+05
Cho1277	Negative	285.048	214	5.52	286.048	[M-H]-	C05903	Kaempferol	Flavonol	É½èÍ·Ó	»ÆÍª´¼	1.14E+05	1.25E+05	1.25E+05	1.25E+05	3.88E+05	3.70E+05	3.99E+05	9.93E+04	1.64E+05	1.12E+05	1.74E+05	1.74E+05	1.87E+05	9.00E+00	9.00E+00	9.00E+00	9.00E+00	9.00E+00	9.00E+00
Cho1115	Negative	609.153	609.1	3.51	610.153	[M-H]-	C05625	Quercetin 3-O-rutinoside (Rutin)	Flavonol	éÎÆ¤ËØ 3-O-Ü¿ÏãÌÇÜÕ (Â«¶¡)	»ÆÍª´¼	3.20E+05	2.97E+05	3.73E+05	3.87E+05	3.51E+05	2.78E+05	3.57E+05	1.44E+05	8.45E+04	1.44E+05	8.23E+04	1.30E+05	9.66E+04	3.14E+05	2.18E+05	1.81E+05	3.39E+05	3.17E+05	2.46E+05
Cho1251	Negative	301.043	151.1	4.92	302.043	[M-H]-	C00389	Quercetin	Flavonol	éÎÆ¤ËØ	»ÆÍª´¼	2.75E+05	3.28E+05	3.78E+05	3.59E+05	8.83E+04	7.20E+04	5.51E+04	2.61E+04	2.15E+04	2.60E+04	1.28E+05	1.01E+05	8.09E+04	4.04E+05	1.86E+05	2.34E+05	4.95E+05	6.41E+05	7.34E+05
Cho935	Negative	103.0473	103	1.39	104.0473	[M-H]-	-	3-Hydroxybutyrate	Organic acids	3-ôÇ»ù¶¡Ëá	ÓÐ»úËá¼°ÆäÑÜÉúÎï	9.77E+06	1.01E+07	9.62E+06	9.75E+06	6.10E+06	6.32E+06	6.54E+06	1.24E+07	1.47E+07	1.36E+07	5.11E+06	6.18E+06	5.89E+06	1.10E+07	1.23E+07	1.67E+07	5.74E+06	8.61E+06	2.91E+06
Cho1295	Negative	537.09	537	5.79	538.09	[M-H]-	C10018	Amentoflavone	Flavone	Ëë»¨É¼Ë«»ÆÍª	»ÆÍª	2.17E+05	2.93E+05	3.31E+05	3.05E+05	2.88E+04	1.28E+04	1.24E+04	2.22E+05	1.71E+05	1.54E+05	8.38E+05	9.64E+05	1.12E+06	9.00E+00	9.00E+00	9.00E+00	2.83E+04	2.60E+04	1.92E+04
Cho706	Positive	225.1	133.1	7.23	224.1412	[M+H]+	C11512	Methyl jasmonate	Phytohormones	ÜÔÀòËá¼×õ¥	Ö²Îï¼¤ËØ	4.47E+05	4.59E+05	4.43E+05	4.49E+05	1.15E+06	1.11E+06	1.23E+06	4.18E+05	3.15E+05	5.15E+05	4.98E+05	2.35E+05	2.57E+05	5.46E+03	8.67E+03	6.28E+03	6.86E+03	5.64E+03	8.90E+03
Cho681	Positive	153	121	6.62	152.0473	[M+H]+	C12305	Methyl salicylate	Phytohormones	Ë®ÑîËá¼×õ¥	Ö²Îï¼¤ËØ	2.26E+04	2.52E+04	2.42E+04	1.84E+04	2.16E+04	9.00E+00	9.00E+00	5.43E+04	3.84E+04	5.35E+04	4.05E+04	3.66E+04	2.78E+04	1.50E+04	1.69E+04	2.73E+04	1.21E+04	1.32E+04	5.87E+03
Cho37	Positive	133.054	73.9	0.75	132.054	[M+H]+	C00152	L-Asparagine	Amino acids	L-Ìì¶¬õ£°·	°±»ùËá	1.09E+06	8.95E+05	1.05E+06	9.38E+05	3.14E+05	4.33E+05	4.98E+05	1.57E+06	1.41E+06	1.67E+06	1.76E+06	1.38E+06	9.83E+05	1.96E+05	1.37E+05	2.63E+05	9.40E+04	7.98E+04	1.61E+05
Cho1040	Negative	188.0426	144.1	2.62	189.0426	[M-H]-	C01717	Kynurenic acid	Organic acids	È®ÄòËá	ÓÐ»úËá¼°ÆäÑÜÉúÎï	9.18E+05	1.01E+06	1.06E+06	1.07E+06	3.02E+05	3.68E+05	4.13E+05	3.66E+05	5.24E+05	2.84E+05	3.05E+05	3.12E+05	3.02E+05	2.45E+06	2.23E+06	1.34E+06	2.81E+06	2.82E+06	1.83E+06
Cho567	Positive	183.0579	137.1	4.57	182.0579	[M+H]+	-	Ethyl 3,4-Dihydroxybenzoate (Ethyl protocatechuate)	Organic acids	3,4-¶þôÇ»ù±½¼×ËáÒÒõ¥ (°²Ï¢ÏãËá)	ÓÐ»úËá¼°ÆäÑÜÉúÎï	3.88E+06	3.60E+06	3.46E+06	3.58E+06	1.34E+07	7.96E+06	5.87E+06	3.23E+05	3.21E+05	4.62E+05	9.43E+05	1.05E+06	9.46E+05	1.02E+06	8.81E+05	8.50E+05	1.56E+06	1.29E+06	1.26E+06
Cho1215	Negative	121.0368	77	4.37	122.0368	[M-H]-	C00180	Benzoic acid	Benzoic acid derivatives	±½¼×Ëá	±½¼×ËáÑÜÉúÎï	1.29E+06	1.24E+06	1.25E+06	1.26E+06	7.13E+05	3.42E+05	3.34E+05	3.08E+05	4.25E+05	4.04E+05	2.58E+05	3.57E+05	4.82E+05	4.26E+06	1.76E+06	8.81E+05	1.73E+06	3.44E+06	2.79E+06
Cho969	Negative	131.0423	86.9	1.89	132.0423	[M-H]-	C00489	Glutaric acid	Organic acids	Îì¶þËá	ÓÐ»úËá¼°ÆäÑÜÉúÎï	1.04E+06	1.06E+06	1.15E+06	1.15E+06	8.53E+05	7.40E+05	6.88E+05	5.75E+05	4.84E+05	5.55E+05	3.23E+06	2.64E+06	2.97E+06	6.33E+05	6.31E+05	5.65E+05	7.35E+05	8.70E+05	3.33E+05
Cho1023	Negative	145.0579	80.9	2.43	146.0579	[M-H]-	C06104??	Adipic acid	Organic acids	¼º¶þËá	ÓÐ»úËá¼°ÆäÑÜÉúÎï	1.16E+06	1.22E+06	1.25E+06	1.33E+06	1.91E+06	2.19E+06	2.01E+06	1.67E+06	1.17E+06	1.45E+06	9.85E+05	9.97E+05	1.08E+06	8.44E+05	9.13E+05	1.09E+06	7.24E+05	7.49E+05	8.07E+05
Cho803	Negative	130.058	128	0.76	131.058	[M-H]-	C01157	trans-4-Hydroxy-L-proline	Amino acid derivatives	·´-4-ôÇ»ù-L-¸¬°±Ëá	°±»ùËáÑÜÉúÎï	6.36E+03	5.27E+03	7.32E+03	6.46E+03	9.00E+00	9.00E+00	9.00E+00	9.00E+00	9.00E+00	9.00E+00	9.00E+00	9.00E+00	9.00E+00	8.81E+03	8.97E+03	8.66E+03	6.01E+03	1.48E+04	3.20E+03
Cho531	Positive	189.1049	97	4.27	188.1049	[M+H]+	C08261	Azelaic acid	Organic acids	ÈÉ¶þËá	ÓÐ»úËá¼°ÆäÑÜÉúÎï	5.00E+04	5.10E+04	4.37E+04	3.81E+04	1.12E+05	1.13E+05	1.01E+05	4.47E+04	4.31E+04	6.32E+04	5.80E+04	6.75E+04	4.75E+04	4.25E+04	3.41E+04	2.84E+04	2.92E+04	4.43E+04	3.46E+04
Cho1207	Negative	187.1049	125.1	4.27	188.1049	[M-H]-	C08261	Azelaic Acid	Organic acids	ÈÉ¶þËá	ÓÐ»úËá¼°ÆäÑÜÉúÎï	9.00E+05	9.63E+05	1.03E+06	1.04E+06	3.35E+06	2.80E+06	2.71E+06	1.30E+06	1.03E+06	1.43E+06	1.54E+06	2.01E+06	1.38E+06	9.43E+05	6.96E+05	5.32E+05	6.24E+05	7.73E+05	6.45E+05
Cho1112	Negative	172.105	130	3.49	173.105	[M-H]-	C02710	N-Acetyl-l-leucine	Amino acid derivatives	N-ÒÒõ£-L-ÁÁ°±Ëá	°±»ùËáÑÜÉúÎï	9.63E+04	1.12E+05	1.15E+05	1.29E+05	8.44E+04	7.50E+04	1.10E+05	1.91E+05	1.63E+05	1.51E+05	8.37E+04	1.37E+05	1.54E+05	1.06E+05	6.30E+04	4.98E+04	1.11E+05	8.67E+04	8.15E+04
Cho107	Positive	113.027	95.9	1.19	112.027	[M+H]+	C00106	Uracil	Nucleotide and its derivates	Äòà×à¤	ºËÜÕËá¼°ÆäÑÜÉúÎï	9.19E+05	1.31E+06	1.13E+06	1.28E+06	1.00E+06	8.92E+05	1.28E+06	1.62E+06	2.26E+06	2.11E+06	8.44E+05	8.32E+05	1.79E+06	8.33E+05	1.21E+06	1.21E+06	8.48E+05	9.33E+05	8.03E+05
Cho184	Positive	259.085	126.7	1.8	258.085	[M+H]+	-	5-Methyluridine	Nucleotide and its derivates	5-¼×»ùÄòÜÕ	ºËÜÕËá¼°ÆäÑÜÉúÎï	1.01E+05	9.32E+04	9.74E+04	9.03E+04	6.98E+04	7.30E+04	7.67E+04	8.16E+04	7.35E+04	7.41E+04	2.48E+05	9.01E+04	1.72E+05	9.45E+04	7.31E+04	5.63E+04	8.76E+04	7.56E+04	7.48E+04
Cho202	Positive	243.09	127.1	2.01	242.09	[M+H]+	C00214	Thymidine	Nucleotide and its derivates	ÐØÜÕ	ºËÜÕËá¼°ÆäÑÜÉúÎï	2.37E+05	2.68E+05	2.09E+05	2.29E+05	5.99E+04	9.04E+04	8.71E+04	1.89E+05	2.02E+05	2.02E+05	4.68E+05	2.54E+05	3.44E+05	2.65E+05	1.85E+05	7.91E+04	2.07E+05	2.80E+05	2.06E+05
Cho991	Negative	131.042	86.9	2.15	132.0423	[M-H]-	-	2-Methylsuccinic acid	Organic acids	¼×»ù¶¡¶þËá	ÓÐ»úËá¼°ÆäÑÜÉúÎï	7.90E+06	7.69E+06	8.46E+06	8.65E+06	9.72E+06	1.47E+07	1.44E+07	1.17E+07	6.91E+06	9.55E+06	9.45E+06	1.07E+07	1.14E+07	4.22E+06	3.69E+06	3.33E+06	4.34E+06	3.56E+06	4.55E+06
Cho1304	Negative	229.152	167.2	5.95	230.1518	[M-H]-	C02678	Dodecanedioic aicd	Organic acids	Ê®¶þÍé¶þËá	ÓÐ»úËá¼°ÆäÑÜÉúÎï	8.46E+03	8.49E+03	6.35E+03	1.02E+04	7.81E+03	7.00E+03	8.44E+03	9.58E+03	1.09E+04	1.28E+04	7.14E+03	7.93E+03	8.31E+03	6.26E+03	5.82E+03	5.97E+03	5.79E+03	5.95E+03	4.56E+03
Cho1031	Negative	149.032	76.9	2.52	150.0317	[M-H]-	C02137	Benzoylformic acid	Organic acids	±½ÒÒÈ©Ëá	ÓÐ»úËá¼°ÆäÑÜÉúÎï	7.82E+04	9.60E+04	1.11E+05	1.03E+05	2.91E+04	3.01E+04	3.02E+04	9.37E+04	6.44E+04	9.42E+04	1.96E+05	1.89E+05	1.55E+05	1.25E+05	7.76E+04	8.92E+04	8.00E+04	7.68E+04	9.21E+04
Cho93	Positive	132.095	76.9	0.93	131.0946	[M+H]+	C02378	6-Aminocaproic acid	Organic acids	6-°±»ù¼ºËá	ÓÐ»úËá¼°ÆäÑÜÉúÎï	3.45E+06	2.84E+06	3.55E+06	3.53E+06	1.35E+06	2.03E+06	1.75E+06	4.02E+06	2.74E+06	3.46E+06	7.71E+06	7.32E+06	3.60E+06	2.64E+06	1.45E+06	1.98E+06	2.00E+06	1.50E+06	2.86E+06
Cho786	Negative	189.095	128.1	0.73	190.095	[M-H]-	C00666	2,6-Diaminooimelic acid	Amino acid derivatives	2,6-¶þ°±»ù¸ý¶þËá	°±»ùËáÑÜÉúÎï	2.37E+05	2.66E+05	2.82E+05	2.85E+05	3.29E+05	4.80E+05	4.22E+05	3.63E+05	3.61E+05	3.52E+05	3.08E+05	3.46E+05	3.44E+05	1.71E+05	1.83E+05	1.71E+05	1.28E+05	1.38E+05	4.46E+04
Cho1062	Negative	165.027	121.1	2.91	166.0266	[M-H]-	C06337	Terephthalic acid	Organic acids	¶Ô±½¶þ¼×Ëá	ÓÐ»úËá¼°ÆäÑÜÉúÎï	1.51E+06	1.66E+06	1.82E+06	1.81E+06	2.18E+06	1.33E+06	1.55E+06	2.21E+06	2.06E+06	2.60E+06	1.16E+06	1.43E+06	1.50E+06	2.02E+06	1.65E+06	1.98E+06	1.46E+06	1.33E+06	1.81E+06
Cho1066	Negative	165.027	76.9	2.97	166.0266	[M-H]-	C01606	Phthalic acid	Organic acids	ÁÚ±½¶þ¼×Ëá	ÓÐ»úËá¼°ÆäÑÜÉúÎï	9.43E+04	1.11E+05	1.12E+05	1.18E+05	1.37E+05	1.17E+05	1.30E+05	8.91E+04	9.00E+04	8.92E+04	8.83E+04	8.03E+04	7.76E+04	1.24E+05	1.14E+05	1.31E+05	1.11E+05	1.10E+05	1.19E+05
Cho84	Positive	146.085	85.9	0.82	145.0851	[M+H]+	C01035	4-Guanidinobutyric acid	Organic acids	4-ëÒ»ù¶¡Ëá	ÓÐ»úËá¼°ÆäÑÜÉúÎï	1.07E+06	9.12E+05	1.04E+06	8.81E+05	2.12E+06	2.31E+06	1.85E+06	9.88E+05	7.84E+05	9.09E+05	9.39E+05	6.61E+05	1.11E+06	6.37E+05	6.73E+05	6.55E+05	6.33E+05	4.83E+05	6.08E+05
Cho1107	Negative	131.079	85	3.44	132.0786	[M-H]-	-	2-Hydroxyisocaproic acid	Organic acids	2-ôÇ»ù-4-¼×»ùÎìËá	ÓÐ»úËá¼°ÆäÑÜÉúÎï	4.51E+05	4.82E+05	4.76E+05	4.85E+05	1.99E+05	1.94E+05	2.11E+05	1.87E+05	7.52E+04	1.01E+05	1.46E+05	1.43E+05	1.50E+05	2.20E+06	3.44E+05	1.58E+05	6.04E+05	9.77E+05	1.27E+06
Cho651	Positive	151.068	78.8	5.88	150.0681	[M+H]+	-	4-Ethylbenzoic acid	Organic acids	¶ÔÒÒ»ù±½¼×Ëá	ÓÐ»úËá¼°ÆäÑÜÉúÎï	4.33E+04	3.66E+04	3.16E+04	3.68E+04	8.40E+04	7.67E+04	9.77E+04	3.31E+04	1.65E+04	2.64E+04	4.07E+04	4.77E+04	4.07E+04	9.00E+00	9.00E+00	9.00E+00	9.00E+00	9.00E+00	9.00E+00
Cho1191	Negative	195.074	121	4.08	196.0736	[M-H]-	-	(3,4-Dimethoxyphenyl) acetic acid	Organic acids	3,4-¶þ¼×Ñõ»ù±½ÒÒËá	ÓÐ»úËá¼°ÆäÑÜÉúÎï	9.69E+03	6.76E+03	9.87E+03	9.15E+03	1.76E+04	1.61E+04	1.07E+04	5.32E+03	3.82E+03	5.35E+03	7.08E+03	3.75E+03	4.00E+03	1.38E+04	1.31E+04	1.55E+04	1.67E+04	1.26E+04	1.10E+04
Cho169	Positive	146.074	85.8	1.58	145.0739	[M+H]+	-	4-Acetamidobutyric acid	Organic acids	4-ÒÒõ£°±»ù¶¡Ëá	ÓÐ»úËá¼°ÆäÑÜÉúÎï	1.39E+06	1.11E+06	1.34E+06	1.35E+06	1.65E+06	1.98E+06	1.95E+06	1.80E+06	1.71E+06	1.70E+06	1.49E+06	1.55E+06	2.27E+06	7.13E+05	8.68E+05	8.18E+05	6.04E+05	6.28E+05	7.33E+05
Cho1266	Negative	147.052	61.8	5.22	148.0524	[M-H]-	C00423	Cinnamic acid	Hydroxycinnamoyl derivatives	Èâ¹ðËá	ôÇ»ùÈâ¹ðõ£ÑÜÉúÎï	1.21E+04	1.28E+04	1.27E+04	1.46E+04	9.40E+03	9.23E+03	1.31E+04	2.89E+04	4.11E+04	3.62E+04	1.00E+04	1.68E+04	2.21E+04	7.00E+03	5.15E+03	2.12E+03	4.47E+03	6.08E+03	4.93E+03
Cho1080	Negative	179.042	135.1	3.14	180.0423	[M-H]-	C01197	Caffeic acid	Hydroxycinnamoyl derivatives	¿§·ÈËá	ôÇ»ùÈâ¹ðõ£ÑÜÉúÎï	2.15E+05	2.60E+05	3.02E+05	2.67E+05	3.82E+04	2.57E+04	3.62E+04	1.48E+05	1.60E+05	1.26E+05	1.31E+06	9.91E+05	1.40E+06	1.69E+05	9.22E+04	5.95E+04	2.47E+05	1.92E+05	1.84E+05
Cho1170	Negative	193.058	134.1	3.92	194.0579	[M-H]-	C01494	Ferulic acid	Hydroxycinnamoyl derivatives	°¢ÎºËá	ôÇ»ùÈâ¹ðõ£ÑÜÉúÎï	2.25E+04	2.30E+04	2.34E+04	1.95E+04	2.37E+04	1.33E+04	1.21E+04	1.21E+04	9.00E+00	3.12E+03	2.33E+04	2.45E+04	2.60E+04	4.79E+04	3.01E+04	3.57E+04	1.95E+04	6.07E+04	2.86E+04
Cho1070	Negative	183.037	124.1	2.99	184.0372	[M-H]-	-	Methyl gallate	Benzoic acid derivatives	Ã»Ê³×ÓËá¼×õ¥	±½¼×ËáÑÜÉúÎï	2.42E+04	1.64E+04	1.71E+04	2.00E+04	8.75E+04	4.65E+04	3.10E+04	9.11E+03	5.69E+03	7.06E+03	7.54E+03	7.99E+03	6.17E+03	9.41E+03	8.69E+03	7.85E+03	9.92E+03	9.48E+03	7.42E+03
Cho1239	Negative	431.106	285.1	4.76	432.1056	[M-H]-	-	Kaempferol 7-O-rhamnoside	Flavonol	É½ÄÎ·Ó 7-O-ÊóÀîÌÇÜÕ	»ÆÍª´¼	2.06E+04	2.25E+04	1.93E+04	2.10E+04	7.72E+03	4.84E+03	7.82E+03	6.27E+03	5.84E+03	5.35E+03	3.55E+04	2.80E+04	2.19E+04	3.14E+04	3.07E+04	2.75E+04	3.93E+04	4.19E+04	3.47E+04
Cho688	Positive	255.058	69.7	6.73	254.0579	[M+H]+	C10028	Chrysin	Flavone	°×ÑîËØ	»ÆÍª	5.68E+04	5.31E+04	4.96E+04	5.19E+04	3.95E+04	2.74E+04	3.48E+04	5.09E+04	5.19E+04	5.61E+04	9.49E+04	6.75E+04	7.18E+04	6.28E+04	7.74E+04	8.60E+04	7.33E+04	9.50E+04	8.14E+04
Cho481	Positive	581.179	57.1	3.92	580.1792	[M+H]+	C09789	Naringenin 7-O-neohesperidoside (Naringin)	Flavanone	èÖÆ¤ËØ 7-O-ÐÂéÙÆ¤ÌÇÜÕ (èÖÆ¤ÜÕ)	»ÆÍéÍª	5.32E+06	4.95E+06	5.10E+06	5.01E+06	2.01E+06	2.17E+06	2.45E+06	1.84E+06	1.73E+06	1.78E+06	2.28E+06	2.11E+06	2.14E+06	6.56E+06	6.11E+06	6.91E+06	7.59E+06	6.68E+06	7.51E+06
Cho1166	Negative	577.164	269.1	3.89	578.1636	[M-H]-	C12627	Apigenin 7-O-neohesperidoside (Rhoifolin)	Flavone	ÇÛ²ËËØ 7-O-ÐÂéÙÆ¤ÌÇÜÕ (Ò°ÆáÊ÷ÜÕ)	»ÆÍª	4.41E+07	4.32E+07	4.58E+07	4.38E+07	3.81E+07	3.78E+07	3.94E+07	2.86E+07	3.02E+07	3.14E+07	1.84E+07	1.60E+07	1.61E+07	6.45E+07	6.30E+07	6.41E+07	5.55E+07	5.87E+07	5.66E+07
Cho444	Positive	433.106	313.1	3.73	432.1056	[M+H]+	-	Apigenin 5-O-glucoside	Flavone	ÇÛ²ËËØ 5-O-ÆÏÌÑÌÇÜÕ	»ÆÍª	7.19E+05	6.35E+05	5.07E+05	5.05E+05	6.10E+05	5.34E+05	4.24E+05	2.50E+05	2.55E+05	2.49E+05	7.37E+05	7.44E+05	7.46E+05	6.51E+05	7.24E+05	3.98E+05	1.02E+06	7.76E+05	7.71E+05
Cho1281	Negative	299.063	284	5.56	300.0634	[M-H]-	C04293	Chrysoeriol	Flavone	½ðÊ¥²Ý(»Æ)ËØ	»ÆÍª	4.23E+07	4.25E+07	4.35E+07	4.27E+07	3.69E+07	3.92E+07	3.60E+07	2.32E+07	2.35E+07	2.71E+07	4.24E+07	3.23E+07	2.90E+07	4.95E+07	5.33E+07	4.63E+07	5.56E+07	5.79E+07	5.35E+07
Cho1152	Negative	577.164	269.1	3.82	578.1636	[M-H]-	-	Apigenin 7-rutinoside (Isorhoifolin)	Flavone	ÒìÒ°ÆáÊ÷ÜÕ	»ÆÍª	4.49E+07	4.59E+07	4.42E+07	4.54E+07	3.78E+07	3.86E+07	4.00E+07	2.84E+07	3.00E+07	3.11E+07	1.79E+07	1.55E+07	1.62E+07	6.72E+07	6.29E+07	6.24E+07	5.82E+07	6.30E+07	5.96E+07
Cho452	Positive	595.159	287.1	3.77	594.1585	[M+H]+	-	Kaempferol 3-O-rutinoside (Nicotiflorin)	Flavonol	É½ÄÎ·Ó 3-O-Ü¿ÏãÌÇÜÕ	»ÆÍª´¼	3.72E+07	3.57E+07	3.57E+07	3.51E+07	1.95E+07	1.97E+07	1.97E+07	3.32E+07	3.32E+07	3.26E+07	4.03E+07	3.93E+07	4.16E+07	4.05E+07	3.92E+07	4.09E+07	4.63E+07	4.22E+07	4.35E+07
Cho1187	Negative	433.121	122.9	4.05	434.1213	[M-H]-	C09099	Naringenin 7-O-glucoside (Prunin)	Flavanone	èÖÆ¤ËØ-7-O-ÆÏÌÑÌÇÜÕ (Ó£»ÆËØ)	»ÆÍéÍª	2.27E+06	2.29E+06	2.57E+06	2.47E+06	7.28E+05	7.63E+05	1.03E+06	5.16E+05	6.10E+05	4.73E+05	5.78E+05	7.16E+05	7.46E+05	5.99E+06	5.79E+06	6.52E+06	6.67E+06	4.75E+06	6.53E+06
Cho1122	Negative	431.106	431.1	3.61	432.1056	[M-H]-	C01714	Isovitexin	Flavone C-glycosides	ÒìÄÁ¾£ËØ	»ÆÍªÌ¼ÌÇÜÕ	1.91E+06	1.97E+06	2.17E+06	2.06E+06	5.53E+06	4.78E+06	3.43E+06	1.24E+06	1.19E+06	1.24E+06	3.30E+06	3.72E+06	3.84E+06	9.26E+05	1.10E+06	9.81E+05	1.20E+06	1.33E+06	9.89E+05
Cho1273	Negative	271.069	151	5.41	272.0685	[M-H]-	C00509	Naringenin	Flavanone	èÖÆ¤ËØ	»ÆÍéÍª	8.02E+06	8.17E+06	8.63E+06	8.70E+06	6.41E+06	4.38E+06	4.43E+06	1.74E+06	1.56E+06	1.66E+06	3.24E+06	2.90E+06	2.99E+06	1.21E+07	1.41E+07	1.68E+07	1.20E+07	1.03E+07	1.15E+07
Cho627	Positive	271.053	215.1	5.48	270.0528	[M+H]+	C01477	Apigenin	Flavone	ÇÛ²ËËØ	»ÆÍª	3.01E+07	2.99E+07	2.91E+07	2.83E+07	9.71E+06	9.44E+06	8.84E+06	8.93E+06	8.88E+06	1.00E+07	1.95E+07	1.41E+07	1.22E+07	3.39E+07	3.55E+07	3.52E+07	3.43E+07	3.50E+07	3.57E+07
Cho362	Positive	183.058	137.1	3.28	182.0579	[M+H]+	C05582	Homovanillic acid	Hydroxycinnamoyl derivatives	¸ßÏã²ÝËá	ôÇ»ùÈâ¹ðõ£ÑÜÉúÎï	2.93E+05	1.96E+05	1.86E+05	1.72E+05	3.27E+05	3.00E+05	2.48E+05	1.02E+05	1.25E+05	1.25E+05	2.98E+05	2.61E+05	2.57E+05	1.09E+05	1.10E+05	1.14E+05	6.77E+04	8.20E+04	9.80E+04
Cho1192	Negative	151.047	136.1	4.08	152.0473	[M-H]-	-	2-Methoxybenzoic acid	Hydroxycinnamoyl derivatives	ÁÚ¼×Ñõ»ù±½¼×Ëá	ôÇ»ùÈâ¹ðõ£ÑÜÉúÎï	2.72E+04	2.79E+04	2.52E+04	2.55E+04	2.06E+04	5.43E+03	5.45E+03	3.45E+04	3.52E+04	3.13E+04	5.27E+04	7.27E+04	3.89E+04	8.55E+03	9.72E+03	1.16E+04	9.58E+03	8.91E+03	5.05E+03
Cho863	Negative	173.053	92.9	1.05	174.0528	[M-H]-	C00493	Shikimic acid	Organic acids	(-)-Ã§²ÝËá	ÓÐ»úËá¼°ÆäÑÜÉúÎï	3.28E+05	3.76E+05	3.84E+05	4.92E+05	3.45E+05	4.02E+05	4.37E+05	7.51E+05	8.03E+05	7.29E+05	3.37E+05	5.15E+05	5.16E+05	1.93E+05	2.01E+05	3.78E+05	2.36E+05	2.09E+05	9.80E+04
Cho1045	Negative	353.095	191.1	2.69	354.0951	[M-H]-	C00852	Chlorogenic acid (3-O-Caffeoylquinic acid)	Quinate and its derivatives	ÂÌÔ­Ëá	¿üÄþËá¼°ÆäÑÜÉúÎï	3.83E+07	3.57E+07	3.77E+07	3.69E+07	2.96E+07	1.35E+07	9.32E+06	3.47E+07	3.71E+07	3.18E+07	9.00E+00	9.00E+00	9.00E+00	1.51E+07	7.92E+06	1.17E+07	7.00E+07	6.53E+07	5.43E+07
Cho1158	Negative	151.047	136.1	3.85	152.0473	[M-H]-	C00755	Vanillin	Benzoic acid derivatives	ÏãÀ¼ËØ	±½¼×ËáÑÜÉúÎï	2.89E+05	2.98E+05	2.90E+05	3.12E+05	1.16E+06	1.35E+06	1.59E+06	1.10E+05	9.68E+04	1.29E+05	8.20E+04	7.84E+04	7.44E+04	2.06E+05	2.21E+05	2.02E+05	1.70E+05	2.10E+05	1.56E+05
Cho1118	Negative	165.063	92.9	3.57	166.063	[M-H]-	C01744	3-(4-Hydroxyphenyl)propionic acid	Hydroxycinnamoyl derivatives	¶ÔôÇ»ù±½±ûËá	ôÇ»ùÈâ¹ðõ£ÑÜÉúÎï	8.15E+04	8.08E+04	8.52E+04	8.14E+04	2.05E+04	1.92E+04	1.38E+04	1.47E+05	3.31E+04	1.10E+05	5.75E+04	3.94E+04	6.98E+04	1.51E+05	1.18E+05	1.52E+05	9.25E+04	1.17E+05	1.18E+05
Cho623	Positive	275.084	107	5.34	274.0841	[M+H]+	C00774	Phloretin	Flavanone	¸ùÆ¤ËØ	»ÆÍéÍª	3.86E+04	3.87E+04	3.27E+04	3.82E+04	1.23E+04	1.87E+04	1.60E+04	1.42E+05	6.49E+04	9.46E+04	7.68E+04	7.09E+04	1.00E+05	1.64E+04	2.27E+04	2.61E+04	1.46E+04	1.79E+04	1.92E+04
Cho1182	Negative	193.058	134.1	4.01	194.0579	[M-H]-	-	3-Hydroxy-4-methoxycinnamic acid	Hydroxycinnamoyl derivatives	Òì°¢ÎºËá	ôÇ»ùÈâ¹ðõ£ÑÜÉúÎï	2.49E+04	2.35E+04	2.10E+04	1.97E+04	2.42E+04	1.24E+04	9.65E+03	9.38E+03	9.00E+00	9.00E+00	2.64E+04	1.56E+04	2.05E+04	5.36E+04	2.57E+04	2.61E+04	2.41E+04	6.01E+04	3.91E+04
Cho647	Positive	133.058	115	5.83	132.0575	[M+H]+	C00903	trans-cinnamaldehyde	Hydroxycinnamoyl derivatives	·´Ê½Èâ¹ðÈ©	ôÇ»ùÈâ¹ðõ£ÑÜÉúÎï	5.08E+04	4.79E+04	5.14E+04	4.65E+04	1.01E+05	8.00E+04	8.60E+04	3.07E+04	2.32E+04	3.66E+04	4.38E+04	3.88E+04	4.84E+04	2.84E+04	1.96E+04	1.96E+04	2.61E+04	2.81E+04	3.25E+04
Cho1178	Negative	123.052	122.9	3.99	124.0524	[M-H]-	C06730	4-Methylcatechol	Catechin derivatives	4-¼×»ù¶ù²è·Ó	¶ù²èËØ¼°ÆäÑÜÉúÎï	2.58E+04	2.74E+04	3.31E+04	3.51E+04	4.87E+04	4.30E+04	3.32E+04	5.14E+03	3.23E+03	8.49E+03	1.92E+04	2.61E+04	1.26E+04	2.96E+04	2.43E+04	2.55E+04	3.39E+04	3.08E+04	4.03E+04
Cho484	Positive	577	425.9	3.94	576.1268	[M+H]+	C10237	Procyanidin A2	Proanthocyanidins	Ô­»¨ÇàËØA2	Ô­»¨ÇàËØ	9.00E+00	9.00E+00	9.00E+00	9.00E+00	1.70E+04	1.56E+04	1.09E+04	9.00E+00	9.00E+00	9.00E+00	9.00E+00	9.00E+00	9.00E+00	9.00E+00	9.00E+00	9.00E+00	9.00E+00	9.00E+00	9.00E+00
Cho309	Positive	493.2	331.6	2.86	493.2	Protonated	C12140	Malvidin 3-O-glucoside (Oenin)	Anthocyanins	½õ¿ûÉ«ËØ 3-O-ÆÏÌÇÜÕ	»¨ÇàËØ	2.80E+04	3.78E+04	2.07E+04	2.34E+04	4.82E+04	3.61E+04	5.46E+04	1.33E+04	1.03E+04	1.07E+04	2.70E+04	1.69E+04	1.79E+04	1.53E+04	1.31E+04	1.52E+04	1.29E+04	1.34E+04	1.33E+04
Cho947	Negative	117.02	100	1.55	118.0266087	[M-H]-	C02170	Methylmalonic acid	Organic acids	¼×»ù±û¶þËá	ÓÐ»úËá¼°ÆäÑÜÉúÎï	7.26E+07	7.91E+07	7.79E+07	8.30E+07	7.02E+07	6.47E+07	7.40E+07	7.80E+07	7.63E+07	7.88E+07	6.03E+07	6.13E+07	7.14E+07	7.82E+07	8.76E+07	8.20E+07	6.55E+07	8.20E+07	2.98E+07
Cho201	Positive	137	108	2	136	[M+H]+	-	N-Methylnicotinamide	Nicotinic acid derivatives	N-¼×»ùÑÌõ£°·	ÑÌËá¼°ÆäÑÜÉúÎï	3.20E+03	2.21E+03	1.64E+03	1.83E+03	2.21E+03	1.75E+03	2.78E+03	2.74E+03	1.98E+03	1.98E+03	3.18E+03	3.09E+03	2.01E+03	2.00E+03	1.78E+03	3.10E+03	2.46E+03	1.22E+03	1.34E+03
Cho884	Negative	122	77.9	1.19	123	[M-H]-	C00253	Nicotinic acid	Nicotinic acid derivatives	ÑÌËá	ÑÌËá¼°ÆäÑÜÉúÎï	1.47E+05	1.42E+05	1.31E+05	1.42E+05	4.54E+04	3.90E+04	4.21E+04	3.81E+05	3.29E+05	3.49E+05	1.46E+05	1.42E+05	1.88E+05	7.63E+04	5.52E+04	5.66E+04	7.62E+04	5.47E+04	4.00E+04
Cho817	Negative	503.442	323.2	0.77	504.169	[M-H]-	-	D(+)-Melezitose	Carbohydrates	D(+)-ËÉÈýÌÇ	ÌÇÀà	6.14E+05	6.93E+05	6.72E+05	6.77E+05	5.63E+04	4.81E+04	4.71E+04	1.11E+06	1.30E+06	9.45E+05	1.12E+06	1.02E+06	1.27E+06	6.05E+05	4.85E+05	3.45E+05	6.07E+05	5.59E+05	2.65E+05
Cho818	Negative	151	70.8	0.77	152.0685	[M-H]-	C00379	Xylitol	Alcohols and polyols	Ä¾ÌÇ´¼	´¼ÀàºÍ¶àÔª´¼	2.59E+04	3.43E+04	3.51E+04	3.19E+04	6.91E+04	7.41E+04	7.03E+04	8.29E+04	7.16E+04	8.89E+04	9.80E+04	7.70E+04	6.77E+04	9.00E+00	9.00E+00	9.00E+00	9.00E+00	9.00E+00	9.00E+00
Cho791	Negative	179.157	87	0.74	180.0634	[M-H]-	C00137	Inositol	Others	¼¡´¼	ÆäËü	3.51E+06	3.89E+06	3.56E+06	3.65E+06	1.31E+07	1.23E+07	1.22E+07	4.62E+06	5.80E+06	4.94E+06	4.40E+06	6.01E+06	4.76E+06	1.87E+06	1.86E+06	2.05E+06	1.66E+06	1.65E+06	5.93E+05
Cho828	Negative	341	58.8	0.78	342.11621	[M-H]-	-	D-(+)-Sucrose	Carbohydrates	D-(+)-ÕáÌÇ	ÌÇÀà	3.91E+06	4.11E+06	4.16E+06	3.69E+06	2.04E+06	2.92E+06	2.82E+06	3.26E+06	3.58E+06	3.30E+06	2.99E+06	2.40E+06	3.11E+06	4.24E+06	4.31E+06	3.44E+06	5.01E+06	4.63E+06	1.61E+06
Cho777	Negative	195.157	75.1	0.59	196.0583	[M-H]-	C00257	Gluconic acid	Carbohydrates	ÆÏÌÑÌÇËá	ÌÇÀà	3.63E+06	3.64E+06	3.66E+06	3.69E+06	1.94E+06	1.84E+06	1.74E+06	1.30E+06	1.20E+06	1.31E+06	9.09E+05	9.08E+05	8.38E+05	1.10E+07	5.03E+06	3.11E+06	6.37E+06	7.93E+06	3.80E+06
Cho1189	Negative	160.05	116	4.07	161.0477	[M-H]-	-	Indole-5-carboxylic acid	Indole derivatives	ßÅßá-5-¼×Ëá	ßÅßá¼°ÆäÑÜÉúÎï	1.20E+05	1.44E+05	1.51E+05	1.53E+05	1.62E+05	1.82E+05	2.27E+05	9.62E+04	6.37E+04	1.15E+05	1.81E+05	1.50E+05	1.02E+05	7.07E+04	8.09E+04	6.43E+04	9.47E+04	9.82E+04	1.89E+05
Cho136	Positive	138.084	103	1.25	137.084	[M+H]+	C00483	L-Tyramine	Amino acids	ÀÒ°·	°±»ùËá	9.82E+03	9.81E+03	1.35E+04	1.34E+04	9.11E+03	1.16E+04	1.05E+04	5.21E+03	8.48E+03	7.98E+03	7.25E+03	6.34E+03	5.35E+03	2.06E+04	1.41E+04	6.47E+03	2.51E+04	1.80E+04	1.67E+04
Cho773	Positive	445.3	281	10.58	444.303	[M+H]+	C00828	Menaquinone (K2)	Vitamins	Î¬ÉúËØ K2	Î¬ÉúËØÀà	3.09E+04	2.87E+04	2.53E+04	4.71E+04	4.77E+04	4.42E+04	2.54E+04	1.69E+04	2.58E+04	2.45E+04	2.08E+04	2.98E+04	1.74E+04	2.70E+04	2.36E+04	2.99E+04	2.11E+04	1.79E+04	3.56E+04
Cho844	Negative	177.14	70.8	0.82	178.048	[M-H]-	C00198	D-(+)-Glucono-1,5-lactone	Carbohydrates	ÆÏÌÇËáÄÚõ¥	ÌÇÀà	1.70E+05	1.72E+05	1.92E+05	1.77E+05	9.62E+04	1.17E+05	1.46E+05	4.69E+04	6.05E+04	6.16E+04	3.55E+04	5.78E+04	5.47E+04	1.70E+05	2.27E+05	1.94E+05	2.20E+05	2.24E+05	9.68E+04
Cho908	Negative	130.1	130.1	1.23	131.095	[M-H]-	C00407	L-Isoleucine	Amino acids	L-ÒìÁÁ°±Ëá	°±»ùËá	8.84E+04	8.64E+04	7.91E+04	8.16E+04	3.79E+04	3.70E+04	4.00E+04	6.70E+04	6.02E+04	7.07E+04	2.84E+05	2.26E+05	1.39E+05	7.09E+04	4.44E+04	5.56E+04	5.93E+04	5.31E+04	2.76E+04
Cho109	Positive	152	135.1	1.19	151.049	[M+H]+	C00242	Guanine	Nucleotide and its derivates	ÄñàÑßÊ	ºËÜÕËá¼°ÆäÑÜÉúÎï	2.30E+06	2.21E+06	2.23E+06	2.08E+06	1.76E+06	1.41E+06	1.94E+06	1.66E+06	1.99E+06	1.98E+06	3.92E+06	1.64E+06	4.62E+06	2.70E+06	2.76E+06	2.74E+06	1.98E+06	1.71E+06	2.08E+06
Cho71	Positive	269.1	137	0.8	268.081	[M+H]+	C00294	Inosine	Nucleotide and its derivates	¼¡ÜÕ	ºËÜÕËá¼°ÆäÑÜÉúÎï	1.49E+05	1.38E+05	1.18E+05	1.01E+05	1.32E+05	1.57E+05	2.08E+05	2.14E+05	2.28E+05	2.39E+05	1.18E+05	1.28E+05	1.26E+05	8.15E+04	7.58E+04	9.88E+02	5.36E+04	6.98E+04	6.57E+04
Cho616	Positive	411.137	213.2	5.26	410.137	[M+H]+	-	lactucopicrin	Others	É½Ý«ÜÄ¿àËØ	ÆäËü	1.58E+04	6.75E+03	8.10E+03	6.17E+03	1.53E+04	9.54E+03	9.23E+03	5.55E+03	5.91E+03	3.27E+03	1.03E+04	9.69E+03	1.43E+04	1.34E+04	1.34E+04	8.93E+03	1.32E+04	8.19E+03	8.71E+03
Cho151	Positive	137	110	1.37	136.039	[M+H]+	-	Allopurinol	Others	±ðàÑßÊ´¼	ÆäËü	2.54E+05	2.19E+05	2.28E+05	1.81E+05	3.77E+04	5.87E+04	4.89E+04	2.09E+05	2.93E+05	2.33E+05	1.74E+05	1.10E+05	1.66E+05	2.99E+05	3.01E+05	1.66E+05	3.06E+05	2.54E+05	3.07E+05
Cho941	Negative	282.092	150.1	1.44	283.092	[M-H]-	C00387	Guanosine	Nucleotide and its derivates	ÄñÜÕ	ºËÜÕËá¼°ÆäÑÜÉúÎï	1.28E+07	1.34E+07	1.38E+07	1.46E+07	8.79E+06	1.06E+07	1.29E+07	2.46E+07	2.69E+07	2.81E+07	1.81E+07	1.52E+07	2.05E+07	1.01E+07	1.11E+07	1.04E+07	8.83E+06	9.26E+06	3.84E+06
Cho958	Negative	266.097	150.1	1.73	267.097	[M-H]-	C00330	Deoxyguanosine	Nucleotide and its derivates	2'-ÍÑÑõÄñÜÕ	ºËÜÕËá¼°ÆäÑÜÉúÎï	1.15E+06	1.17E+06	1.30E+06	1.33E+06	7.58E+04	9.66E+04	1.09E+05	2.95E+05	3.42E+05	3.53E+05	6.65E+06	2.53E+06	2.69E+06	1.51E+06	7.21E+05	3.89E+05	1.24E+06	1.25E+06	3.67E+05
Cho101	Positive	228	112	1.17	227.091	[M+H]+	C00881	Deoxycytidine	Nucleotide and its derivates	ÍÑÑõ°ûÜÕ	ºËÜÕËá¼°ÆäÑÜÉúÎï	6.09E+05	6.23E+05	5.90E+05	5.68E+05	2.17E+05	3.74E+05	3.11E+05	3.01E+05	3.76E+05	3.47E+05	1.78E+06	5.66E+05	7.03E+05	9.01E+05	4.36E+05	2.32E+05	7.16E+05	8.10E+05	5.94E+05
Cho105	Positive	150	72.8	1.18	149.051	[M+H]+	C00073	L-Methionine	Amino acids	L-µ°°±Ëá	°±»ùËá	1.72E+06	1.60E+06	1.58E+06	1.48E+06	3.69E+05	4.26E+05	4.97E+05	1.23E+06	1.14E+06	1.13E+06	4.44E+06	2.40E+06	2.66E+06	1.13E+06	1.23E+06	1.15E+06	1.11E+06	1.27E+06	9.86E+05
Cho125	Positive	124.03	77.8	1.21	123.032	[M+H]+	C10164	2-Picolinic acid	Organic acids	2-ßÁà¤¼×Ëá	ÓÐ»úËá¼°ÆäÑÜÉúÎï	2.99E+04	3.17E+04	3.47E+04	3.85E+04	2.27E+04	2.32E+04	1.43E+04	7.75E+04	8.94E+04	6.05E+04	2.50E+04	2.74E+04	4.61E+04	2.76E+04	2.41E+04	2.10E+04	3.09E+04	1.99E+04	1.58E+04
Cho174	Positive	221.1	114.8	1.63	220.085	[M+H]+	C00643	5-Hydroxy-L-tryptophan	Amino acid derivatives	5-ôÇ»ùÉ«°±Ëá	°±»ùËáÑÜÉúÎï	4.07E+04	4.06E+04	4.37E+04	4.03E+04	3.37E+04	3.56E+04	3.75E+04	1.96E+04	1.73E+04	1.81E+04	1.04E+05	9.07E+04	1.02E+05	1.69E+04	1.64E+04	9.59E+03	3.67E+04	2.16E+04	4.85E+04
Cho134	Positive	322.4	176.1	1.24	321.1	[M+H]+	C11347	S-(methyl)glutathione	Amino acid derivatives	S-¼×»ù¹Èë×¸ÊëÄ	°±»ùËáÑÜÉúÎï	4.09E+04	2.05E+04	3.47E+04	3.61E+04	6.58E+04	4.22E+04	4.40E+04	3.54E+04	5.23E+04	3.51E+04	4.34E+04	2.82E+04	3.74E+04	2.12E+04	1.33E+04	1.80E+04	1.51E+04	1.42E+04	1.60E+04
Cho216	Positive	206.13	188.2	2.22	205.131	[M+H]+	C05944	Pantothenol	Alcohols and polyols	DL-·ºõ£´¼	´¼ÀàºÍ¶àÔª´¼	1.35E+05	1.37E+05	1.50E+05	1.42E+05	1.16E+06	4.73E+05	3.90E+05	1.54E+04	1.67E+05	1.45E+04	3.92E+04	1.21E+04	1.17E+04	1.20E+04	8.16E+03	1.01E+04	8.95E+03	1.33E+04	1.30E+04
Cho186	Positive	167.1	124	1.86	166.049	[M+H]+	C16357	3-Methylxanthine	Nucleotide and its derivates	3-¼×»ù»ÆàÑßÊ	ºËÜÕËá¼°ÆäÑÜÉúÎï	3.35E+04	3.64E+04	4.32E+04	3.75E+04	9.00E+00	9.00E+00	9.00E+00	3.30E+04	2.27E+04	2.81E+04	3.81E+04	2.21E+04	2.41E+04	4.03E+04	7.83E+04	6.82E+04	4.84E+04	4.90E+04	3.05E+04
Cho142	Positive	385	136.1	1.27	384.122	[M+H]+	C00021	S-(5'-Adenosy)-L-homocysteine	Amino acid derivatives	S-(5-ÏÙÜÕ)-L-¸ß°ëë×°±Ëá	°±»ùËáÑÜÉúÎï	6.11E+04	6.17E+04	5.57E+04	5.50E+04	3.19E+04	4.70E+04	4.71E+04	6.94E+04	5.08E+04	7.64E+04	5.98E+04	4.79E+04	5.91E+04	5.51E+04	6.19E+04	5.92E+04	6.43E+04	5.86E+04	9.74E+04
Cho1001	Negative	167.1	122.1	2.2	168.042	[M-H]-	C00544	Homogentisic acid	Organic acids	ÄòºÚËá	ÓÐ»úËá¼°ÆäÑÜÉúÎï	9.62E+05	6.76E+05	3.24E+05	5.43E+05	8.14E+05	2.00E+05	1.75E+05	4.71E+05	3.58E+05	4.06E+05	2.57E+05	2.75E+05	2.91E+05	1.76E+05	1.97E+05	2.75E+05	3.47E+05	4.19E+05	3.04E+05
Cho181	Positive	285.1	153.1	1.74	284.076	[M+H]+	C01762	Xanthosine	Nucleotide and its derivates	»ÆÜÕ	ºËÜÕËá¼°ÆäÑÜÉúÎï	7.48E+05	7.20E+05	6.36E+05	6.97E+05	3.68E+05	3.05E+05	3.20E+05	1.20E+06	1.24E+06	1.43E+06	1.01E+06	6.68E+05	8.89E+05	4.78E+05	4.91E+05	5.20E+05	3.73E+05	6.37E+05	5.00E+05
Cho203	Positive	237.1	146.1	2.01	236.08	[M+H]+	C02700	N'-Formylkynurenine	Amino acid derivatives	N¡¯-¼×õ£»ùÈ®Äò°±Ëá	°±»ùËáÑÜÉúÎï	2.38E+05	1.98E+05	2.05E+05	2.07E+05	1.47E+05	2.02E+05	2.26E+05	6.76E+04	7.23E+04	7.20E+04	1.41E+05	1.17E+05	9.50E+04	2.01E+05	1.73E+05	7.62E+04	8.17E+05	2.27E+05	4.16E+05
Cho165	Positive	300.1	168.1	1.48	299.087	[M+H]+	-	8-Hydroxyguanosine	Nucleotide and its derivates	8-ôÇ»ùÄñÜÕ	ºËÜÕËá¼°ÆäÑÜÉúÎï	7.97E+04	1.12E+05	9.07E+04	8.85E+04	6.08E+04	8.52E+04	7.54E+04	1.19E+05	1.42E+05	1.22E+05	1.67E+05	1.79E+05	1.34E+05	3.42E+04	4.12E+04	2.57E+04	3.06E+04	3.39E+04	2.91E+04
Cho868	Negative	128	126	1.15	129.079	[M-H]-	C00408	L-Pipecolic acid	Amino acid derivatives	L-ßßà¤Ëá	°±»ùËáÑÜÉúÎï	1.17E+05	9.75E+04	9.21E+04	8.54E+04	1.81E+05	1.37E+05	1.01E+05	8.18E+04	8.43E+04	9.32E+04	5.34E+04	1.12E+05	8.32E+04	4.81E+04	7.79E+04	7.83E+04	4.53E+04	1.11E+05	1.93E+04
Cho227	Positive	282.1	150.1	2.31	281.112	[M+H]+	C02494	1-Methyladenosine	Nucleotide and its derivates	1-¼×»ùÏÙÜÕ	ºËÜÕËá¼°ÆäÑÜÉúÎï	2.64E+05	2.54E+05	2.20E+05	1.89E+05	2.55E+05	2.08E+05	3.09E+05	2.99E+05	2.82E+05	3.86E+05	3.30E+05	2.65E+05	3.69E+05	1.14E+05	1.49E+05	1.59E+05	9.32E+04	1.20E+05	1.41E+05
Cho130	Positive	170.1	134.1	1.22	169.074	[M+H]+	C00314	Pyridoxine	Vitamins	ßÁ¶ßËØ	Î¬ÉúËØÀà	2.41E+05	2.36E+05	2.09E+05	2.15E+05	4.51E+04	7.42E+04	6.55E+04	1.47E+05	1.04E+05	1.32E+05	1.97E+05	1.34E+05	3.06E+05	3.81E+05	3.85E+05	3.30E+05	3.05E+05	3.25E+05	3.88E+05
Cho225	Positive	465.1	303.1	2.3	465.1	Protonated	C12138	Delphinidin 3-O-glucoside (Mirtillin)	Anthocyanins	»¨´äËØ 3-O-ÆÏÌÑÌÇÜÕ	»¨ÇàËØ	4.41E+04	3.04E+04	3.18E+04	2.98E+04	9.09E+04	7.68E+04	9.15E+04	1.20E+04	1.05E+04	1.61E+04	2.24E+04	1.42E+04	3.12E+04	1.61E+04	1.99E+04	1.96E+04	9.00E+00	9.00E+00	9.00E+00
Cho733	Positive	355.15	178.9	8.24	354.147	[M+H]+	C16417	Xanthohumol	Flavanone	»Æ¸¯´¼	»ÆÍéÍª	2.02E+04	1.55E+04	1.42E+04	1.40E+04	9.13E+03	1.06E+04	1.01E+04	6.14E+03	5.08E+03	5.62E+03	1.37E+04	1.16E+04	1.32E+04	2.21E+04	2.11E+04	2.23E+04	2.10E+04	2.39E+04	2.21E+04
Cho798	Negative	145.069	127.1	0.75	146.069	[M-H]-	C00064	L-Glutamine	Amino acids	L-¹È°±õ£°·	°±»ùËá	6.30E+05	5.62E+05	6.07E+05	6.10E+05	1.26E+05	2.22E+05	3.02E+05	7.28E+05	8.97E+05	8.68E+05	9.39E+05	4.96E+05	8.97E+05	4.95E+05	7.43E+05	5.79E+05	4.45E+05	3.55E+05	2.55E+05
Cho292	Positive	161.1	144.2	2.75	160.1	[M+H]+	C00398	L-Tryptamine	Tryptamine derivatives	É«°·	É«°·¼°ÆäÑÜÉúÎï	1.96E+06	1.69E+06	1.61E+06	1.46E+06	4.21E+04	6.03E+04	5.58E+04	4.98E+04	4.31E+04	3.82E+04	1.73E+05	1.16E+05	1.25E+05	4.78E+06	1.51E+06	1.50E+06	3.54E+06	4.32E+06	4.31E+06
Cho183	Positive	164	61	1.77	163	[M+H]+	-	L-Methionine methyl ester	Amino acid derivatives	L-µ°°±Ëá¼×õ¥	°±»ùËáÑÜÉúÎï	2.06E+04	1.95E+04	1.82E+04	2.16E+04	1.99E+04	1.42E+04	1.14E+04	2.17E+04	2.08E+04	1.98E+04	2.92E+04	2.43E+04	2.55E+04	2.58E+04	2.71E+04	2.93E+04	2.05E+04	2.07E+04	2.56E+04
Cho1263	Negative	149.068	105	5.17	150.068	[M-H]-	C05629	Hydrocinnamic acid	Hydroxycinnamoyl derivatives	Çâ»¯Èâ¹ðËá	ôÇ»ùÈâ¹ðõ£ÑÜÉúÎï	5.88E+04	5.58E+04	6.22E+04	5.90E+04	1.06E+04	1.15E+04	1.15E+04	6.24E+04	3.65E+04	5.14E+04	9.97E+04	1.03E+05	1.03E+05	5.06E+04	5.36E+04	5.63E+04	5.39E+04	5.71E+04	5.32E+04
Cho1224	Negative	177.063	177.1	4.46	178.063	[M-H]-	C02666	Coniferylaldehyde	Hydroxycinnamoyl derivatives	ËÉ°ØÈ©	ôÇ»ùÈâ¹ðõ£ÑÜÉúÎï	9.65E+05	1.01E+06	1.06E+06	1.08E+06	4.34E+05	4.06E+05	4.25E+05	5.60E+05	3.18E+05	4.85E+05	1.91E+06	1.49E+06	1.32E+06	1.34E+06	1.06E+06	1.28E+06	9.63E+05	1.35E+06	9.99E+05
Cho1053	Negative	371.1	209.2	2.8	372.142	[M-H]-	C01533	Syringin	Hydroxycinnamoyl derivatives	×Ï¶¡ÏãÜÕ	ôÇ»ùÈâ¹ðõ£ÑÜÉúÎï	2.07E+05	2.00E+05	2.02E+05	2.24E+05	5.14E+05	4.66E+05	4.23E+05	7.07E+04	7.09E+04	6.60E+04	3.30E+05	4.01E+05	4.25E+05	5.64E+04	3.52E+04	4.24E+04	6.27E+04	6.06E+04	5.81E+04
Cho1137	Negative	163.047	119	3.71	164.047	[M-H]-	C00811	p-Coumaric acid	Hydroxycinnamoyl derivatives	4-Ïã¶¹Ëá	ôÇ»ùÈâ¹ðõ£ÑÜÉúÎï	4.62E+05	4.44E+05	4.89E+05	5.27E+05	4.73E+05	5.60E+05	6.83E+05	4.05E+05	3.57E+05	3.72E+05	3.75E+05	3.63E+05	4.16E+05	6.41E+05	6.15E+05	5.62E+05	3.95E+05	5.19E+05	4.62E+05
Cho539	Positive	233	174.1	4.35	232.121	[M+H]+	C01598	Melatonin	Tryptamine derivatives	ÍÊºÚ¼¤ËØ(N-ÒÒõ£-5-¼×Ñõ»ùÉ«°·)	É«°·¼°ÆäÑÜÉúÎï	1.24E+05	1.12E+05	1.05E+05	1.04E+05	2.16E+05	1.50E+05	1.59E+05	4.05E+04	2.14E+04	2.30E+04	9.98E+04	7.93E+04	5.59E+04	1.08E+05	9.03E+04	5.74E+04	8.74E+04	1.08E+05	1.03E+05
Cho1049	Negative	296	134	2.76	297.09	[M-H]-	C00170	5'-Deoxy-5'-(methylthio)adenosine	Nucleotide and its derivates	5-ÍÑÑõ-5-¼×ÁòÏÙÜÕ	ºËÜÕËá¼°ÆäÑÜÉúÎï	4.22E+05	4.28E+05	4.10E+05	3.98E+05	4.09E+05	5.18E+05	6.60E+05	5.07E+05	5.46E+05	6.18E+05	2.86E+05	2.19E+05	2.20E+05	6.48E+05	7.88E+05	7.91E+05	5.80E+05	6.06E+05	5.94E+05
Cho1218	Negative	317	179	4.39	318.038	[M-H]-	C10107	Myricetin	Flavonol	ÑîÃ·ËØ	»ÆÍª´¼	1.56E+05	1.50E+05	1.51E+05	1.52E+05	3.70E+05	3.58E+05	3.59E+05	4.04E+04	1.92E+04	2.51E+04	1.41E+05	1.14E+05	1.16E+05	1.26E+05	6.47E+04	7.18E+04	1.40E+05	1.52E+05	1.41E+05
Cho1328	Negative	313.079	283.1	7.16	314.079	[M-H]-	-	Kumatakenin	Flavonol	»ªÁ¼½ªËØ	»ÆÍª´¼	8.53E+05	8.37E+05	8.67E+05	8.43E+05	3.41E+06	3.66E+06	3.44E+06	1.95E+05	1.38E+05	1.49E+05	9.62E+05	6.23E+05	4.98E+05	1.33E+05	1.15E+05	9.68E+04	1.76E+05	1.49E+05	1.61E+05
Cho1296	Negative	269.053	251.1	5.8	270.053	[M-H]-	C10023	Baicalein (5,6,7-Trihydroxyflavone)	Flavone	»ÆÜËËØ	»ÆÍª	1.28E+05	1.25E+05	1.32E+05	1.06E+05	1.70E+04	1.78E+04	1.60E+04	8.98E+03	1.79E+04	1.84E+04	3.34E+04	3.06E+04	1.95E+04	2.46E+05	2.74E+05	3.40E+05	2.63E+05	1.98E+05	2.00E+05
Cho1042	Negative	305	125	2.64	306	[M-H]-	C12136	Epigallocatechin (EGC)	Catechin derivatives	±íÃ»Ê³×ÓËá¶ù²èËØ	¶ù²èËØ¼°ÆäÑÜÉúÎï	3.31E+04	2.88E+04	3.77E+04	3.83E+04	9.00E+00	9.00E+00	9.00E+00	9.00E+00	9.00E+00	9.00E+00	9.00E+00	9.00E+00	9.00E+00	8.19E+04	7.57E+04	6.73E+04	1.04E+05	6.88E+04	9.95E+04
Cho693	Positive	403.132	373.1	6.84	402.132	[M+H]+	C10112	Nobiletin	Flavone	´¨³ÂÆ¤ËØ	»ÆÍª	2.43E+04	1.85E+04	1.77E+04	1.92E+04	2.32E+04	2.31E+04	2.04E+04	1.91E+04	2.45E+04	2.53E+04	2.28E+04	2.04E+04	2.09E+04	2.07E+04	2.09E+04	2.37E+04	1.99E+04	2.23E+04	2.66E+04
Cho1176	Negative	303.058	125.1	3.94	304.058	[M-H]-	C01617	Dihydroquercetin (Taxifolin)	Flavonol	×ÏÉ¼Ò¶ËØ	»ÆÍª´¼	7.08E+04	8.07E+04	8.13E+04	8.75E+04	1.55E+05	5.74E+04	6.17E+04	1.84E+04	7.74E+03	9.00E+00	1.38E+05	1.44E+05	9.93E+04	7.40E+04	3.18E+04	3.96E+04	9.58E+04	9.34E+04	7.76E+04
Cho1015	Negative	305	125	2.36	306.074	[M-H]-	C12127	(+)-Gallocatechin (GC)	Catechin derivatives	Ã»Ê³×Ó¶ù²èËØ	¶ù²èËØ¼°ÆäÑÜÉúÎï	9.00E+00	9.00E+00	9.00E+00	9.00E+00	9.00E+00	9.00E+00	9.00E+00	9.00E+00	9.00E+00	9.00E+00	9.00E+00	9.00E+00	9.00E+00	8.29E+04	8.23E+04	6.88E+04	8.95E+04	6.05E+04	8.48E+04
Cho421	Positive	625.169	317.1	3.64	624.169	[M+H]+	-	Isorhamnetin 3-O-neohesperidoside	Flavonol	ÒìÊóÀîËØ-3-O-ÐÂ³ÈÆ¤ÌÇÜÕ	»ÆÍª´¼	1.24E+05	1.17E+05	1.32E+05	1.40E+05	9.00E+00	9.00E+00	9.00E+00	1.20E+05	1.10E+05	1.20E+05	2.96E+05	2.76E+05	3.72E+05	1.54E+05	1.54E+05	1.94E+05	1.65E+05	1.72E+05	1.73E+05
Cho1320	Negative	283.069	268	6.77	284.069	[M-H]-	C01470	Acacetin	Flavone	½ðºÏ»¶ËØ	»ÆÍª	3.57E+07	3.60E+07	3.71E+07	3.62E+07	2.18E+07	2.13E+07	2.27E+07	2.84E+07	2.76E+07	3.19E+07	4.60E+07	3.56E+07	3.28E+07	3.85E+07	4.85E+07	4.52E+07	4.41E+07	4.51E+07	4.14E+07
Cho1212	Negative	445.085	269	4.33	446.085	[M-H]-	C10025	Baicalein-7-O-glucuronide (Baicalin)	Flavone	»ÆÜËÜÕ	»ÆÍª	6.25E+06	7.27E+06	5.94E+06	7.78E+06	1.13E+07	8.26E+06	1.42E+07	1.02E+07	8.34E+06	1.06E+07	2.36E+06	5.43E+06	4.20E+06	5.08E+06	6.10E+06	5.89E+06	4.02E+06	4.63E+06	3.99E+06
Cho709	Positive	373.121	373.1	7.32	372.121	[M+H]+	C10190	Tangeretin	Flavone	½ÛÆ¤ËØ	»ÆÍª	3.88E+04	3.84E+04	3.67E+04	3.82E+04	4.15E+04	3.73E+04	4.31E+04	3.94E+04	4.07E+04	4.26E+04	3.41E+04	3.71E+04	3.65E+04	3.93E+04	3.89E+04	3.86E+04	3.79E+04	3.75E+04	3.71E+04
Cho591	Positive	287.048	241.1	4.83	286.048	[M+H]+	C10510	Orobol (5,7,3',4'-tetrahydroxyisoflavone)	Isoflavone	°ÂÂå²¨¶û	Òì»ÆÍª	2.37E+06	2.41E+06	2.25E+06	2.15E+06	1.66E+05	1.00E+05	8.93E+04	2.03E+05	1.99E+05	1.63E+05	2.12E+06	1.20E+06	1.01E+06	3.41E+06	2.33E+06	1.90E+06	6.08E+06	6.38E+06	5.56E+06
Cho625	Positive	271.053	215.1	5.45	270.053	[M+H]+	C06563	Genistein (4',5,7-Trihydroxyisoflavone)	Isoflavone	È¾ÁÏÄ¾ËØ	Òì»ÆÍª	1.29E+05	1.17E+05	1.22E+05	1.34E+05	3.23E+04	2.92E+04	2.42E+04	2.24E+04	2.23E+04	2.45E+04	5.39E+04	2.71E+04	3.24E+04	1.76E+05	2.02E+05	1.84E+05	1.86E+05	1.74E+05	1.98E+05
Cho595	Positive	289.063	153.1	4.85	288.063	[M+H]+	C05631	Eriodictyol	Flavanone	Ê¥²Ý·Ó	»ÆÍéÍª	1.34E+06	1.39E+06	1.31E+06	1.24E+06	3.04E+05	8.44E+04	7.77E+04	3.53E+05	2.30E+05	2.16E+05	4.51E+06	4.43E+06	4.10E+06	3.34E+05	1.59E+05	1.79E+05	1.27E+06	1.27E+06	8.09E+05
Cho1289	Negative	315.058	300.1	5.64	316.058	[M-H]-	C10084	Isorhamnetin	Flavonol	ÒìÊóÀîËØ	»ÆÍª´¼	4.32E+04	5.99E+04	6.98E+04	7.40E+04	9.00E+00	9.00E+00	9.00E+00	9.00E+00	9.00E+00	9.00E+00	9.00E+00	9.00E+00	9.00E+00	1.44E+05	6.36E+04	5.73E+04	9.19E+04	1.50E+05	1.55E+05
Cho1165	Negative	463.132	301.1	3.88	464.132	[M-H]-	-	Hesperetin 5-O-glucoside	Flavanone	³ÈÆ¤ËØ 5-O-ÆÏÌÑÌÇÜÕ	»ÆÍéÍª	9.80E+05	1.18E+06	1.04E+06	1.28E+06	1.35E+06	1.37E+06	1.63E+06	7.76E+05	7.54E+05	4.31E+05	1.58E+06	1.05E+06	1.26E+06	1.84E+06	1.34E+06	1.14E+06	2.13E+06	2.41E+06	2.02E+06
Cho1306	Negative	301.079	135.1	6.07	302.079	[M-H]-	-	7-O-Methyleriodictyol	Flavanone	7-Ñõ¼×»ùÊ¥²Ý·Ó	»ÆÍéÍª	7.61E+04	8.29E+04	8.27E+04	8.58E+04	9.07E+04	4.46E+04	3.61E+04	1.81E+04	1.15E+04	1.18E+04	3.09E+05	2.73E+05	2.25E+05	9.00E+00	9.00E+00	9.00E+00	1.23E+04	1.51E+04	6.42E+03
Cho581	Positive	417.111	270.9	4.74	416.111	[M+H]+	-	Apigenin 4-O-rhamnoside	Flavone	ÇÛ²ËËØ 4'-O-ÊóÀîÌÇÜÕ	»ÆÍª	2.25E+04	2.25E+04	2.45E+04	2.14E+04	1.56E+04	1.73E+04	2.13E+04	6.20E+03	7.69E+03	7.17E+03	1.02E+04	9.59E+03	1.45E+04	2.48E+04	4.62E+04	4.53E+04	3.90E+04	3.19E+04	3.79E+04
Cho436	Positive	595.159	287	3.7	594.159	[M+H]+	-	Kaempferol 3-O-robinobioside (Biorobin)	Flavonol	É½ÄÎ·Ó 3-O-Ñó»±ÌÇÜÕ	»ÆÍª´¼	3.80E+07	3.73E+07	3.71E+07	3.51E+07	2.09E+07	2.09E+07	2.03E+07	3.29E+07	3.36E+07	3.15E+07	3.81E+07	4.24E+07	4.01E+07	4.24E+07	4.09E+07	4.26E+07	4.72E+07	4.36E+07	4.36E+07
Cho1121	Negative	433.121	433	3.6	434.121	[M-H]-	-	Isohemiphloin	Alkaloids	ÒìèÖÆÏÌÇÜÕ	ÉúÎï¼î	6.74E+04	7.08E+04	7.10E+04	7.39E+04	1.89E+05	1.49E+05	1.20E+05	4.30E+04	4.14E+04	4.36E+04	1.17E+05	1.20E+05	1.34E+05	2.80E+04	3.42E+04	2.95E+04	3.91E+04	3.81E+04	3.20E+04
Cho1184	Negative	447.101	287.1	4.03	448.101	[M-H]-	C12249	Kaempferol 3-O-glucoside (Astragalin)	Flavonol	×ÏÔÆÓ¢ÜÕ	»ÆÍª´¼	3.87E+07	3.97E+07	4.56E+07	4.05E+07	1.91E+07	1.63E+07	1.71E+07	3.94E+07	3.82E+07	3.63E+07	4.17E+07	4.44E+07	4.60E+07	4.93E+07	4.55E+07	5.13E+07	6.05E+07	5.46E+07	5.56E+07
Cho1237	Negative	533.3	371.2	4.71	534.21	[M-H]-	C16915	Arctiin	Others	Å£Ýò×ÓÜÕ	ÆäËü	3.28E+04	3.39E+04	3.98E+04	3.71E+04	1.02E+04	1.34E+04	1.72E+04	3.57E+04	2.60E+04	3.64E+04	4.80E+04	4.39E+04	4.23E+04	4.04E+04	6.70E+04	7.54E+04	6.08E+04	7.56E+04	5.22E+04
Cho776	Positive	371.1	267.1	11.45	370.105	[M+H]+	-	sesamolin	Others	Ö¥ÂéÁÖËØ	ÆäËü	9.93E+04	1.19E+05	1.25E+05	2.64E+05	2.23E+05	2.14E+05	1.20E+05	7.60E+04	1.54E+05	1.35E+05	6.36E+04	1.65E+05	7.68E+04	1.15E+05	9.38E+04	1.08E+05	5.98E+04	5.83E+04	1.05E+05
Cho1313	Negative	355.126	340.1	6.44	356.126	[M-H]-	-	(+)-piperitol	Hydroxycinnamoyl derivatives	±¡ºÉ´¼	ôÇ»ùÈâ¹ðõ£ÑÜÉúÎï	8.49E+04	8.59E+04	8.98E+04	9.27E+04	1.19E+04	1.14E+04	1.46E+04	3.68E+05	3.58E+05	3.54E+05	1.74E+05	2.22E+05	2.54E+05	4.36E+04	8.25E+04	1.18E+05	4.10E+04	5.86E+04	3.01E+04
Cho1265	Negative	357.142	136.1	5.18	358.142	[M-H]-	-	Pinoresinol	Hydroxycinnamoyl derivatives	ËÉÖ¬´¼	ôÇ»ùÈâ¹ðõ£ÑÜÉúÎï	6.06E+05	6.07E+05	6.03E+05	5.69E+05	4.54E+05	5.91E+05	6.04E+05	9.34E+05	9.35E+05	9.17E+05	7.06E+05	8.31E+05	8.94E+05	2.60E+05	3.62E+05	4.63E+05	2.41E+05	3.57E+05	2.44E+05
Cho1290	Negative	209	58.7	5.64	210.126	[M-H]-	C08491	(+)-Jasmonic acid (JA)	Phytohormones	ÜÔÀòËá	Ö²Îï¼¤ËØ	2.83E+06	2.98E+06	3.10E+06	3.09E+06	4.19E+06	3.90E+06	3.93E+06	1.68E+06	1.08E+06	1.82E+06	4.82E+06	4.07E+06	2.98E+06	1.86E+06	3.18E+06	1.78E+06	2.13E+06	2.02E+06	1.73E+06
Cho1190	Negative	137	92.8	4.07	138.032	[M-H]-	C00805	Salicylic acid (SA)	Phytohormones	Ë®ÑîËá	Ö²Îï¼¤ËØ	1.27E+07	1.29E+07	1.30E+07	1.27E+07	1.90E+07	4.64E+06	6.31E+06	9.16E+06	7.19E+06	9.22E+06	9.06E+06	9.64E+06	9.25E+06	2.46E+07	2.03E+07	2.20E+07	1.51E+07	1.38E+07	8.90E+06
Cho1145	Negative	345.01	143.2	3.76	346.142	[M-H]-	C01699	Gibberellin A3 (GA3)	Phytohormones	³àÃ¹ËØA3	Ö²Îï¼¤ËØ	7.48E+04	6.86E+04	6.05E+04	8.14E+04	9.00E+00	1.15E+06	9.00E+00	9.00E+00	9.00E+00	9.00E+00	9.00E+00	9.00E+00	9.00E+00	9.00E+00	9.00E+00	9.00E+00	1.02E+04	9.00E+00	9.00E+00
Cho689	Positive	287.084	287.1	6.73	286.084	[M+H]+	C09833	sakuranetin	Flavone	Ó£»¨ËØ	»ÆÍª	1.10E+04	1.31E+04	1.24E+04	1.09E+04	9.00E+00	9.00E+00	9.00E+00	2.20E+04	1.74E+04	1.70E+04	2.17E+04	2.14E+04	1.69E+04	9.83E+03	1.43E+04	1.27E+04	1.10E+04	9.66E+03	6.55E+03
Cho1086	Negative	593.16	431.1	3.19	594.159	[M-H]-	C08064	Isovitexin 7-O-glucoside (Saponarin)	Others	Ôí²ÝÜÕ	ÆäËü	1.35E+06	1.41E+06	1.30E+06	1.45E+06	2.59E+06	2.44E+06	2.00E+06	3.81E+05	3.92E+05	4.26E+05	4.49E+05	5.55E+05	5.96E+05	2.10E+05	2.52E+05	3.90E+05	3.78E+05	5.27E+05	2.81E+05
Cho52	Positive	147.12	88	0.77	146.1181	[M+H]+	C08201	Acetylcholine	Cholines	ÒÒõ£µ¨¼î	µ¨¼îÀà	2.50E+05	2.13E+05	2.41E+05	2.57E+05	3.13E+05	3.49E+05	3.42E+05	3.15E+05	3.12E+05	3.10E+05	1.26E+05	1.38E+05	1.46E+05	2.30E+05	1.91E+05	2.40E+05	1.64E+05	1.54E+05	1.64E+05
Cho409	Positive	138.05	78	3.58	137.048	[M+H]+	-	Nicotinic Acid Methyl Ester (Methyl Nicotinate)	Vitamins	ÑÌËá¼×õ¥	Î¬ÉúËØÀà	3.43E+04	3.24E+04	4.14E+04	4.02E+04	9.00E+00	9.00E+00	9.00E+00	9.49E+04	8.52E+04	7.36E+04	2.30E+04	3.28E+04	3.45E+04	2.93E+04	1.42E+04	1.71E+04	1.71E+04	1.93E+04	2.03E+04
Cho988	Negative	117.1	99.9	2.06	118.063	[M-H]-	-	3-Hydroxy-3-methyl butyric acid	Organic acids	¦Â-ôÇ»ùÒìÎìËá	ÓÐ»úËá¼°ÆäÑÜÉúÎï	2.89E+05	3.11E+05	3.15E+05	3.09E+05	2.73E+05	3.13E+05	2.82E+05	3.04E+05	1.90E+05	2.52E+05	6.78E+05	6.70E+05	5.74E+05	2.19E+05	1.62E+05	1.90E+05	1.30E+05	1.58E+05	1.74E+05
Cho833	Negative	275	257.1	0.79	276.132	[M-H]-	C00449	L-Saccharopine	Amino acid derivatives	L-½ÍÄ¸°±Ëá	°±»ùËáÑÜÉúÎï	1.28E+05	1.51E+05	1.43E+05	1.47E+05	2.48E+04	1.38E+04	2.09E+04	1.86E+04	1.72E+04	2.64E+04	5.68E+05	3.18E+05	3.62E+05	1.57E+05	1.30E+05	1.13E+05	1.18E+05	1.29E+05	7.27E+04
Cho666	Positive	137.052	77	6.2	136.052	[M+H]+	C20645	Methyl benzoate	Benzoic acid derivatives	±½¼×Ëá¼×õ¥	±½¼×ËáÑÜÉúÎï	2.19E+05	1.86E+05	1.70E+05	1.77E+05	3.01E+05	4.29E+05	4.19E+05	1.49E+05	9.38E+04	1.17E+05	1.96E+05	1.82E+05	1.80E+05	6.28E+04	7.26E+04	6.49E+04	5.29E+04	5.80E+04	5.31E+04
Cho24	Positive	138.07	95	0.7	137.07149	[M+H]+	C02918	3-Carbamyl-1-methylpyridinium (1-Methylnicotinamide)	Pyridine derivatives	3-°±»ù¼×õ£-1-¼×»ùÑõ»¯ßÁà¤	ßÁà¤	1.83E+04	1.25E+04	1.69E+04	1.29E+04	2.13E+04	1.94E+04	8.36E+03	1.44E+04	1.54E+04	1.80E+04	1.61E+04	1.07E+04	1.09E+04	1.48E+04	1.29E+04	1.15E+04	4.91E+03	3.62E+03	9.22E+03
Cho250	Positive	595	271.8	2.45	595	Protonated	C08725	Pelargonin	Anthocyanins	ÌìóÃ¿ûÉ«ËØÜÕ	»¨ÇàËØ	4.61E+04	4.54E+04	4.42E+04	3.64E+04	9.00E+00	9.00E+00	9.00E+00	9.00E+00	9.00E+00	9.00E+00	9.00E+00	9.00E+00	9.00E+00	1.06E+05	1.07E+05	9.08E+04	3.02E+05	1.07E+05	1.10E+05
Cho1127	Negative	367	179.1	3.67	368.111	[M-H]-	-	Chlorogenic acid methyl ester	Quinate and its derivatives	ÂÌÔ­Ëá¼×õ¥	¿üÄþËá¼°ÆäÑÜÉúÎï	1.61E+05	1.60E+05	1.91E+05	1.58E+05	2.38E+05	2.19E+05	2.63E+05	9.16E+04	4.52E+04	5.72E+04	1.79E+05	1.59E+05	2.06E+05	5.64E+04	2.73E+04	2.01E+04	9.09E+04	8.47E+04	9.59E+04
Cho1032	Negative	353	191.1	2.53	354.095	[M-H]-	C17147	Neochlorogenic acid (5-O-Caffeoylquinic acid)	Quinate and its derivatives	ÐÂÂÌÔ­Ëá	¿üÄþËá¼°ÆäÑÜÉúÎï	1.17E+07	1.73E+07	2.30E+07	2.15E+07	1.50E+06	1.28E+06	7.22E+05	2.85E+07	2.79E+07	2.68E+07	4.12E+07	4.40E+07	4.36E+07	2.11E+06	1.18E+06	8.50E+05	4.66E+06	4.02E+06	3.90E+06
Cho80	Positive	118.1	118.1	0.81	117.079	[M+H]+	C00719	Betaine	Alkaloids	Ìð²Ë¼î	ÉúÎï¼î	2.00E+06	1.67E+06	1.99E+06	2.13E+06	3.83E+06	4.38E+06	3.95E+06	1.74E+06	2.07E+06	1.87E+06	1.83E+06	1.82E+06	2.35E+06	7.13E+05	7.55E+05	7.49E+05	9.09E+05	7.95E+05	9.10E+05
Cho928	Negative	117.03	99.9	1.31	118.027	[M-H]-	C00042	Succinic acid	Organic acids	çúçêËá	ÓÐ»úËá¼°ÆäÑÜÉúÎï	8.03E+07	8.60E+07	8.82E+07	8.86E+07	7.09E+07	7.14E+07	7.98E+07	1.00E+08	9.47E+07	1.02E+08	7.25E+07	7.57E+07	8.73E+07	8.28E+07	8.92E+07	8.86E+07	7.06E+07	8.38E+07	3.12E+07
Cho819	Negative	179	70.9	0.77	180.063	[M-H]-	C00031	D(+)-Glucose	Carbohydrates	D(+)-ÎÞË®ÆÏÌÑÌÇ	ÌÇÀà	3.46E+06	2.79E+06	4.93E+06	3.28E+06	1.94E+06	2.43E+06	2.57E+06	1.03E+06	9.96E+05	1.35E+06	1.17E+06	1.37E+06	1.52E+06	4.03E+06	4.35E+06	3.42E+06	3.20E+06	4.16E+06	1.23E+06
Cho820	Negative	130.0695	88	0.77	131.07	[M-H]-	C00300	Creatine	Organic acids	¼¡Ëá	ÓÐ»úËá¼°ÆäÑÜÉúÎï	2.48E+05	2.73E+05	2.44E+05	2.32E+05	3.08E+05	2.38E+05	2.96E+05	2.53E+05	1.95E+05	2.01E+05	2.73E+05	2.83E+05	2.43E+05	1.40E+05	1.50E+05	2.08E+05	1.88E+05	1.82E+05	1.04E+05
Cho55	Positive	183	59.3	0.77	182.079	[M+H]+	C00794	D-Sorbitol	Alcohols and polyols	D-É½ÀæÌÇ´¼	´¼ÀàºÍ¶àÔª´¼	3.40E+06	2.82E+06	3.99E+06	3.33E+06	2.58E+06	3.43E+06	2.62E+06	3.84E+06	3.22E+06	3.01E+06	2.69E+06	3.32E+06	2.90E+06	2.65E+06	3.53E+06	3.13E+06	2.67E+06	3.43E+06	2.79E+06
Cho25	Positive	114.0589	114	0.71	113.059	[M+H]+	C00791	Creatinine	Organic acids	¼¡Ëáôû	ÓÐ»úËá¼°ÆäÑÜÉúÎï	1.14E+05	9.74E+04	1.30E+05	1.10E+05	9.96E+04	9.85E+04	9.94E+04	2.48E+05	2.08E+05	2.20E+05	1.13E+05	1.36E+05	1.03E+05	8.89E+04	8.62E+04	1.00E+05	5.91E+04	6.45E+04	8.42E+04
Cho1078	Negative	375	255.2	3.09	376.138	[M-H]-	C00255	Riboflavin	Vitamins	ºË»ÆËØ	Î¬ÉúËØÀà	5.89E+04	5.98E+04	6.30E+04	6.59E+04	2.61E+04	4.88E+04	4.92E+04	8.94E+04	1.07E+05	8.81E+04	1.14E+05	5.85E+04	5.40E+04	1.77E+05	1.66E+05	1.54E+05	2.17E+05	1.80E+05	2.35E+05
Cho1139	Negative	173.1	83	3.71	174.089	[M-H]-	C08278	Suberic acid	Organic acids	ÐÁ¶þËá	ÓÐ»úËá¼°ÆäÑÜÉúÎï	1.22E+05	1.36E+05	1.61E+05	1.30E+05	3.14E+05	2.92E+05	2.81E+05	1.16E+05	8.20E+04	9.21E+04	1.20E+05	1.19E+05	1.05E+05	1.17E+05	8.92E+04	9.05E+04	1.02E+05	1.02E+05	6.72E+04
Cho42	Positive	90.048	71.8	0.76	89.048	[M+H]+	C00041	L-Alanine	Amino acids	L-±û°±Ëá	°±»ùËá	5.87E+05	4.88E+05	5.14E+05	5.01E+05	3.30E+05	4.14E+05	4.80E+05	9.27E+05	1.24E+06	1.13E+06	4.41E+05	4.79E+05	5.00E+05	4.46E+05	3.53E+05	4.28E+05	2.75E+05	3.66E+05	4.13E+05
Cho909	Negative	149	72.8	1.23	150.016	[M-H]-	-	L-(+)-Tartaric acid	Organic acids	L-(+)-¾ÆÊ¯Ëá	ÓÐ»úËá¼°ÆäÑÜÉúÎï	1.08E+05	8.67E+04	8.93E+04	1.38E+05	1.81E+05	1.98E+05	1.99E+05	1.01E+05	1.59E+05	1.27E+05	5.65E+04	8.44E+04	8.36E+04	6.44E+04	7.07E+04	8.20E+04	5.97E+04	6.49E+04	4.51E+04
Cho841	Negative	149	58.9	0.81	150.053	[M-H]-	-	DL-Arabinose	Carbohydrates	DL-°¢À­²®ÌÇ	ÌÇÀà	8.85E+05	8.98E+05	8.07E+05	8.77E+05	1.04E+06	9.09E+05	9.10E+05	5.05E+05	4.93E+05	4.98E+05	6.22E+05	6.87E+05	6.63E+05	8.00E+05	7.61E+05	8.56E+05	8.88E+05	8.97E+05	4.71E+05
Cho176	Positive	177	160.2	1.66	176.095	[M+H]+	C00780	serotonin	Tryptamine derivatives	ÎåôÇÉ«°·	É«°·¼°ÆäÑÜÉúÎï	3.46E+04	2.40E+04	2.60E+04	2.63E+04	9.00E+00	9.00E+00	9.00E+00	9.00E+00	9.00E+00	9.00E+00	9.00E+00	9.00E+00	9.00E+00	7.00E+04	3.34E+04	2.81E+04	5.83E+04	6.90E+04	4.84E+04
Cho910	Negative	133	70.8	1.23	134.022	[M-H]-	C00497	L(-)-Malic acid	Organic acids	L-Æ»¹ûËá	ÓÐ»úËá¼°ÆäÑÜÉúÎï	5.38E+07	5.50E+07	5.93E+07	5.85E+07	1.85E+07	2.28E+07	2.55E+07	3.68E+07	3.48E+07	3.53E+07	4.44E+07	4.35E+07	3.66E+07	9.22E+07	8.20E+07	7.55E+07	7.17E+07	7.52E+07	4.07E+07
Cho902	Negative	191	85	1.22	192.063	[M-H]-	C00296	Quinic acid	Quinate and its derivatives	¿üÄþËá	¿üÄþËá¼°ÆäÑÜÉúÎï	3.20E+07	3.14E+07	3.45E+07	3.57E+07	2.10E+07	3.22E+07	3.09E+07	3.94E+07	3.93E+07	4.22E+07	2.41E+07	2.41E+07	2.50E+07	2.74E+07	3.01E+07	2.94E+07	2.20E+07	2.96E+07	1.31E+07
Cho17	Positive	170	96	0.67	169.1811	[M+H]+	-	3-N-Methyl-L-histidine	Amino acid derivatives	3-N-¼×»ù-L-×é°±Ëá	°±»ùËáÑÜÉúÎï	6.50E+04	6.96E+04	6.58E+04	7.28E+04	7.78E+04	1.29E+05	1.16E+05	9.92E+04	6.52E+04	9.07E+04	1.34E+05	1.08E+05	1.40E+05	4.71E+04	4.32E+04	3.63E+04	4.22E+04	3.04E+04	6.52E+04
Cho953	Negative	103	56.8	1.65	104.047	[M-H]-	C05984	2-Hydroxybutanoic acid	Organic acids	2-ôÇ»ù¶¡Ëá	ÓÐ»úËá¼°ÆäÑÜÉúÎï	1.82E+05	1.72E+05	1.79E+05	1.66E+05	1.14E+05	8.71E+04	8.37E+04	1.24E+05	5.88E+04	1.01E+05	4.49E+05	3.36E+05	4.01E+05	3.86E+05	1.25E+05	8.17E+04	1.33E+05	1.28E+05	7.06E+04
Cho842	Negative	191	131	0.81	192.027	[M-H]-	C00158	Citric acid	Organic acids	ÄûÃÊËá	ÓÐ»úËá¼°ÆäÑÜÉúÎï	4.72E+07	4.78E+07	5.40E+07	4.54E+07	4.08E+07	4.23E+07	4.21E+07	6.28E+07	5.54E+07	6.19E+07	5.10E+07	4.47E+07	4.95E+07	5.31E+07	4.67E+07	5.06E+07	3.62E+07	5.13E+07	3.74E+07
Cho233	Positive	205.1	146.1	2.36	204.09	[M+H]+	C00078	L-Tryptophan	Amino acids	L-É«°±Ëá	°±»ùËá	3.82E+07	3.99E+07	3.88E+07	3.82E+07	3.94E+07	4.00E+07	3.89E+07	3.44E+07	3.48E+07	3.37E+07	4.50E+07	4.37E+07	4.13E+07	2.89E+07	2.86E+07	2.86E+07	3.90E+07	3.51E+07	4.07E+07
Cho459	Positive	204.251	136.1	3.82	203.117	[M+H]+	C04083	N6-Isopentenyladenine (iP)	Phytohormones	N6-ÒìÎìÏ©ÏÙàÑßÊ	Ö²Îï¼¤ËØ	1.15E+04	9.50E+03	8.97E+03	9.51E+03	1.70E+04	1.72E+04	1.82E+04	3.29E+04	2.14E+04	2.42E+04	7.01E+03	1.02E+04	8.89E+03	9.00E+00	9.00E+00	9.00E+00	9.00E+00	9.00E+00	9.00E+00
Cho1309	Negative	331.4	331.3	6.14	332.162	[M-H]-	C11864?	Gibberellin A4 (GA4)	Phytohormones	³àÃ¹ËØ4	Ö²Îï¼¤ËØ	4.08E+03	5.60E+03	5.21E+03	7.00E+03	1.05E+04	7.05E+03	1.13E+04	3.39E+03	2.53E+03	2.57E+03	6.14E+03	4.51E+03	5.16E+03	9.00E+00	9.00E+00	9.00E+00	9.00E+00	9.00E+00	9.00E+00
Cho1252	Negative	263	153.2	4.93	264.136	[M-H]-	C06082	(+)-cis,trans-Abscisic acid (ABA)	Phytohormones	S-ÍÑÂäËá	Ö²Îï¼¤ËØ	2.16E+06	2.30E+06	2.32E+06	2.39E+06	2.60E+06	2.72E+06	2.21E+06	2.10E+06	1.71E+06	1.76E+06	4.68E+06	4.66E+06	3.93E+06	1.22E+06	1.23E+06	1.24E+06	8.96E+05	8.76E+05	8.83E+05
Cho1312	Negative	322.401	130.1	6.38	323.401	[M-H]-	-	N-[(-)-Jasmonoyl]-(L)-Isoleucine (JA-L-Ile)	Phytohormones	ÜÔÀòËá-ÒìÁÁ°±Ëá	Ö²Îï¼¤ËØ	7.61E+04	7.52E+04	7.91E+04	7.92E+04	1.52E+05	2.38E+05	1.30E+05	6.01E+04	3.11E+04	6.20E+04	4.93E+04	3.97E+04	3.09E+04	6.21E+04	9.31E+04	8.34E+04	3.85E+04	4.79E+04	3.01E+04
Cho853	Negative	175	87	0.84	176.12	[M-H]-	C00072	L-ascorbate	Vitamins	¿¹»µÑªËá	Î¬ÉúËØÀà	5.23E+05	5.21E+05	4.19E+05	5.35E+05	1.13E+06	1.25E+06	1.31E+06	6.52E+05	6.23E+05	5.96E+05	2.83E+05	3.47E+05	3.44E+05	2.60E+05	2.77E+05	2.13E+05	2.09E+05	1.76E+05	1.66E+05
Cho5	Positive	112.08	94.6	0.59	111.08	[M+H]+	C00388	Histamine	Amino acid derivatives	×é°·	°±»ùËáÑÜÉúÎï	9.72E+05	8.05E+05	9.51E+05	9.53E+05	6.50E+05	7.82E+05	1.06E+06	1.27E+06	1.56E+06	1.54E+06	1.08E+06	6.68E+05	8.52E+05	1.05E+06	9.76E+05	1.03E+06	7.27E+05	6.81E+05	8.37E+05
Cho1109	Negative	131.08	68.9	3.45	132.079	[M-H]-	-	(S)-(-)-2-Hydroxyisocaproic acid	Organic acids	ôÇ»ùÒì¼ºËáÒÒõ¥	ÓÐ»úËá¼°ÆäÑÜÉúÎï	2.71E+06	2.74E+06	2.87E+06	3.02E+06	1.33E+06	1.23E+06	1.53E+06	1.17E+06	4.75E+05	6.24E+05	9.49E+05	9.98E+05	9.91E+05	1.31E+07	2.15E+06	1.07E+06	3.61E+06	5.88E+06	7.67E+06
Cho221	Positive	181	67	2.25	180	[M+H]+	C07480	Theobromine	Alkaloids	¿É¿É¼î	ÉúÎï¼î	2.40E+04	2.06E+04	1.84E+04	1.96E+04	1.71E+04	4.26E+03	6.28E+03	2.09E+04	2.14E+04	1.40E+04	2.70E+04	2.52E+04	2.39E+04	1.77E+04	2.60E+04	2.50E+04	2.09E+04	2.44E+04	1.93E+04
Cho918	Negative	155	111	1.24	156.017	[M-H]-	C00295	Orotic acid	Vitamins	ÈéÇåËá	Î¬ÉúËØÀà	1.06E+05	9.02E+04	7.38E+04	1.19E+05	5.13E+04	5.03E+04	5.55E+04	1.06E+05	1.21E+05	1.54E+05	9.15E+04	6.23E+04	1.37E+05	7.84E+04	4.75E+04	4.20E+04	9.45E+04	5.30E+04	4.05E+04
Cho919	Negative	115	97.9	1.24	116.011	[M-H]-	C00122	Fumaric acid	Organic acids	ÑÓºúË÷Ëá	ÓÐ»úËá¼°ÆäÑÜÉúÎï	1.46E+05	1.55E+05	1.41E+05	1.66E+05	1.70E+05	1.43E+05	1.46E+05	1.21E+05	1.82E+05	1.58E+05	7.57E+04	6.83E+04	4.83E+04	2.14E+05	2.18E+05	1.89E+05	1.29E+05	1.56E+05	6.80E+04
Cho805	Negative	181.08	70.8	0.76	182.079	[M-H]-	C01697	Dulcitol	Alcohols and polyols	¼ºÁù´¼	´¼ÀàºÍ¶àÔª´¼	3.76E+04	5.76E+04	5.86E+04	4.67E+04	7.60E+04	8.16E+04	6.88E+04	2.70E+04	2.40E+04	2.83E+04	2.49E+04	3.24E+04	2.86E+04	8.71E+04	4.00E+04	2.63E+04	5.97E+04	5.32E+04	2.37E+04
Cho1144	Negative	301	58.8	3.75	302.006	[M-H]-	C10788	Ellagic acid	Others	÷·»¨Ëá	ÆäËü	2.08E+04	2.28E+04	2.83E+04	2.34E+04	2.49E+05	1.03E+05	6.72E+04	9.00E+00	9.00E+00	9.00E+00	9.00E+00	9.00E+00	9.00E+00	9.00E+00	9.00E+00	9.00E+00	9.00E+00	9.00E+00	9.00E+00
Cho829	Negative	177.14	74.8	0.78	178.048	[M-H]-	C01040	L-Gulonic-¦Ã-lactone	Carbohydrates	¹ÅÂåÌÇËáÄÚõ¥	ÌÇÀà	9.37E+04	8.97E+04	9.44E+04	8.72E+04	1.42E+05	1.33E+05	1.16E+05	9.00E+00	9.00E+00	9.00E+00	9.00E+00	9.00E+00	9.00E+00	1.36E+05	9.60E+04	7.60E+04	1.28E+05	1.25E+05	7.72E+04
Cho806	Negative	151.146	70.8	0.76	152.069	[M-H]-	C01904	D-Arabitol	Alcohols and polyols	°¢À­²®ÌÇ´¼	´¼ÀàºÍ¶àÔª´¼	2.44E+04	2.87E+04	2.48E+04	2.05E+04	6.48E+04	7.31E+04	6.57E+04	6.18E+04	5.98E+04	7.25E+04	8.98E+04	6.76E+04	6.12E+04	1.45E+04	9.43E+03	1.10E+04	6.90E+03	1.04E+04	3.57E+03
Cho355	Positive	245.09	227.1	3.21	244.088	[M+H]+	C00120	Biotin	Vitamins	D-ÉúÎïËØ	Î¬ÉúËØÀà	6.13E+05	5.83E+05	5.54E+05	5.48E+05	1.96E+05	2.18E+05	2.31E+05	7.51E+05	5.94E+05	6.75E+05	7.01E+05	6.63E+05	6.28E+05	7.00E+05	6.25E+05	6.66E+05	4.24E+05	5.72E+05	4.78E+05
Cho72	Positive	138	137.9	0.8	137.048	[M+H]+	C01004	Trigonelline	Alkaloids	ºùÂ«°Í¼î	ÉúÎï¼î	1.20E+07	1.06E+07	1.15E+07	1.17E+07	1.45E+07	1.40E+07	1.22E+07	1.43E+07	1.35E+07	1.26E+07	1.09E+07	1.09E+07	1.02E+07	9.82E+06	9.90E+06	9.64E+06	8.61E+06	6.39E+06	8.84E+06
Cho110	Positive	364	152.1	1.19	363.058	[M+H]+	-	Guanosine monophosphate	Nucleotide and its derivates	ÄñÜÕµ¥Á×Ëá	ºËÜÕËá¼°ÆäÑÜÉúÎï	9.00E+00	9.00E+00	9.00E+00	9.00E+00	3.33E+04	3.96E+04	2.81E+04	9.00E+00	9.00E+00	9.00E+00	9.00E+00	9.00E+00	9.00E+00	9.00E+00	9.00E+00	9.00E+00	9.00E+00	9.00E+00	9.00E+00
Cho7	Positive	89	71.9	0.6	88.1	[M+H]+	C00134	Putrescine	Phenolamides	¸¯°·	·Ó°·	4.98E+05	4.72E+05	4.07E+05	3.91E+05	5.98E+04	7.67E+04	6.79E+04	1.94E+05	1.53E+05	1.64E+05	5.87E+05	3.67E+05	3.93E+05	5.69E+05	6.05E+05	5.71E+05	7.04E+05	7.72E+05	6.93E+05
Cho707	Positive	369.13	177.1	7.26	368.126	[M+H]+	C10443	Curcumin	Others	½ª»ÆËØ	ÆäËü	6.36E+03	6.15E+03	4.20E+03	4.73E+03	4.79E+03	3.03E+03	3.54E+03	8.70E+03	9.21E+03	1.06E+04	8.45E+03	1.06E+04	9.90E+03	1.81E+03	4.20E+03	2.93E+03	2.43E+03	3.59E+03	3.04E+03
Cho1288	Negative	301.079	242.1	5.63	302.079	[M-H]-	C01709	Hesperetin	Flavanone	³ÈÆ¤ËØ	»ÆÍéÍª	7.94E+06	8.01E+06	8.53E+06	7.67E+06	2.17E+07	2.21E+07	1.97E+07	3.48E+06	2.04E+06	2.84E+06	6.90E+06	7.33E+06	7.15E+06	3.58E+06	2.72E+06	2.56E+06	3.41E+06	4.21E+06	3.42E+06
Cho238	Positive	122.1	105	2.39	121.089	[M+H]+	C05332	Phenethylamine	Others	2-±½ÒÒ°·	ÆäËü	3.53E+06	3.03E+06	3.42E+06	3.24E+06	9.17E+05	6.30E+05	9.32E+05	6.41E+06	9.27E+06	6.23E+06	8.37E+06	6.88E+06	7.41E+06	1.05E+06	2.05E+06	1.73E+06	8.86E+05	7.90E+05	7.97E+05
Cho903	Negative	145	80.8	1.22	146.022	[M-H]-	-	A-Ketoglutaric acid	Organic acids	¦Á-ÍªÎì¶þËá	ÓÐ»úËá¼°ÆäÑÜÉúÎï	9.35E+05	7.18E+05	7.06E+05	5.23E+05	5.83E+04	1.77E+05	2.41E+05	2.23E+06	3.04E+06	2.79E+06	2.55E+05	4.14E+05	6.51E+05	8.14E+05	7.55E+05	7.62E+05	3.27E+05	4.36E+05	3.56E+05
Cho1029	Negative	222.1	163	2.51	223.085	[M-H]-	-	N-Acetyl-L-tyrosine	Amino acid derivatives	N-ÒÒõ£-L-ÀÒ°±Ëá	°±»ùËáÑÜÉúÎï	1.34E+04	1.87E+04	1.17E+04	1.98E+04	9.00E+00	9.00E+00	9.00E+00	1.88E+04	1.75E+04	1.42E+04	2.60E+04	2.28E+04	2.14E+04	2.33E+04	1.85E+04	1.28E+04	1.54E+04	1.65E+04	1.12E+04
Cho1136	Negative	447.3	285.1	3.7	448.101	[M-H]-	-	Luteolin 7-O-glucoside (Cynaroside)	Flavone	Ä¾Ï¬²ÝÜÕ	»ÆÍª	5.61E+07	5.72E+07	5.89E+07	5.77E+07	2.52E+07	2.37E+07	2.13E+07	4.93E+07	5.32E+07	4.78E+07	5.74E+07	5.71E+07	5.89E+07	6.46E+07	6.19E+07	6.42E+07	8.28E+07	7.53E+07	7.71E+07
Cho1071	Negative	137.1	137	2.99	138.032	[M-H]-	C16700	Protocatechuic aldehyde	Catechin derivatives	Ô­¶ù²èÈ©	¶ù²èËØ¼°ÆäÑÜÉúÎï	1.19E+05	1.25E+05	1.42E+05	1.33E+05	4.56E+04	2.59E+04	2.78E+04	2.40E+05	1.75E+05	1.73E+05	3.49E+05	3.18E+05	3.64E+05	6.85E+04	5.80E+04	6.17E+04	1.09E+05	1.12E+05	9.24E+04
Cho242	Positive	155	137	2.42	154.027	[M+H]+	C00230	Protocatechuic acid	Catechin derivatives	Ô­¶ù²èËá	¶ù²èËØ¼°ÆäÑÜÉúÎï	1.11E+05	7.86E+04	9.64E+04	1.11E+05	2.77E+05	6.19E+04	8.34E+04	1.25E+05	1.41E+05	1.19E+05	4.93E+04	7.13E+04	5.83E+04	1.55E+05	1.57E+05	1.40E+05	1.31E+05	1.40E+05	8.54E+04
Cho850	Negative	163.2	162.9	0.83	164.069	[M-H]-	C07326	1,5-Anhydro-D-glucitol	Alcohols and polyols	1,5-ôû-D-É½ÀæÌÇ´¼	´¼ÀàºÍ¶àÔª´¼	8.71E+04	9.72E+04	9.07E+04	9.43E+04	2.25E+05	1.92E+05	1.73E+05	6.89E+04	4.58E+04	5.48E+04	5.57E+04	6.50E+04	6.95E+04	6.51E+04	5.91E+04	4.23E+04	7.09E+04	5.72E+04	2.83E+04
Cho799	Negative	173.016	137	0.75	174.016	[M-H]-	C00417	Cis-Aconitic acid	Organic acids	Ë³Ê½ÎÚÍ·Ëá	ÓÐ»úËá¼°ÆäÑÜÉúÎï	1.51E+05	1.71E+05	2.02E+05	1.43E+05	1.31E+05	1.57E+05	1.56E+05	4.13E+05	3.53E+05	3.03E+05	3.09E+05	2.84E+05	3.60E+05	5.47E+04	6.92E+04	1.07E+05	5.89E+04	7.51E+04	4.29E+04
Cho872	Negative	346	78.8	1.17	347.063	[M-H]-	C00020	Adenosine 5'-monophosphate	Nucleotide and its derivates	ÏÙÜÕ 5'-µ¥Á×Ëá	ºËÜÕËá¼°ÆäÑÜÉúÎï	2.29E+04	2.76E+04	3.23E+04	2.83E+04	1.62E+04	1.59E+04	1.22E+04	3.52E+04	4.90E+04	8.70E+04	4.78E+04	3.67E+04	7.11E+04	1.18E+04	1.50E+04	1.20E+04	1.52E+04	1.54E+04	9.00E+00
Cho113	Positive	176	88	1.2	175.048	[M+H]+	C01042	N-Acetylaspartate	Amino acid derivatives	N-ÒÒõ£Ìì¶¬°±Ëá	°±»ùËáÑÜÉúÎï	4.35E+05	3.98E+05	4.44E+05	4.55E+05	1.03E+06	9.89E+05	1.11E+06	2.99E+05	3.24E+05	3.24E+05	2.50E+05	3.48E+05	4.26E+05	9.73E+04	1.51E+05	1.58E+05	1.31E+05	1.71E+05	1.27E+05
Cho865	Negative	217	88	1.12	218.09	[M-H]-	C03740	(5-L-Glutamyl)-L-amino acid	Amino acid derivatives	5-L-¹È°±õ£-L-±û°±Ëá	°±»ùËáÑÜÉúÎï	2.56E+04	2.63E+04	2.50E+04	2.65E+04	4.21E+04	3.89E+04	3.04E+04	2.75E+04	2.39E+04	3.22E+04	2.65E+04	3.61E+04	3.07E+04	1.43E+04	1.20E+04	1.64E+04	1.84E+04	1.48E+04	3.46E+03
Cho932	Negative	159.1	58.8	1.38	160.037	[M-H]-	C00322	Oxoadipic acid	Organic acids	2-Ñõ´ú¼º¶þËá	ÓÐ»úËá¼°ÆäÑÜÉúÎï	1.03E+05	1.15E+05	1.11E+05	1.08E+05	1.47E+05	9.16E+04	9.66E+04	7.10E+04	5.39E+04	8.91E+04	1.44E+05	1.57E+05	1.29E+05	7.81E+04	9.33E+04	1.01E+05	9.32E+04	7.41E+04	5.45E+04
Cho954	Negative	182.05	138.1	1.66	183.053	[M-H]-	C00847	4-Pyridoxic acid	Pyridine derivatives	4-ßÁ¶ßËá	ßÁà¤	8.33E+04	8.80E+04	9.54E+04	1.01E+05	1.41E+05	1.46E+05	1.50E+05	5.48E+04	3.63E+04	5.88E+04	8.16E+04	5.90E+04	6.74E+04	1.18E+05	1.09E+05	8.23E+04	6.92E+04	6.67E+04	2.60E+04
Cho886	Negative	89	68.9	1.19	90.032	[M-H]-	C01013	3-Hydroxypropanoic acid	Organic acids	3-ôÇ»ù±ûËá	ÓÐ»úËá¼°ÆäÑÜÉúÎï	7.30E+04	8.41E+04	4.42E+04	4.12E+04	4.33E+04	5.56E+04	4.88E+04	6.31E+04	5.66E+04	8.02E+04	5.02E+04	5.74E+04	6.10E+04	4.64E+04	5.09E+04	4.30E+04	9.00E+00	9.00E+00	9.00E+00
Cho1043	Negative	152	108.1	2.67	153.043	[M-H]-	C00632	3-Hydroxyanthranilic acid	Organic acids	3-ôÇ»ù-2-°±»ù±½¼×Ëá	ÓÐ»úËá¼°ÆäÑÜÉúÎï	7.23E+04	6.22E+04	4.95E+04	6.19E+04	1.19E+05	5.10E+04	5.43E+04	7.79E+04	8.85E+04	8.33E+04	3.41E+04	2.98E+04	3.23E+04	5.25E+04	8.44E+04	6.76E+04	7.95E+04	7.29E+04	5.54E+04
Cho318	Positive	192.06	114.9	2.95	191.058	[M+H]+	C05635	5-Hydroxyindole-3-acetic acid	Indole derivatives	5-ôÇ»ùßÅßá-3-ÒÒËá	ßÅßá¼°ÆäÑÜÉúÎï	1.12E+05	9.85E+04	1.01E+05	9.93E+04	1.94E+05	1.40E+05	2.18E+05	1.22E+05	7.18E+04	1.01E+05	8.93E+04	6.22E+04	6.34E+04	3.86E+04	4.19E+04	5.65E+04	4.75E+04	4.86E+04	4.74E+04
Cho68	Positive	166	149.1	0.79	165.046	[M+H]+	-	Methionine sulfoxide	Amino acid derivatives	µ°°±ËáÑÇí¿	°±»ùËáÑÜÉúÎï	1.41E+06	1.12E+06	1.19E+06	1.14E+06	1.19E+06	1.28E+06	1.13E+06	1.38E+06	1.33E+06	1.28E+06	1.24E+06	1.20E+06	1.20E+06	1.16E+06	1.23E+06	1.24E+06	1.16E+06	1.01E+06	1.16E+06
Cho88	Positive	118	88	0.85	117.079	[M+H]+	C01826	Dl-Norvaline	Amino acids	çÓ°±Ëá	°±»ùËá	4.00E+07	3.50E+07	3.95E+07	4.02E+07	1.79E+07	1.80E+07	1.79E+07	3.79E+07	3.67E+07	3.71E+07	5.69E+07	5.12E+07	4.46E+07	4.31E+07	3.54E+07	3.49E+07	3.37E+07	3.18E+07	4.20E+07
Cho1119	Negative	121.04	91.9	3.58	122.037	[M-H]-	C00633	4-Hydroxybenzaldehyde	Benzoic acid derivatives	4-ôÇ»ù±½¼×È©	±½¼×ËáÑÜÉúÎï	1.79E+05	1.65E+05	1.56E+05	1.61E+05	2.29E+05	2.36E+05	2.43E+05	1.40E+05	1.28E+05	1.56E+05	1.50E+05	1.63E+05	1.48E+05	2.86E+05	2.86E+05	2.68E+05	1.75E+05	2.03E+05	1.86E+05
Cho81	Positive	131	71.9	0.81	130.11061	[M+H]+	C02714	N-Acetylputrescine	Phenolamides	N-ÒÒõ£¶¡¶þ°·	·Ó°·	1.82E+05	1.50E+05	1.78E+05	1.80E+05	3.95E+04	3.31E+04	4.18E+04	4.87E+04	5.31E+04	5.07E+04	8.87E+04	5.53E+04	4.68E+04	4.99E+05	4.09E+05	2.34E+05	5.53E+05	3.12E+05	3.75E+05
Cho373	Positive	313.4	120	3.34	312.147	[M+H]+	-	Phe-Phe	Amino acid derivatives	L-±½±û°±Ëá-L-±½±û°±Ëá	°±»ùËáÑÜÉúÎï	7.99E+04	7.34E+04	6.91E+04	6.31E+04	5.44E+04	4.96E+04	5.45E+04	3.35E+04	3.90E+04	3.21E+04	3.65E+04	2.83E+04	2.39E+04	1.20E+05	9.13E+04	1.50E+05	8.51E+04	7.55E+04	1.02E+05
Cho659	Positive	213.1	153.2	6.07	212.141	[M+H]+	-	(+)-Dihydrojasmonic acid	Phytohormones	¶þÇâÜÔÀòËá	Ö²Îï¼¤ËØ	3.01E+04	2.07E+04	2.98E+04	2.74E+04	1.62E+04	1.78E+04	2.12E+04	2.35E+04	1.55E+04	1.71E+04	5.55E+04	4.48E+04	3.45E+04	2.45E+04	2.25E+04	1.98E+04	2.52E+04	1.99E+04	2.66E+04
Cho1214	Negative	144.1	126.1	4.36	145.053	[M-H]-	C08493	Indole-3-carboxaldehyde	Indole derivatives	ßÅßá-3-¼×È©	ßÅßá¼°ÆäÑÜÉúÎï	1.95E+05	2.06E+05	2.19E+05	2.18E+05	4.15E+05	3.86E+05	4.65E+05	1.78E+05	1.62E+05	2.06E+05	2.31E+05	2.58E+05	1.98E+05	3.25E+04	5.76E+04	4.69E+04	1.16E+05	8.67E+04	1.77E+05
Cho649	Positive	187.1	141.1	5.87	186.068	[M+H]+	C13014	1-Naphthylacetic acid	Phytohormones	1-ÝÁÒÒËá	Ö²Îï¼¤ËØ	9.00E+00	9.00E+00	9.00E+00	9.00E+00	9.00E+00	9.00E+00	9.00E+00	1.93E+04	1.12E+04	1.65E+04	2.37E+04	2.33E+04	2.76E+04	9.00E+00	9.00E+00	9.00E+00	9.00E+00	9.00E+00	9.00E+00
Cho26	Positive	399.2	250.1	0.71	398.137	[M+H]+	C00019	S-(5'-Adenosyl)-L-methionine	Amino acid derivatives	S-ÏÙÜÕµ°°±Ëá	°±»ùËáÑÜÉúÎï	3.07E+05	2.29E+05	2.39E+05	2.53E+05	9.95E+04	2.12E+05	1.77E+05	2.89E+05	2.35E+05	2.51E+05	8.49E+05	3.57E+05	4.82E+05	6.42E+05	3.66E+05	4.34E+05	7.74E+05	4.61E+05	8.11E+05
Cho381	Positive	194.1	135.1	3.38	193.074	[M+H]+	C05598	N-Phenylacetylglycine	Amino acid derivatives	±½ÒÒõ£¸Ê°±Ëá	°±»ùËáÑÜÉúÎï	1.51E+05	1.38E+05	1.35E+05	1.40E+05	9.00E+00	9.00E+00	9.00E+00	9.00E+00	9.00E+00	9.00E+00	9.00E+00	9.00E+00	9.00E+00	5.58E+05	1.68E+05	9.95E+04	3.95E+05	3.38E+05	3.47E+05
Cho1046	Negative	784.2	437.2	2.69	785.157	[M-H]-	C00016	Flavin adenine dinucleotide (FAD)	Nucleotide and its derivates	»ÆËØÏÙàÑßÊ¶þºËÜÕËá	ºËÜÕËá¼°ÆäÑÜÉúÎï	3.14E+05	3.57E+05	3.92E+05	2.63E+05	2.54E+05	6.83E+05	4.46E+05	1.05E+06	8.17E+05	7.81E+05	4.93E+05	2.09E+05	2.78E+05	8.75E+05	4.86E+05	6.33E+05	1.45E+06	1.40E+06	1.92E+06
Cho86	Positive	222	138.1	0.83	221.09	[M+H]+	C00140	N-Acetyl-D-glucosamine	Carbohydrates	N-ÒÒõ£°±»ùÆÏÌÑÌÇ	ÌÇÀà	1.73E+05	1.69E+05	1.77E+05	1.59E+05	1.41E+05	1.88E+05	2.25E+05	1.47E+05	1.89E+05	1.56E+05	1.78E+05	1.71E+05	1.33E+05	1.48E+05	1.59E+05	1.80E+05	1.18E+05	1.49E+05	1.27E+05
Cho178	Positive	253.1	137.1	1.68	252.086	[M+H]+	C05512	2'-Deoxyinosine	Nucleotide and its derivates	2-ÍÑÑõ¼¡ÜÕ	ºËÜÕËá¼°ÆäÑÜÉúÎï	9.92E+05	9.62E+05	9.26E+05	9.24E+05	7.56E+04	1.00E+05	1.09E+05	4.50E+05	4.60E+05	4.58E+05	2.56E+06	9.87E+05	9.50E+05	1.58E+06	7.08E+05	4.40E+05	1.00E+06	1.43E+06	1.16E+06
Cho332	Positive	219	160.1	3.06	218.106	[M+H]+	C00978	N-Acetyl-5-hydroxytryptamine	Tryptamine derivatives	N-ÒÒõ£»ùÎåôÇÉ«°·	É«°·¼°ÆäÑÜÉúÎï	1.01E+05	9.98E+04	1.07E+05	9.89E+04	8.59E+04	9.41E+04	8.63E+04	4.69E+04	3.56E+04	3.93E+04	2.31E+05	1.75E+05	1.66E+05	9.00E+04	7.60E+04	9.85E+04	1.29E+05	1.34E+05	1.97E+05
Cho182	Positive	167	124.1	1.74	166.049	[M+H]+	C16353	7-Methylxanthine	Nucleotide and its derivates	7-¼×»ù»ÆàÑßÊ	ºËÜÕËá¼°ÆäÑÜÉúÎï	1.17E+04	1.49E+04	1.32E+04	8.71E+03	5.75E+03	5.38E+03	3.33E+03	1.25E+04	9.76E+03	1.10E+04	1.76E+04	1.70E+04	1.32E+04	1.41E+04	1.78E+04	1.94E+04	1.48E+04	1.34E+04	1.21E+04
Cho10	Positive	140	98.9	0.63	139.027	[M+H]+	C00870	4-Nitrophenol	Others	4-Ïõ»ù±½·Ó	ÆäËü	2.59E+07	1.89E+07	2.31E+07	2.34E+07	2.83E+07	2.76E+07	2.53E+07	1.07E+07	9.53E+06	1.11E+07	1.85E+07	2.07E+07	2.05E+07	3.34E+07	2.76E+07	2.04E+07	3.31E+07	2.67E+07	2.83E+07
Cho310	Positive	178.08	160.1	2.87	177.079	[M+H]+	-	5-Hydroxytryptophol	Indole derivatives	5-ôÇ»ùßÅßá-3-ÒÒ´¼	ßÅßá¼°ÆäÑÜÉúÎï	1.94E+05	2.23E+05	2.28E+05	1.80E+05	1.15E+05	9.49E+04	1.24E+05	2.09E+05	1.85E+05	1.71E+05	3.15E+05	3.30E+05	2.59E+05	1.30E+05	1.04E+05	1.21E+05	1.64E+05	1.64E+05	1.27E+05
Cho82	Positive	269	134	0.81	268.055	[M+H]+	C01817	L-Homocystine	Amino acids	L-¸ßë×°±Ëá	°±»ùËá	4.39E+04	3.96E+04	3.60E+04	3.36E+04	1.83E+04	2.13E+04	2.33E+04	3.65E+04	3.63E+04	4.36E+04	5.95E+04	4.06E+04	4.93E+04	3.57E+04	3.04E+04	3.74E+04	2.99E+04	3.53E+04	3.31E+04
Cho376	Positive	321.05	153.1	3.36	320.053	[M+H]+	C02906	Dihydromyricetin	Flavonol	¶þÇâÑîÃ·ËØ	»ÆÍª´¼	5.75E+04	5.54E+04	5.25E+04	4.64E+04	6.65E+04	5.78E+04	6.96E+04	6.47E+04	8.40E+04	6.10E+04	4.14E+04	2.78E+04	5.33E+04	9.00E+00	9.00E+00	9.00E+00	9.00E+00	9.00E+00	9.00E+00
Cho1003	Negative	353.1	191.1	2.21	354.095	[M-H]-	-	1-O-Caffeoyl quinic acid	Quinate and its derivatives	1-¿§·Èõ£¿üÄþËá	¿üÄþËá¼°ÆäÑÜÉúÎï	9.25E+06	1.02E+07	1.51E+07	1.41E+07	1.37E+06	1.37E+06	8.59E+05	2.29E+07	2.21E+07	1.98E+07	4.10E+07	4.29E+07	4.69E+07	2.90E+06	2.05E+06	1.16E+06	6.81E+06	4.94E+06	5.34E+06
Cho1068	Negative	137.03	92.5	2.98	138.032	[M-H]-	C00156	4-Hydroxybenzoic acid	Organic acids	¶ÔôÇ»ù±½¼×Ëá	ÓÐ»úËá¼°ÆäÑÜÉúÎï	4.70E+06	5.02E+06	4.97E+06	5.00E+06	3.83E+06	4.24E+06	5.63E+06	5.23E+06	3.97E+06	6.33E+06	5.95E+06	5.35E+06	5.31E+06	7.10E+06	9.70E+06	9.13E+06	6.44E+06	5.28E+06	5.81E+06
Cho943	Negative	161	56.8	1.44	162.053	[M-H]-	C03761	3-Hydroxy-3-methylpentane-1,5-dioic acid	Amino acid derivatives	3-ôÇ»ù-3-¼×»ù¹È°±Ëá	°±»ùËáÑÜÉúÎï	6.30E+05	9.51E+05	8.97E+05	7.94E+05	9.00E+00	9.00E+00	9.00E+00	6.71E+05	6.26E+05	8.19E+05	9.43E+05	1.10E+06	1.05E+06	7.47E+05	6.37E+05	5.80E+05	6.84E+05	7.54E+05	2.83E+05
Cho1179	Negative	609.19	301.1	3.99	610.19	[M-H]-	C09755	Hesperetin 7-rutinoside (Hesperidin)	Flavanone	³ÈÆ¤ÜÕ	»ÆÍéÍª	5.16E+07	5.15E+07	5.15E+07	5.16E+07	5.86E+07	6.34E+07	6.15E+07	4.17E+07	4.24E+07	4.08E+07	4.22E+07	4.61E+07	4.38E+07	1.88E+07	1.82E+07	1.67E+07	1.83E+07	1.97E+07	1.66E+07
Cho1268	Negative	271.07	151.1	5.3	272.069	[M-H]-	C06561	Naringenin chalcone	Flavanone	èÖÆ¤ÜÕ²é¶ûÍª	»ÆÍéÍª	6.62E+06	6.90E+06	6.88E+06	7.15E+06	5.52E+06	3.84E+06	3.79E+06	1.42E+06	1.30E+06	1.37E+06	2.68E+06	2.39E+06	2.54E+06	9.88E+06	1.19E+07	1.43E+07	9.95E+06	8.43E+06	9.35E+06
Cho1220	Negative	287.06	125.1	4.43	288.063	[M-H]-	C00974	Aromadedrin (Dihydrokaempferol)	Flavonol	¶þÇâÉ½ÄÎ·Ó	»ÆÍª´¼	3.73E+04	3.68E+04	3.67E+04	3.99E+04	1.34E+04	1.02E+04	9.04E+03	4.49E+03	4.37E+03	4.45E+03	1.97E+04	1.26E+04	1.21E+04	1.26E+05	8.61E+04	8.78E+04	7.81E+04	1.23E+05	1.02E+05
Cho1243	Negative	675.2	513.2	4.83	676.237	[M-H]-	C17555	Icariin (kaempferol 3,7-O-diglucoside 8-prenyl derivative)	Flavonol	ÒùÑòÞ½ÜÕ	»ÆÍª´¼	6.60E+05	6.74E+05	6.92E+05	6.92E+05	1.00E+05	2.22E+04	1.14E+04	2.19E+05	1.65E+05	1.58E+05	2.50E+06	2.42E+06	1.53E+06	9.00E+00	9.00E+00	9.00E+00	5.47E+04	3.63E+04	2.50E+04
Cho675	Positive	347.3	285.4	6.47	346.251	[M+H]+	-	Troxerutin (Trihydroxyethyl rutin)	Flavonol	Çú¿ËÂ«¶¡	»ÆÍª´¼	5.94E+04	6.49E+04	6.58E+04	6.53E+04	1.78E+05	1.80E+05	2.15E+05	2.61E+04	2.86E+04	1.29E+05	6.57E+04	5.36E+04	4.93E+04	1.09E+04	8.60E+03	1.11E+04	1.36E+04	1.46E+04	1.59E+04
Cho1324	Negative	255.1	151.1	6.87	256.074	[M-H]-	C09827	Pinocembrin (Dihydrochrysin)	Flavanone	ÇÇËÉËØ	»ÆÍéÍª	1.07E+05	1.07E+05	1.13E+05	1.12E+05	3.16E+05	2.02E+05	2.15E+05	3.20E+04	2.20E+04	2.36E+04	7.17E+04	6.48E+04	7.50E+04	8.25E+04	1.01E+05	1.02E+05	8.72E+04	8.48E+04	8.78E+04
Cho1246	Negative	593	285.2	4.85	594.195	[M-H]-	C09830	Isosakuranetin-7-neohesperidoside (Poncirin)	Flavanone	èÛéÙÜÕ	»ÆÍéÍª	8.49E+06	8.91E+06	9.31E+06	9.11E+06	2.26E+07	2.22E+07	2.39E+07	2.76E+06	3.31E+06	2.44E+06	4.50E+06	5.15E+06	4.72E+06	9.86E+05	1.08E+06	9.36E+05	1.28E+06	1.17E+06	1.15E+06
Cho633	Positive	149.2	107	5.58	148.052	[M+H]+	C02274	3,4-Dihydrocoumarin	Coumarins	¶þÇâÏã¶¹ËØ	Ïã¶¹ËØ¼°ÆäÑÜÉúÎï	2.92E+06	2.42E+06	2.32E+06	2.37E+06	3.96E+06	3.96E+06	3.48E+06	6.15E+05	4.59E+05	5.18E+05	2.01E+06	1.87E+06	1.40E+06	2.14E+06	1.97E+06	1.72E+06	2.50E+06	2.05E+06	2.39E+06
Cho491	Positive	193.1	178.1	4	192.042	[M+H]+	C01752	Scopoletin (7-Hydroxy-5-methoxycoumarin)	Coumarins	¶«Ý¹ÝÐÄÚõ¥	Ïã¶¹ËØ¼°ÆäÑÜÉúÎï	1.72E+05	1.56E+05	1.71E+05	1.65E+05	1.99E+05	9.06E+04	1.51E+05	1.07E+05	8.54E+04	1.16E+05	1.98E+05	2.00E+05	1.01E+05	1.93E+05	3.15E+05	1.93E+05	1.91E+05	1.74E+05	1.70E+05
Cho556	Positive	163	121	4.48	162.032	[M+H]+	C20414	4-Hydroxycoumarin	Coumarins	4-ôÇ»ùÏã¶¹ËØ	Ïã¶¹ËØ¼°ÆäÑÜÉúÎï	4.46E+04	4.29E+04	5.12E+04	3.28E+04	9.00E+00	9.00E+00	9.00E+00	5.90E+04	5.61E+04	1.04E+05	4.17E+04	2.40E+04	2.90E+04	6.45E+04	4.70E+04	6.60E+04	6.69E+04	5.43E+04	5.63E+04
Cho830	Negative	403	159	0.78	404.161	[M-H]-	C00015	Uridine 5¡¯-diphosphate	Nucleotide and its derivates	ÄòÜÕ5'-¶þÁ×Ëá	ºËÜÕËá¼°ÆäÑÜÉúÎï	4.52E+04	5.77E+04	8.39E+04	9.38E+04	4.51E+04	4.26E+04	6.20E+04	6.40E+04	6.08E+04	7.10E+04	5.86E+04	5.47E+04	6.22E+04	4.61E+04	8.75E+04	7.82E+04	8.37E+04	7.30E+04	4.04E+04
Cho9	Positive	175	98.9	0.61	174.016	[M+H]+	-	trans-Citridic acid	Organic acids	·´Ê½ÎÚÍ·Ëá	ÓÐ»úËá¼°ÆäÑÜÉúÎï	4.32E+04	4.09E+04	4.30E+04	5.09E+04	5.93E+04	5.59E+04	5.00E+04	2.32E+04	1.94E+04	2.28E+04	3.30E+04	3.80E+04	3.84E+04	7.95E+04	5.02E+04	4.27E+04	7.25E+04	7.53E+04	5.65E+04
Cho23	Positive	104.06	87	0.69	103.063	[M+H]+	C00334	¦Ã-aminobutyric acid	Organic acids	¦Ã-°±»ù¶¡Ëá	ÓÐ»úËá¼°ÆäÑÜÉúÎï	2.86E+05	2.75E+05	2.94E+05	2.87E+05	5.74E+04	7.99E+04	8.65E+04	1.93E+05	2.40E+05	2.93E+05	8.91E+04	9.49E+04	1.01E+05	5.61E+05	6.80E+05	7.99E+05	2.94E+05	5.39E+05	4.49E+05
Cho44	Positive	104	85.9	0.76	103.063	[M+H]+	C03665	2-Aminoisobutyric acid	Amino acid derivatives	2-°±»ùÒì¶¡Ëá	°±»ùËáÑÜÉúÎï	1.12E+07	9.94E+06	9.88E+06	9.71E+06	1.35E+07	1.53E+07	1.40E+07	1.37E+07	1.38E+07	1.35E+07	9.57E+06	9.77E+06	9.50E+06	7.39E+06	7.40E+06	7.48E+06	6.60E+06	6.36E+06	6.74E+06
Cho63	Positive	104	58	0.78	103.063	[M+H]+	C01026	N,N-Dimethylglycine	Amino acid derivatives	N,N-¶þ¼×»ù¸Ê°±Ëá	°±»ùËáÑÜÉúÎï	8.75E+05	7.28E+05	8.25E+05	8.02E+05	9.68E+05	1.03E+06	9.97E+05	1.02E+06	1.00E+06	1.07E+06	6.35E+05	6.53E+05	6.42E+05	7.93E+05	8.89E+05	9.27E+05	5.52E+05	7.46E+05	7.20E+05
Cho987	Negative	131.04	86.9	2.02	132.042	[M-H]-	-	ethylmalonate	Organic acids	ÒÒ»ù±û¶þËá	ÓÐ»úËá¼°ÆäÑÜÉúÎï	6.19E+04	7.04E+04	7.08E+04	6.56E+04	7.48E+04	1.08E+05	1.23E+05	9.18E+04	5.87E+04	7.29E+04	6.50E+04	7.93E+04	9.40E+04	4.54E+04	3.46E+04	2.75E+04	3.30E+04	2.84E+04	4.60E+04
Cho135	Positive	130	83.9	1.24	129.043	[M+H]+	C01879	5-oxoproline	Amino acid derivatives	5-Ñõ»¯¸¬°±Ëá	°±»ùËáÑÜÉúÎï	8.80E+06	8.06E+06	8.32E+06	9.12E+06	1.35E+07	1.11E+07	8.41E+06	1.15E+07	1.21E+07	1.01E+07	9.86E+06	1.08E+07	1.14E+07	5.75E+06	8.26E+06	7.19E+06	4.77E+06	5.64E+06	5.16E+06
Cho600	Positive	333.2	287.1	4.91	332.162	[M+H]+	C02035	Gibberellin A20	Phytohormones	³àÃ¹ËØ20	Ö²Îï¼¤ËØ	6.93E+04	7.05E+04	6.19E+04	6.58E+04	5.70E+04	5.56E+04	5.09E+04	8.84E+04	9.08E+04	7.93E+04	6.65E+04	6.12E+04	6.29E+04	1.05E+05	8.35E+04	8.71E+04	6.28E+04	5.85E+04	7.71E+04
Cho1329	Negative	315.2	315.2	7.16	316.168	[M-H]-	C11863	GIBBERELLIN A9	Phytohormones	³àÃ¹ËØ9	Ö²Îï¼¤ËØ	1.73E+04	2.06E+04	1.94E+04	1.82E+04	2.32E+04	2.56E+04	2.41E+04	1.70E+04	9.63E+03	1.03E+04	1.21E+04	1.21E+04	9.94E+03	1.38E+04	1.44E+04	1.58E+04	1.41E+04	1.73E+04	1.10E+04
Cho770	Positive	556.28	371.2	10.06	555.284	[M+H]+	C05122	Taurocholic acid	Organic acids	Å£»Çµ¨Ëá	ÓÐ»úËá¼°ÆäÑÜÉúÎï	2.73E+04	2.77E+04	2.91E+04	2.79E+04	2.66E+04	2.58E+04	2.82E+04	2.77E+04	2.75E+04	2.83E+04	2.61E+04	2.57E+04	2.73E+04	2.88E+04	3.02E+04	2.87E+04	2.86E+04	2.79E+04	2.79E+04
Cho1146	Negative	164.04	92	3.76	165.043	[M-H]-	-	2-(Formylamino)benzoic acid	Organic acids	2-(¼×õ£°±»ù)±½¼×Ëá	ÓÐ»úËá¼°ÆäÑÜÉúÎï	6.74E+04	7.40E+04	6.13E+04	7.13E+04	7.42E+04	8.45E+04	8.42E+04	4.92E+04	3.62E+04	4.68E+04	4.95E+04	4.68E+04	4.27E+04	9.62E+04	7.43E+04	7.39E+04	8.61E+04	6.75E+04	7.70E+04
Cho906	Negative	118	73.9	1.22	119.022	[M-H]-	C00872	Aminomalonic acid	Organic acids	°±»ù±û¶þËá	ÓÐ»úËá¼°ÆäÑÜÉúÎï	4.34E+06	4.77E+06	4.74E+06	4.56E+06	3.59E+06	3.84E+06	4.31E+06	5.65E+06	5.12E+06	5.54E+06	3.75E+06	3.58E+06	4.77E+06	4.38E+06	4.90E+06	4.59E+06	3.55E+06	4.44E+06	1.28E+06
Cho45	Positive	150	133.1	0.76	149.07	[M+H]+	C02216	1-Methyladenine	Nucleotide and its derivates	1-¼×»ùÏÙàÑßÊ	ºËÜÕËá¼°ÆäÑÜÉúÎï	5.54E+04	5.52E+04	5.24E+04	4.75E+04	2.13E+04	2.92E+04	3.44E+04	4.89E+04	4.38E+04	4.11E+04	1.76E+05	9.91E+04	9.67E+04	2.69E+04	3.10E+04	3.54E+04	3.44E+04	3.10E+04	2.79E+04
Cho1185	Negative	463	301	4.03	464.096	[M-H]-	-	Quercetin 4'-O-glucoside (Spiraeoside)	Flavonol	ÐåÏß¾Õß°	»ÆÍª´¼	6.45E+05	7.48E+05	8.39E+05	6.91E+05	3.00E+05	4.12E+05	4.38E+05	3.69E+05	5.07E+05	4.76E+05	1.30E+06	1.29E+06	9.36E+05	4.23E+05	2.53E+05	4.02E+05	5.00E+05	5.73E+05	5.78E+05
Cho519	Positive	177	121	4.15	176.047	[M+H]+	-	6-Hydroxy-4-methylcoumarin	Coumarins	6-ôÇ»ù-4-¼×»ùÏã¶¹ËØ	Ïã¶¹ËØ¼°ÆäÑÜÉúÎï	1.09E+05	1.09E+05	9.46E+04	1.03E+05	6.09E+04	4.34E+04	4.03E+04	2.79E+04	2.84E+04	1.89E+04	6.27E+04	2.69E+04	3.44E+04	1.61E+05	1.35E+05	1.50E+05	1.70E+05	1.44E+05	1.67E+05
Cho736	Positive	400.33	341.4	8.31	399.335	[M+H]+	C02990	L-Palmitoylcarnitine	Others	×Øéµõ£Èâ¼î	ÆäËü	7.05E+04	5.82E+04	6.09E+04	4.99E+04	9.00E+00	9.00E+00	9.00E+00	9.00E+00	9.00E+00	9.00E+00	9.00E+00	9.00E+00	9.00E+00	3.30E+05	2.21E+05	1.06E+05	5.10E+05	5.31E+05	5.79E+05
Cho912	Negative	213	78.9	1.23	214.016	[M-H]-	-	Deoxyribose 5-phosphate	Nucleotide and its derivates	2 -ÍÑÑõºËÌÇ-5-Á×ËáÄÆ	ºËÜÕËá¼°ÆäÑÜÉúÎï	2.05E+04	3.28E+04	3.56E+04	2.72E+04	1.52E+05	9.33E+04	9.87E+04	9.00E+00	9.00E+00	9.00E+00	9.00E+00	9.00E+00	9.00E+00	2.13E+04	2.25E+04	1.93E+04	2.22E+04	2.07E+04	1.10E+04
Cho860	Negative	259	96.9	0.99	260.03	[M-H]-	C00092	D-Glucose 6-phosphate	Carbohydrates	D-ÆÏÌÑÌÇ-6-Á×Ëá	ÌÇÀà	3.65E+06	4.59E+06	4.24E+06	4.60E+06	4.84E+05	6.68E+05	6.56E+05	6.72E+06	6.88E+06	7.55E+06	5.09E+06	4.67E+06	5.37E+06	5.01E+06	4.08E+06	3.71E+06	3.96E+06	4.43E+06	1.59E+06
Cho922	Negative	289	78.9	1.25	290.04	[M-H]-	-	D-Sedoheptuiose 7-phosphate	Carbohydrates	D-¾°Ìì¸ýÍªÌÇ 7-Á×Ëá	ÌÇÀà	2.66E+06	1.86E+06	1.86E+06	2.20E+06	2.95E+06	2.15E+06	3.42E+06	1.16E+06	1.48E+06	1.67E+06	9.39E+05	1.22E+06	9.57E+05	3.55E+06	3.70E+06	3.12E+06	3.23E+06	3.45E+06	1.48E+06
Cho85	Positive	324	112	0.82	323.052	[M+H]+	C00055	Cytidine 5'-monophosphate (Cytidylic acid)	Nucleotide and its derivates	°ûÜÕ-5-µ¥Á×Ëá	ºËÜÕËá¼°ÆäÑÜÉúÎï	1.55E+05	1.31E+05	1.28E+05	1.14E+05	1.00E+05	1.02E+05	1.14E+05	2.64E+05	3.16E+05	3.80E+05	2.38E+05	1.76E+05	2.44E+05	8.28E+04	6.89E+04	7.66E+04	7.08E+04	6.55E+04	6.58E+04
Cho143	Positive	332	136.1	1.27	331.068	[M+H]+	C00360	2'-Deoxyadenosine-5'-monophosphate	Nucleotide and its derivates	5'-µ¥Á×Ëá-2'-ÍÑÑõÏÙÜÕ	ºËÜÕËá¼°ÆäÑÜÉúÎï	1.79E+05	1.88E+05	1.82E+05	1.55E+05	8.55E+04	8.39E+04	6.76E+04	2.43E+05	2.00E+05	2.04E+05	2.14E+05	1.92E+05	2.06E+05	2.11E+05	1.85E+05	2.06E+05	1.71E+05	1.70E+05	2.07E+05
Cho913	Negative	323	78.8	1.23	324.036	[M-H]-	C00105	Uridine 5'-monophosphate	Nucleotide and its derivates	5-Äòà×à¤ºËÜÕËá(5-UMP)	ºËÜÕËá¼°ÆäÑÜÉúÎï	1.13E+06	1.29E+06	1.19E+06	1.34E+06	5.06E+05	5.39E+05	6.76E+05	2.27E+06	2.82E+06	3.85E+06	1.53E+06	1.49E+06	2.01E+06	6.41E+05	7.84E+05	1.06E+06	4.55E+05	5.24E+05	4.34E+05
Cho114	Positive	118	76	1.2	117.043	[M+H]+	-	N-acetylglycine	Amino acid derivatives	N-ÒÒõ£»ù¸Ê°±Ëá	°±»ùËáÑÜÉúÎï	1.17E+06	7.16E+05	1.26E+06	1.24E+06	1.83E+06	2.34E+06	2.27E+06	1.50E+06	1.33E+06	1.76E+06	1.27E+06	1.48E+06	1.58E+06	8.42E+05	8.26E+05	2.71E+05	1.06E+06	7.56E+05	1.00E+06
Cho1103	Negative	445	282.1	3.42	446.121	[M-H]-	C16195	Glycitin	Isoflavone	»Æ¶¹»ÆÜÕ	Òì»ÆÍª	1.14E+05	1.28E+05	1.46E+05	1.50E+05	4.93E+04	1.88E+04	1.47E+04	1.82E+05	2.89E+05	1.71E+05	3.83E+05	3.89E+05	4.69E+05	2.88E+04	9.00E+00	9.00E+00	4.98E+04	6.16E+04	2.65E+04
Cho1155	Negative	431	269.1	3.84	432.106	[M-H]-	C09126	Genistein 7-O-Glucoside (Genistin)	Isoflavone	È¾ÁÏÄ¾ÜÕ	Òì»ÆÍª	2.19E+06	2.13E+06	2.02E+06	2.41E+06	1.84E+05	1.01E+05	1.99E+05	1.94E+05	2.09E+05	2.05E+05	1.48E+05	2.16E+05	2.62E+05	5.66E+06	5.80E+06	6.37E+06	4.69E+06	4.34E+06	5.04E+06
Cho1131	Negative	463	301.1	3.68	464.096	[M-H]-	C05623	Quercetin 3-O-glucoside (Isotrifoliin)	Flavonol	ÒìéÎÆ¤ß°	»ÆÍª´¼	9.21E+05	1.10E+06	1.10E+06	1.07E+06	1.06E+06	1.26E+06	1.35E+06	6.56E+05	5.38E+05	4.76E+05	1.52E+06	1.40E+06	1.06E+06	1.69E+06	1.16E+06	1.24E+06	1.91E+06	2.14E+06	1.74E+06
Cho655	Positive	257	137.1	5.91	256.074	[M+H]+	C08650	Isoliquiritigenin	Flavanone	Òì¸Ê²ÝËØ	»ÆÍéÍª	1.08E+04	1.04E+04	9.70E+03	1.09E+04	1.80E+04	2.74E+04	2.56E+04	9.00E+00	9.00E+00	9.00E+00	9.00E+00	9.00E+00	9.00E+00	9.00E+00	9.00E+00	9.00E+00	5.01E+03	7.16E+03	6.72E+03
Cho396	Positive	579	433.1	3.49	578.164	[M+H]+	C12628	Vitexin 2''-O-beta-L-rhamnoside	Flavone C-glycosides	Äµ¾£ËØ-2-O-ÊóÀîÌÇÜÕ	»ÆÍªÌ¼ÌÇÜÕ	3.48E+04	3.39E+04	4.50E+04	3.19E+04	7.65E+04	4.62E+04	4.41E+04	9.00E+00	9.00E+00	9.00E+00	9.00E+00	9.00E+00	9.00E+00	3.36E+04	4.21E+04	4.58E+04	3.89E+04	2.96E+04	2.14E+04
Cho1257	Negative	283	268.2	5.01	284.069	[M-H]-	C01562	Calycosin	Isoflavone	Ã«ÈïÒì»ÆÍª	Òì»ÆÍª	1.45E+07	1.28E+07	1.51E+07	1.56E+07	2.32E+07	2.49E+07	2.65E+07	2.15E+07	2.83E+07	2.61E+07	2.54E+07	2.35E+07	2.82E+07	3.52E+06	5.64E+06	6.63E+06	4.89E+06	3.86E+06	5.92E+06
Cho1247	Negative	255	119	4.87	256.074	[M-H]-	C09762	Liquiritigenin	Flavanone	¸Ê²ÝËØ	»ÆÍéÍª	8.48E+03	7.97E+03	9.63E+03	8.06E+03	2.41E+04	2.38E+04	2.29E+04	7.10E+03	7.76E+03	7.97E+03	7.37E+03	6.98E+03	7.91E+03	3.82E+03	4.01E+03	5.87E+03	1.04E+04	7.88E+03	7.23E+03
Cho1041	Negative	341	179.1	2.62	342.132	[M-H]-	C00761	Coniferin	Hydroxycinnamoyl derivatives	ËÉ°ØÜÕ	ôÇ»ùÈâ¹ðõ£ÑÜÉúÎï	6.66E+06	5.77E+06	6.50E+06	6.40E+06	6.38E+06	6.01E+06	8.69E+06	3.71E+06	4.68E+06	3.34E+06	1.05E+07	1.24E+07	7.61E+06	3.43E+06	2.81E+06	3.22E+06	4.24E+06	4.33E+06	4.49E+06
Cho698	Positive	285	270.2	7	284.069	[M+H]+	C00814	Biochanin A	Isoflavone	Ó¥×ì¶¹ËØ	Òì»ÆÍª	2.40E+06	2.22E+06	2.03E+06	2.06E+06	7.86E+05	6.92E+05	7.55E+05	1.47E+06	1.73E+06	2.01E+06	3.07E+06	1.95E+06	1.63E+06	3.30E+06	4.78E+06	4.37E+06	3.88E+06	4.48E+06	3.71E+06
Cho1248	Negative	283	268.1	4.89	284.069	[M-H]-	C14536	Glycitein	Isoflavone	»Æ¶¹»ÆËØ	Òì»ÆÍª	1.38E+07	1.57E+07	1.62E+07	1.68E+07	1.78E+07	2.44E+07	2.69E+07	2.18E+07	2.70E+07	2.71E+07	2.60E+07	2.53E+07	2.74E+07	3.52E+06	5.92E+06	5.51E+06	5.97E+06	4.12E+06	5.28E+06
Cho708	Positive	179	138	7.3	178.099	[M+H]+	C10454	Methyleugenol	Hydroxycinnamoyl derivatives	¶¡ÏãÓÍ·Ó¼×ÃÑ	ôÇ»ùÈâ¹ðõ£ÑÜÉúÎï	2.15E+04	2.89E+04	2.06E+04	3.13E+04	3.61E+04	2.85E+04	2.70E+04	9.00E+00	9.00E+00	9.00E+00	3.42E+04	2.38E+04	1.47E+04	3.10E+04	3.12E+04	2.78E+04	2.93E+04	3.33E+04	3.78E+04
Cho1211	Negative	269	241.1	4.32	270.053	[M-H]-	C14314	6-Hydroxydaidzein	Isoflavone	6-ôÇ»ù»Æ¶¹ÜÕÔ­	Òì»ÆÍª	2.28E+06	2.25E+06	2.53E+06	2.74E+06	4.82E+05	5.03E+05	6.33E+05	3.51E+05	4.19E+05	3.45E+05	4.86E+05	4.19E+05	4.50E+05	3.93E+06	3.25E+06	3.71E+06	3.43E+06	3.22E+06	3.78E+06
Cho1216	Negative	269	225	4.37	270.053	[M-H]-	C02495	2'-Hydroxydaidzein	Isoflavone	2'-ôÇ»ù»Æ¶¹ÜÕÔª	Òì»ÆÍª	2.13E+07	2.12E+07	2.14E+07	1.89E+07	4.10E+06	4.13E+06	5.54E+06	2.99E+06	3.72E+06	2.95E+06	4.42E+06	3.54E+06	4.01E+06	3.14E+07	2.98E+07	2.87E+07	3.27E+07	2.70E+07	2.81E+07
Cho1160	Negative	447	284	3.86	448.101	[M-H]-	C12626	Kaempferol 3-O-galactoside (Trifolin)	Flavonol	ÈýÒ¶¶¹ß°	»ÆÍª´¼	4.78E+07	4.77E+07	4.96E+07	5.00E+07	1.92E+07	1.50E+07	1.62E+07	4.04E+07	4.26E+07	3.87E+07	4.91E+07	4.90E+07	5.13E+07	5.23E+07	5.27E+07	5.42E+07	7.22E+07	6.52E+07	6.80E+07
Cho1241	Negative	285	217.1	4.79	286.048	[M-H]-	C12134	2'-Hydroxygenistein	Isoflavone	ôÇ»ù½ðÈ¸Òì»ÆËØ	Òì»ÆÍª	6.35E+06	6.82E+06	7.24E+06	7.23E+06	5.03E+05	3.34E+05	3.02E+05	6.31E+05	6.98E+05	5.07E+05	6.96E+06	3.98E+06	3.70E+06	9.91E+06	7.05E+06	5.39E+06	1.77E+07	1.69E+07	1.55E+07
Cho1095	Negative	273	97	3.29	274.084	[M-H]-	C09320	Afzelechin (3,5,7,4'-Tetrahydroxyflavan)	Flavanone	°¢¸£¶¹ËØ	»ÆÍéÍª	1.57E+05	1.62E+05	1.81E+05	1.71E+05	1.58E+05	1.32E+05	1.92E+05	3.07E+05	3.11E+05	2.85E+05	2.06E+05	2.46E+05	2.84E+05	5.73E+04	5.31E+04	5.23E+04	5.87E+04	5.24E+04	5.95E+04
Cho1314	Negative	329	314	6.44	330.074	[M-H]-	C01265	3,7-Di-O-methylquercetin	Flavonol	3,7-¶þ-O-¼×»ùéÎÆ¤ËØ	»ÆÍª´¼	8.19E+05	7.23E+05	7.97E+05	8.70E+05	4.44E+06	3.98E+06	2.41E+06	1.41E+05	9.14E+04	9.21E+04	3.57E+05	3.24E+05	2.29E+05	5.22E+04	3.23E+04	3.39E+04	7.92E+04	7.76E+04	8.42E+04
Cho1325	Negative	283	268.1	6.95	284.069	[M-H]-	C10521	Prunetin	Isoflavone	ÀîÊôÒì»ÆÍª	Òì»ÆÍª	3.70E+07	3.81E+07	3.85E+07	3.73E+07	2.23E+07	2.14E+07	2.51E+07	2.97E+07	2.97E+07	3.32E+07	4.77E+07	3.80E+07	3.46E+07	4.02E+07	5.04E+07	4.66E+07	4.60E+07	4.63E+07	4.32E+07
Cho1217	Negative	301	149.1	4.38	302.043	[M-H]-	C10192	Tricetin	Flavone	ÎåôÇ»ÆÍª	»ÆÍª	1.19E+07	1.23E+07	1.27E+07	1.27E+07	2.53E+07	2.48E+07	2.65E+07	7.27E+06	8.10E+06	6.50E+06	1.38E+07	1.35E+07	1.36E+07	1.78E+06	1.54E+06	1.80E+06	2.97E+06	2.47E+06	2.64E+06
Cho1114	Negative	149	130.1	3.5	150.068	[M-H]-	C02646	p-Coumaryl alcohol	Hydroxycinnamoyl derivatives	¶Ô-Ïã¶¹´¼	ôÇ»ùÈâ¹ðõ£ÑÜÉúÎï	1.25E+04	1.62E+04	1.72E+04	1.55E+04	9.00E+00	9.00E+00	9.00E+00	9.00E+00	9.00E+00	9.00E+00	9.00E+00	9.00E+00	9.00E+00	6.32E+04	3.09E+04	2.19E+04	2.51E+04	4.97E+04	4.95E+04
Cho1036	Negative	145.06	101.1	2.58	146.058	[M-H]-	-	2-Methylglutaric acid	Organic acids	2-¼×»ùÎì¶þËá	ÓÐ»úËá¼°ÆäÑÜÉúÎï	1.12E+06	1.22E+06	1.33E+06	1.35E+06	2.03E+06	2.27E+06	2.05E+06	1.64E+06	1.21E+06	1.52E+06	1.01E+06	1.02E+06	1.14E+06	8.84E+05	9.28E+05	1.20E+06	7.36E+05	8.23E+05	8.57E+05
Cho914	Negative	259	78.8	1.23	260.03	[M-H]-	C00085	D-Fructose 6-phosphate	Carbohydrates	D-¹ûÌÇ-6-Á×Ëá	ÌÇÀà	1.24E+06	1.19E+06	1.23E+06	1.21E+06	5.86E+05	5.03E+05	5.09E+05	1.79E+06	1.71E+06	1.96E+06	1.32E+06	1.15E+06	1.35E+06	1.22E+06	1.29E+06	1.21E+06	1.32E+06	1.35E+06	9.50E+05
Cho993	Negative	382	134.1	2.17	383.108	[M-H]-	-	N6-Succinyl Adenosine	Nucleotide and its derivates	N6-çúçêõ£ÏÙÜÕ	ºËÜÕËá¼°ÆäÑÜÉúÎï	8.92E+05	8.61E+05	9.48E+05	9.67E+05	1.10E+05	1.11E+05	1.62E+05	2.77E+06	2.37E+06	2.26E+06	7.92E+05	7.57E+05	8.43E+05	7.68E+05	8.28E+05	5.57E+05	3.98E+05	7.02E+05	9.37E+05
Cho1027	Negative	131.08	70.8	2.48	132.079	[M-H]-	-	5-hydroxyhexanoic acid	Organic acids	5-ôÇ»ù¼ºËá	ÓÐ»úËá¼°ÆäÑÜÉúÎï	5.77E+04	6.01E+04	6.12E+04	6.44E+04	8.27E+04	8.85E+04	8.16E+04	6.50E+04	4.43E+04	4.83E+04	4.87E+04	5.54E+04	5.11E+04	6.34E+04	4.73E+04	5.28E+04	5.66E+04	8.45E+04	5.70E+04
Cho972	Negative	282	192.1	1.91	283.092	[M-H]-	-	8-Hydroxy-2-deoxyguanosine	Nucleotide and its derivates	8-ôÇ»ù-2-ÍÑÑõÄñÜÕ	ºËÜÕËá¼°ÆäÑÜÉúÎï	1.87E+04	1.72E+04	1.69E+04	1.44E+04	9.00E+00	9.00E+00	9.00E+00	4.83E+04	4.16E+04	4.11E+04	3.31E+04	2.69E+04	3.14E+04	1.77E+04	1.59E+04	2.10E+04	1.11E+04	1.29E+04	1.14E+04
Cho852	Negative	144.1	126.1	0.83	145.074	[M-H]-	C04076	Allysine(6-Oxo DL-Norleucine)	Amino acid derivatives	Ï©±ûõ¥	°±»ùËáÑÜÉúÎï	1.38E+05	1.50E+05	1.20E+05	1.35E+05	1.50E+05	1.48E+05	1.36E+05	1.69E+05	1.88E+05	1.80E+05	1.28E+05	1.50E+05	1.53E+05	8.78E+04	1.42E+05	1.37E+05	7.70E+04	1.04E+05	5.52E+04
Cho652	Positive	161	105.1	5.89	160.052	[M+H]+	-	6-MethylCoumarin	Coumarins	6-¼×»ùÏã¶¹ËØ	Ïã¶¹ËØ¼°ÆäÑÜÉúÎï	2.11E+06	1.95E+06	1.92E+06	1.92E+06	2.23E+06	2.37E+06	2.33E+06	2.51E+06	1.80E+06	2.02E+06	2.97E+06	2.56E+06	2.43E+06	1.34E+06	1.29E+06	1.27E+06	1.26E+06	1.25E+06	1.27E+06
Cho665	Positive	317	317	6.19	316.058	[M+H]+	C10176?	Rhamnetin (7-O-methxyl quercetin)	Flavonol	7-Ñõ¼×»ùéÎÆ¤ËØ	»ÆÍª´¼	9.00E+00	9.00E+00	9.00E+00	9.00E+00	1.76E+04	1.82E+04	1.55E+04	9.00E+00	9.00E+00	9.00E+00	9.00E+00	9.00E+00	9.00E+00	9.00E+00	9.00E+00	9.00E+00	9.00E+00	9.00E+00	9.00E+00
Cho1028	Negative	359.2	179.1	2.5	360.129	[M-H]-	-	Aminophylline	Alkaloids	°±²è¼î	ÉúÎï¼î	2.15E+04	2.16E+04	2.69E+04	1.93E+04	9.00E+00	9.00E+00	9.00E+00	9.00E+00	9.00E+00	9.00E+00	7.96E+04	1.10E+05	6.34E+04	9.00E+00	9.00E+00	9.00E+00	9.00E+00	9.00E+00	9.00E+00
Cho126	Positive	162	74	1.21	161.069	[M+H]+	-	N-Acetylthreonine	Amino acid derivatives	N-ÒÒõ£»ùËÕ°±Ëá	°±»ùËáÑÜÉúÎï	1.07E+05	9.58E+04	9.10E+04	1.03E+05	1.60E+05	1.30E+05	1.38E+05	7.60E+04	8.39E+04	7.92E+04	4.60E+04	7.83E+04	6.38E+04	7.39E+04	7.36E+04	9.30E+04	7.15E+04	1.03E+05	7.48E+04
Cho21	Positive	189	144.2	0.68	188.127	[M+H]+	C01924	H-HomoArg-OH	Amino acid derivatives	¸ß¾«°±Ëá	°±»ùËáÑÜÉúÎï	7.24E+04	6.76E+04	7.07E+04	7.23E+04	6.17E+04	6.93E+04	5.76E+04	4.64E+04	4.19E+04	3.72E+04	2.81E+05	1.89E+05	1.31E+05	2.82E+04	3.19E+04	1.88E+04	1.87E+04	1.93E+04	2.51E+04
Cho266	Positive	433.1	271	2.58	433.1	Protonated	-	Pelargonidin 3-O-beta-D-glucoside£¨Callistephin chloride)	Anthocyanins	ÌìóÃ¿ûËØ-3-O-ÆÏÌÑÌÇÜÕ	»¨ÇàËØ	1.38E+06	1.23E+06	1.42E+06	1.10E+06	9.00E+00	9.00E+00	9.00E+00	9.00E+00	9.00E+00	9.00E+00	9.00E+00	9.00E+00	9.00E+00	2.33E+06	2.41E+06	1.92E+06	5.31E+06	2.79E+06	2.68E+06
Cho610	Positive	447.12	285.1	5.1	446.121	[M+H]+	C05376	Sissotrin	Isoflavone	Ó¥×ì¶¹ËØ 7-O-ÆÏÌÑÌÇÜÕ(Ó¡¶È»ÆÌ´ÜÕ)	Òì»ÆÍª	3.61E+07	3.53E+07	3.51E+07	3.43E+07	3.82E+07	3.89E+07	3.98E+07	3.67E+07	3.91E+07	3.77E+07	4.00E+07	3.91E+07	3.97E+07	1.98E+07	2.32E+07	2.37E+07	2.82E+07	2.46E+07	2.68E+07
Cho1285	Negative	345	330.2	5.59	346.069	[M-H]-	C11620	Syringetin	Flavonol	¶¡ÏãÍ¤	»ÆÍª´¼	1.69E+05	2.78E+05	3.10E+05	2.29E+05	4.42E+05	4.18E+05	4.09E+05	1.68E+05	8.17E+04	1.14E+05	4.74E+05	3.42E+05	3.77E+05	8.45E+04	7.25E+04	1.39E+05	1.37E+05	1.34E+05	1.40E+05
Cho1083	Negative	177	133.1	3.17	178.027	[M-H]-	C09263	Esculetin (6,7-dihydroxycoumarin)	Coumarins	ÇØÆ¤ÒÒËØ	Ïã¶¹ËØ¼°ÆäÑÜÉúÎï	3.98E+04	6.17E+04	5.07E+04	4.74E+04	9.00E+00	9.00E+00	9.00E+00	9.00E+00	9.00E+00	9.00E+00	8.43E+04	7.42E+04	6.10E+04	9.69E+04	7.35E+04	6.38E+04	9.28E+04	1.02E+05	9.68E+04
Cho1110	Negative	207.1	192	3.45	208.037	[M-H]-	C09265	6-Methoxy-7,8-DihydroxyCoumarin	Coumarins	ÇØÆ¤ËØ	Ïã¶¹ËØ¼°ÆäÑÜÉúÎï	4.97E+04	4.40E+04	6.75E+04	5.98E+04	3.01E+04	3.41E+04	2.77E+04	9.00E+00	9.00E+00	9.00E+00	2.41E+04	2.22E+04	1.51E+04	1.22E+05	1.72E+05	2.99E+05	4.82E+04	1.36E+05	5.42E+04
Cho1037	Negative	339.1	177.1	2.58	340.079	[M-H]-	C09264	Esculin (6,7-Dihydroxycoumarin-6-glucoside)	Coumarins	ÇØÆ¤¼×ËØ	Ïã¶¹ËØ¼°ÆäÑÜÉúÎï	3.36E+06	3.18E+06	3.32E+06	3.39E+06	1.30E+06	8.07E+05	1.13E+06	2.59E+06	3.26E+06	2.69E+06	1.00E+07	1.04E+07	8.54E+06	8.77E+05	7.19E+05	8.43E+05	1.64E+06	1.65E+06	1.25E+06
Cho552	Positive	213.07	154.1	4.44	212.069	[M+H]+	-	Eudesmic acid (3,4,5-trimethoxybenzoic acid)	Benzoic acid derivatives	3,4,5-Èý¼×Ñõ»ù±½¼×Ëá	±½¼×ËáÑÜÉúÎï	6.11E+03	6.27E+03	7.44E+03	6.48E+03	2.81E+04	1.94E+04	1.68E+04	5.70E+03	3.60E+03	3.37E+03	5.01E+03	8.38E+03	8.00E+03	5.60E+03	4.66E+03	5.01E+03	1.78E+03	2.29E+03	5.52E+03
Cho620	Positive	273.1	137.1	5.3	272.069	[M+H]+	C08578	Butein	Flavanone	×ÏÃ­Òò	»ÆÍéÍª	3.16E+04	3.00E+04	2.30E+04	2.66E+04	7.93E+04	7.69E+04	7.37E+04	9.53E+03	1.06E+04	1.35E+04	1.54E+04	1.17E+04	1.41E+04	8.16E+03	1.01E+04	7.63E+03	1.26E+04	1.38E+04	1.35E+04
Cho1132	Negative	477.1	301.1	3.68	478.36	[M-H]-	-	Quercetin 7-O-¦Â-D-Glucuronide	Flavonol	Ä¾Ï¬²ÝËØ7-O-ÆÏÌÇÈ©Ëá	»ÆÍª´¼	9.86E+06	8.13E+06	6.08E+06	6.03E+06	1.17E+07	1.12E+07	1.16E+07	9.12E+06	9.51E+06	9.80E+06	4.53E+06	4.13E+06	3.36E+06	3.87E+06	4.61E+06	4.57E+06	6.35E+06	6.37E+06	6.01E+06
Cho1221	Negative	207.1	177.1	4.43	208.074	[M-H]-	-	Sinapinaldehyde	Hydroxycinnamoyl derivatives	½æ×ÓÈ©	ôÇ»ùÈâ¹ðõ£ÑÜÉúÎï	4.69E+04	5.60E+04	6.77E+04	5.72E+04	4.18E+04	4.59E+04	4.06E+04	2.30E+04	2.09E+04	1.90E+04	3.67E+04	3.82E+04	3.67E+04	1.08E+05	1.16E+05	1.17E+05	6.85E+04	1.29E+05	7.52E+04
Cho1206	Negative	147.1	129	4.25	148.052	[M-H]-	-	p-Coumaraldehyde	Hydroxycinnamoyl derivatives	Ïã¶¹È©	ôÇ»ùÈâ¹ðõ£ÑÜÉúÎï	1.35E+04	1.47E+04	1.52E+04	1.31E+04	9.12E+03	6.36E+03	7.93E+03	1.24E+04	7.97E+03	9.06E+03	6.37E+04	5.29E+04	3.60E+04	1.04E+04	7.92E+03	4.85E+03	5.76E+03	1.17E+04	6.02E+03
Cho716	Positive	317.2	281.3	7.53	316.204	[M+H]+	C09066	Cafestol	Hydroxycinnamoyl derivatives	¿§·ÈÓÍ´¼	ôÇ»ùÈâ¹ðõ£ÑÜÉúÎï	6.49E+04	6.51E+04	6.25E+04	5.74E+04	8.83E+04	6.85E+04	7.34E+04	6.83E+04	6.46E+04	5.22E+04	5.33E+04	5.27E+04	3.72E+04	5.82E+04	6.44E+04	4.84E+04	4.53E+04	4.82E+04	3.96E+04
Cho1280	Negative	301.1	151	5.55	302.27876	[M-H]-	C09756	Homoeriodictyol	Flavanone	¸ßÊ¥²Ý·Ó	»ÆÍéÍª	8.71E+06	8.83E+06	9.17E+06	9.06E+06	2.45E+07	2.56E+07	2.36E+07	4.01E+06	2.36E+06	3.17E+06	8.72E+06	8.13E+06	8.09E+06	4.13E+06	3.16E+06	3.03E+06	4.22E+06	4.73E+06	4.03E+06
Cho1322	Negative	285.08	164	6.81	286.084	[M-H]-	C05334	Isosakuranetin (4'-Methylnaringenin)	Flavanone	ÒìÓ£»¨Í¤	»ÆÍéÍª	1.95E+05	2.00E+05	2.05E+05	2.09E+05	4.61E+05	4.89E+05	6.71E+05	8.61E+04	8.20E+04	6.80E+04	2.10E+05	2.34E+05	1.82E+05	6.32E+04	7.11E+04	6.17E+04	6.44E+04	6.28E+04	6.20E+04
Cho363	Positive	741.22	433.2	3.28	740.216	[M+H]+	C10178	Kaempferol-3-O-robinoside-7-O-rhamnoside (Robinin)	Flavonol	´Ì»±ËØ	»ÆÍª´¼	4.00E+04	3.51E+04	5.83E+04	4.27E+04	5.53E+04	5.96E+04	5.61E+04	1.70E+04	1.16E+04	1.51E+04	1.83E+05	2.16E+05	1.21E+05	9.00E+00	9.00E+00	9.00E+00	9.00E+00	9.00E+00	9.00E+00
Cho1274	Negative	271.07	151	5.45	272.069	[M-H]-	C09614	Butin	Flavone	×ÏÃ­ËØ	»ÆÍª	6.88E+06	7.21E+06	7.46E+06	7.50E+06	5.61E+06	3.93E+06	3.86E+06	1.49E+06	1.29E+06	1.40E+06	2.80E+06	2.50E+06	2.51E+06	9.91E+06	1.19E+07	1.46E+07	1.01E+07	8.36E+06	9.61E+06
Cho1051	Negative	277.13	146.2	2.78	278.13	[M-H]-	C00831	Pantetheine	Vitamins	·ºõ£ÛÏ»ùÒÒ°·	Î¬ÉúËØÀà	7.91E+04	9.30E+04	8.85E+04	9.40E+04	1.02E+05	1.21E+05	1.46E+05	1.65E+05	1.59E+05	1.42E+05	5.96E+04	8.56E+04	1.00E+05	6.18E+04	1.03E+05	1.11E+05	5.24E+04	6.10E+04	7.11E+04
Cho1104	Negative	479.09	317.3	3.43	480.09	[M-H]-	-	Myricetin 3-O-galactoside	Flavonol	ÑîÃ·Íª 3-O-°ëÈéÌÇÜÕ	»ÆÍª´¼	7.77E+03	8.80E+03	1.14E+04	1.08E+04	1.38E+04	1.22E+04	1.63E+04	8.84E+03	6.75E+03	8.13E+03	9.18E+03	1.04E+04	1.01E+04	4.57E+04	4.87E+04	3.86E+04	1.21E+04	1.50E+04	1.26E+04
Cho1230	Negative	429.13	267.1	4.54	430.126	[M-H]-	C10509	Formononetin 7-O-glucoside (Ononin)	Isoflavone	Ã¢±ú»¨ÜÕ	Òì»ÆÍª	2.49E+04	3.00E+04	2.90E+04	2.89E+04	9.00E+00	9.00E+00	9.00E+00	9.00E+00	9.00E+00	9.00E+00	9.00E+00	9.00E+00	9.00E+00	6.27E+04	6.25E+04	7.78E+04	7.17E+04	5.96E+04	6.58E+04
Cho1232	Negative	253.06	253.1	4.57	254.058	[M-H]-	C12123	7,4'-Dihydroxyflavone	Flavone	7,4'-¶þôÇ»ù»ÆÍª	»ÆÍª	5.59E+03	9.67E+03	6.82E+03	8.72E+03	9.00E+00	9.00E+00	9.00E+00	9.00E+00	9.00E+00	9.00E+00	9.00E+00	9.00E+00	9.00E+00	1.11E+04	1.32E+04	1.21E+04	7.36E+03	8.87E+03	1.17E+04
Cho1254	Negative	301	151.1	4.97	302.04265	[M-H]-	C10105	Morin	Flavonol	É£É«ËØË®ºÏÎï	»ÆÍª´¼	3.12E+05	3.96E+05	4.43E+05	4.46E+05	1.11E+05	8.66E+04	4.63E+04	2.33E+04	2.70E+04	2.44E+04	1.39E+05	1.20E+05	1.02E+05	4.67E+05	2.50E+05	2.80E+05	6.23E+05	7.83E+05	7.79E+05
Cho641	Positive	187	131	5.68	186.032	[M+H]+	C09305	Psoralen	Coumarins	²¹¹ÇÖ¬ËØ	Ïã¶¹ËØ¼°ÆäÑÜÉúÎï	1.91E+05	1.65E+05	1.48E+05	1.87E+05	1.53E+05	1.91E+05	1.84E+05	1.42E+05	1.24E+05	1.42E+05	2.23E+05	2.10E+05	1.71E+05	1.29E+05	1.16E+05	1.02E+05	1.29E+05	1.42E+05	1.49E+05
Cho375	Positive	179.03	179	3.35	178.027	[M+H]+	C03093	Daphnetin	Coumarins	ÈðÏãËØ	Ïã¶¹ËØ¼°ÆäÑÜÉúÎï	4.64E+04	4.23E+04	4.73E+04	6.03E+04	1.13E+05	1.14E+05	1.40E+05	5.64E+04	2.30E+04	4.76E+04	3.95E+04	3.58E+04	3.82E+04	2.03E+04	2.98E+04	1.61E+04	9.00E+00	9.00E+00	9.00E+00
Cho580	Positive	207.06	207.1	4.73	206.058	[M+H]+	C09311	Scoparone	Coumarins	±õÝïƒÈõ¥	Ïã¶¹ËØ¼°ÆäÑÜÉúÎï	3.23E+04	2.63E+04	2.84E+04	2.83E+04	4.44E+04	3.40E+04	3.79E+04	3.51E+04	3.79E+04	3.84E+04	2.49E+04	2.68E+04	3.55E+04	9.00E+00	9.00E+00	9.00E+00	9.00E+00	9.00E+00	9.00E+00
Cho389	Positive	287	231.6	3.45	287.24	Protonated	C05905	Cyanidin	Anthocyanins	Ê¸³µ¾ÕËØ	»¨ÇàËØ	5.55E+05	4.85E+05	4.78E+05	4.75E+05	4.65E+05	4.12E+05	4.03E+05	7.47E+05	8.60E+05	7.43E+05	1.11E+06	9.13E+05	9.77E+05	9.55E+04	1.00E+05	1.10E+05	4.69E+05	4.23E+05	3.69E+05
Cho839	Negative	193.141	72.9	0.8	194.043	[M-H]-	C00191	D-glucoronic acid	Carbohydrates	ÆÏÌÑÌÇÈ©Ëá	ÌÇÀà	1.15E+06	1.26E+06	1.17E+06	1.20E+06	1.64E+06	1.17E+06	1.17E+06	1.09E+06	9.50E+05	1.38E+06	1.49E+06	1.35E+06	1.09E+06	9.10E+05	1.45E+06	1.21E+06	1.13E+06	1.08E+06	3.57E+05
Cho73	Positive	244.086	111.4	0.8	243.086	[M+H]+	C00475	Cytidine	Nucleotide and its derivates	°ûÜÕ	ºËÜÕËá¼°ÆäÑÜÉúÎï	5.48E+06	5.35E+06	5.18E+06	5.18E+06	3.60E+06	4.45E+06	6.11E+06	7.34E+06	8.86E+06	8.28E+06	5.52E+06	3.47E+06	4.62E+06	5.54E+06	5.23E+06	5.94E+06	4.11E+06	4.22E+06	4.21E+06
Cho179	Positive	346.2	152	1.68	345.047	[M+H]+	C00942	Guanosine 3',5'-cyclic monophosphate	Nucleotide and its derivates	ÄñÜÕ 3',5'-»·Ò»Á×Ëá	ºËÜÕËá¼°ÆäÑÜÉúÎï	1.16E+05	1.41E+05	1.17E+05	9.38E+04	1.06E+05	1.03E+05	2.07E+05	5.92E+04	1.62E+05	3.19E+05	6.11E+04	5.93E+04	1.08E+05	5.52E+04	6.70E+04	4.84E+04	3.88E+04	7.09E+04	1.18E+05
Cho934	Negative	227.1	94	1.38	228.075	[M-H]-	C00526	2'-Deoxyuridine	Nucleotide and its derivates	2'-ÍÑÑõÄòÜÕ	ºËÜÕËá¼°ÆäÑÜÉúÎï	3.11E+04	3.16E+04	3.64E+04	4.40E+04	1.48E+04	1.47E+04	1.39E+04	4.20E+04	5.10E+04	5.61E+04	1.28E+05	5.97E+04	6.84E+04	2.94E+04	2.01E+04	8.93E+03	2.22E+04	1.13E+04	8.06E+03
Cho198	Positive	252	136.1	1.96	251.102	[M+H]+	C00559	Deoxyadenosine	Nucleotide and its derivates	2-ÍÑÑõÏÙÜÕ	ºËÜÕËá¼°ÆäÑÜÉúÎï	9.74E+06	9.36E+06	9.44E+06	8.60E+06	8.29E+05	1.06E+06	1.07E+06	4.76E+06	4.62E+06	4.62E+06	1.94E+07	1.01E+07	9.29E+06	1.41E+07	7.54E+06	4.54E+06	1.03E+07	1.30E+07	1.15E+07
Cho1005	Negative	310	178.1	2.23	311.123	[M-H]-	-	2-(dimethylamino)guanosine	Nucleotide and its derivates	¶þ¼×»ùÄñÜÕ	ºËÜÕËá¼°ÆäÑÜÉúÎï	1.06E+05	9.88E+04	9.34E+04	9.62E+04	3.59E+04	3.13E+04	3.19E+04	5.05E+04	4.58E+04	4.73E+04	1.40E+05	6.93E+04	1.18E+05	1.83E+05	1.47E+05	1.12E+05	1.36E+05	1.91E+05	1.76E+05
Cho891	Negative	243	153.1	1.2	244.07	[M-H]-	C02067	¦Â-Pseudouridine	Nucleotide and its derivates	¼ÙÄòÜÕ	ºËÜÕËá¼°ÆäÑÜÉúÎï	4.58E+05	6.43E+05	5.76E+05	6.39E+05	4.22E+05	4.06E+05	6.43E+05	8.16E+05	8.93E+05	7.53E+05	9.90E+05	5.77E+05	6.22E+05	3.96E+05	3.99E+05	4.31E+05	3.36E+05	3.91E+05	1.32E+05
Cho936	Negative	267.08	135.1	1.41	268.081	[M-H]-	-	Hypoxanthine-9-¦Â-D-arabinofuranoside	Nucleotide and its derivates	°¢ÌÇ¼¡ÜÕ	ºËÜÕËá¼°ÆäÑÜÉúÎï	1.36E+06	1.63E+06	1.68E+06	1.67E+06	2.55E+05	3.14E+05	3.70E+05	1.68E+06	2.31E+06	2.20E+06	1.26E+06	1.03E+06	1.52E+06	2.57E+06	2.48E+06	1.55E+06	2.74E+06	2.54E+06	1.21E+06
