# Supplementary material for: Widely Targeted Metabolomics Analysis Reveals the Effect of Flooding Stress on the Synthesis of Flavonoids in Chrysanthemum morifolium
Source: Molecules. 2019 Oct 14;24(20):3695. doi: 10.3390/molecules24203695 (PMC6832227; doi:10.3390/molecules24203695)
Supplement: Supplementary file 1 [file molecules-24-03695-s001.zip › supplementary materials/Table S2-Metabolites annotated from the KEGG database.xls]

Index	Compounds	Class	物质	物质类别	mix01	mix02	mix03	mix04	BDS-SP1	BDS-SP2	BDS-SP3	BS-CK1	BS-CK2	BS-CK3	BS-FT1	BS-FT2	BS-FT3	FBS-CK1	FBS-CK2	FBS-CK3	FBS-FT1	FBS-FT2	FBS-FT3	cpd_ID	kegg_map
Cho460	methylQuercetin O-hexoside	Flavonol	甲基槲皮素 O-己糖苷	黄酮醇	1.6100e+06	1.7400e+06	1.6000e+06	1.4100e+06	2.6200e+06	2.2600e+06	1.9800e+06	1.2200e+06	8.9300e+05	8.6900e+05	7.0100e+06	4.7500e+06	3.6200e+06	5.3500e+05	3.7100e+05	3.8200e+05	1.0700e+06	1.0900e+06	1.0100e+06	--	--
Cho403	Selgin 5-O-hexoside	Flavone	羟甲基黄酮 5-O-己糖苷	黄酮	2.9600e+05	2.8500e+05	2.8900e+05	2.7500e+05	9.0000e+00	9.0000e+00	9.0000e+00	9.0000e+00	9.0000e+00	9.0000e+00	9.0000e+00	9.0000e+00	9.0000e+00	6.9000e+05	4.2800e+05	5.6400e+05	5.5500e+05	1.3100e+06	7.3100e+05	--	--
Cho611	O-methylChrysoeriol 5-O-hexoside	Flavone	氧甲基金圣草黄素 5-O-己糖苷	黄酮	8.5100e+04	8.6800e+04	8.0900e+04	7.2300e+04	1.9400e+05	2.1300e+05	1.6900e+05	8.6100e+04	8.3600e+04	6.8600e+04	2.1900e+05	1.5900e+05	1.4900e+05	9.6900e+03	1.7100e+04	1.7300e+04	2.5000e+04	2.4200e+04	2.5300e+04	--	--
Cho739	14,15-Dehydrocrepenynic acid	Lipids_Fatty acids	14,15-脱氢还阳参油酸	脂质-脂肪酸	1.8300e+06	1.8400e+06	1.6300e+06	1.6400e+06	2.3200e+06	2.0000e+06	2.5700e+06	1.0100e+06	8.2400e+05	9.6300e+05	8.6700e+05	9.4000e+05	1.1800e+06	2.9900e+06	2.6900e+06	2.1300e+06	2.6400e+06	2.5200e+06	2.5800e+06	--	--
Cho377	N', N''-di-p-coumaroylspermidine	Phenolamides	二香豆酰亚精胺	酚胺	6.3000e+05	5.5500e+05	5.3300e+05	4.9800e+05	7.1500e+05	5.9700e+05	6.8100e+05	2.2900e+05	1.1600e+05	1.8400e+05	9.0000e+00	9.0000e+00	9.0000e+00	3.9500e+05	3.1600e+05	3.8400e+05	5.3900e+05	4.4000e+05	5.1300e+05	--	--
Cho397	N', N''-disinapoylspermidine	Phenolamides	二芥子酰亚精胺	酚胺	5.6000e+04	6.8100e+04	5.1700e+04	5.9500e+04	2.0700e+05	1.2500e+05	1.1800e+05	1.8100e+04	9.7900e+03	1.5800e+04	1.3100e+04	1.5500e+04	1.0900e+04	5.1500e+04	7.4400e+04	8.5500e+04	4.7000e+04	7.5200e+04	5.7600e+04	--	--
Cho442	Naringenin C-hexoside	Flavone C-glycosides	柚皮素 C-己糖苷	黄酮碳糖苷	1.6000e+05	1.1600e+05	1.1400e+05	1.3200e+05	2.4800e+05	1.9900e+05	1.4900e+05	8.7800e+04	6.9800e+04	6.9600e+04	2.5900e+05	2.1000e+05	2.5400e+05	2.1400e+04	2.0400e+04	2.3600e+04	7.4100e+04	6.2100e+04	5.7200e+04	--	--
Cho521	Selgin O-malonylhexoside	Flavone	羟甲基黄酮 O-丙二酰己糖苷	黄酮	9.1900e+06	9.3100e+06	8.6000e+06	8.4500e+06	9.0000e+00	9.0000e+00	9.0000e+00	9.0000e+00	9.0000e+00	9.0000e+00	9.0000e+00	9.0000e+00	9.0000e+00	2.0800e+07	1.7400e+07	1.8100e+07	1.8300e+07	2.5500e+07	2.0000e+07	--	--
Cho553	Quercetin-3-(6''-malonyl)-Glucoside	Flavonol	槲皮素丙二酰基葡萄糖苷	黄酮醇	8.2600e+03	8.3200e+03	7.6100e+03	1.0400e+04	1.9100e+04	2.0700e+04	1.9400e+04	6.9400e+03	4.0600e+03	5.7900e+03	1.2400e+04	7.9000e+03	1.1500e+04	9.0000e+00	9.0000e+00	9.0000e+00	9.0000e+00	9.0000e+00	9.0000e+00	--	--
Cho557	Naringenin O-malonylhexoside	Flavanone	柚皮素 O-丙二酰己糖苷	黄烷酮	3.4900e+07	3.3500e+07	3.2700e+07	3.1000e+07	9.0900e+06	8.8800e+06	1.1900e+07	5.5300e+06	6.3700e+06	5.6200e+06	8.4100e+06	7.6400e+06	7.8200e+06	4.1000e+07	4.1300e+07	4.5200e+07	4.0700e+07	4.0400e+07	4.1000e+07	--	--
Cho564	Tricetin O-malonylhexoside	Flavone	五羟黄酮 O-丙二酰己糖苷	黄酮	2.8500e+07	2.7600e+07	2.7600e+07	2.8400e+07	3.5400e+07	3.4100e+07	3.4500e+07	2.4400e+07	2.3200e+07	2.4200e+07	2.9600e+07	2.8900e+07	2.9500e+07	9.1400e+06	8.0900e+06	8.8600e+06	1.1100e+07	1.1100e+07	1.2400e+07	--	--
Cho614	Chrysin O-malonylhexoside	Flavone	白杨素 O-丙二酰己糖苷	黄酮	3.5700e+06	3.5400e+06	3.3600e+06	3.2400e+06	1.0500e+07	7.9800e+06	8.3200e+06	1.2700e+06	1.6000e+06	1.2900e+06	2.8000e+06	2.8300e+06	3.1100e+06	1.6400e+06	1.5800e+06	1.8700e+06	3.3500e+06	2.5100e+06	3.6100e+06	--	--
Cho145	Hydroxyphenethylamine	Others	二羟苯乙胺	其它	1.1400e+05	1.0500e+05	1.0100e+05	1.1500e+05	1.2900e+05	1.5500e+05	1.6600e+05	1.4600e+05	1.4500e+05	1.7100e+05	9.6700e+04	1.0400e+05	1.1000e+05	6.8600e+04	1.0700e+05	7.5300e+04	8.3200e+04	5.9600e+04	8.3900e+04	--	--
Cho423	C-pentosyl-C-hexosyl-apigenin	Flavone C-glycosides	C-戊糖基C-己糖芹菜素	黄酮碳糖苷	4.6800e+06	4.0600e+06	4.9900e+06	3.9800e+06	1.6800e+07	1.5800e+07	9.2700e+06	5.1000e+05	4.9700e+05	4.5000e+05	4.1100e+05	5.4900e+05	6.5800e+05	1.2600e+05	1.5600e+05	2.8700e+05	3.4800e+05	5.8900e+05	2.2200e+05	--	--
Cho466	Apigenin C-glucoside	Flavone C-glycosides	芹菜素 C-葡萄糖苷	黄酮碳糖苷	5.8000e+06	4.7900e+06	4.6000e+06	4.1500e+06	9.0900e+06	7.1700e+06	5.1400e+06	3.2700e+06	3.2700e+06	3.2000e+06	9.3400e+06	9.3900e+06	9.9100e+06	7.2800e+05	7.5500e+05	8.3300e+05	2.4900e+06	2.4200e+06	1.5400e+06	--	--
Cho487	Kaempferide	Flavonol	山奈素	黄酮醇	3.4700e+05	3.6100e+05	2.9500e+05	2.2300e+05	6.4300e+05	7.6600e+05	4.4300e+05	2.3100e+05	2.0700e+05	3.4300e+05	4.8900e+05	3.2100e+05	3.9900e+05	1.1200e+05	1.4400e+05	1.9000e+05	4.3400e+05	2.3700e+05	3.5900e+05	C10098	ko00944
Cho326	Peonidin O-hexoside	Anthocyanins	芍药花青素 O-己糖苷	花青素	9.0000e+00	9.0000e+00	9.0000e+00	9.0000e+00	9.0000e+00	9.0000e+00	9.0000e+00	9.0000e+00	9.0000e+00	9.0000e+00	9.0000e+00	9.0000e+00	9.0000e+00	7.6000e+04	2.8400e+04	1.1300e+04	1.1600e+05	7.2400e+04	1.1000e+05	--	--
Cho189	Nicotinic acid-hexoside	Nicotinic acid derivatives	烟酸己糖苷	烟酸及其衍生物	5.9000e+04	5.5500e+04	4.3500e+04	3.9700e+04	6.6800e+03	5.0200e+03	5.9200e+03	9.0000e+00	9.0000e+00	9.0000e+00	5.3100e+04	3.6800e+04	5.0200e+04	1.2700e+05	6.1700e+04	3.4900e+04	8.9600e+04	1.0200e+05	8.0700e+04	--	--
Cho303	N-sinapoyl cadaverine	Phenolamides	芥子酰尸胺	酚胺	2.2700e+04	2.7100e+04	2.1000e+04	2.2700e+04	3.1800e+04	3.8400e+04	2.8400e+04	1.4200e+04	1.3100e+04	2.1000e+04	1.2700e+04	1.3900e+04	1.3900e+04	9.0000e+00	9.0000e+00	9.0000e+00	9.0000e+00	9.0000e+00	9.0000e+00	--	--
Cho304	Coumaroyl choline	Cholines	香豆酰胆碱	胆碱类	4.2400e+04	3.6000e+04	5.3500e+04	3.7700e+04	1.9600e+05	1.5400e+05	1.3900e+05	3.0500e+04	3.0500e+04	3.9500e+04	1.6700e+04	2.6000e+04	2.4300e+04	9.0000e+00	9.0000e+00	9.0000e+00	9.0000e+00	9.0000e+00	9.0000e+00	--	--
Cho576	Quercetin-3,4'-O-di-beta-glucopyranoside	Flavonol	槲皮素吡喃葡萄糖苷	黄酮醇	5.1900e+04	4.6300e+04	3.9800e+04	5.0600e+04	1.1500e+04	1.2600e+04	2.1700e+04	2.9300e+04	2.6500e+04	2.7400e+04	9.0200e+04	6.6600e+04	4.5300e+04	6.8600e+04	6.7800e+04	6.0200e+04	6.5600e+04	8.8900e+04	6.6900e+04	--	--
Cho648	Cinnamoyl tyramine	Tryptamine derivatives	肉桂酰酪氨酸	色胺及其衍生物	2.9300e+04	2.6500e+04	2.1400e+04	2.4800e+04	6.4700e+04	5.4300e+04	6.1900e+04	1.0800e+04	8.1900e+03	1.0600e+04	1.8200e+04	2.2500e+04	1.9700e+04	5.5600e+03	8.3200e+03	4.7000e+03	8.1400e+03	5.8200e+03	6.5100e+03	--	--
Cho3	Histidinol	Others	组氨醇	其它	4.8000e+07	3.7900e+07	4.6500e+07	4.6700e+07	4.2700e+07	4.5800e+07	4.5400e+07	4.9700e+07	5.1300e+07	4.8500e+07	4.6400e+07	4.7500e+07	4.5800e+07	4.5700e+07	4.6800e+07	5.0100e+07	4.3700e+07	4.0600e+07	4.4200e+07	C00860	ko00340,ko01100,ko01110,ko01230
Cho69	Nicotinate ribonucleoside	Nicotinic acid derivatives	烟酸核糖核苷	烟酸及其衍生物	9.9200e+05	1.0700e+06	9.5500e+05	9.0300e+05	9.4200e+05	9.7000e+05	1.0700e+06	1.0400e+06	1.2000e+06	1.0600e+06	9.4900e+05	8.3500e+05	7.9600e+05	1.0200e+06	1.0200e+06	9.6300e+05	8.9100e+05	9.3800e+05	8.3000e+05	C05841	ko00760,ko01100
Cho687	Digitoxigenine	Others	洋地黄毒苷	其它	2.0900e+05	1.8900e+05	2.2700e+05	2.2700e+05	6.7000e+05	6.7200e+05	6.1300e+05	5.9100e+04	3.2700e+04	4.4700e+04	1.1900e+05	7.5800e+04	8.5200e+04	3.5400e+04	2.8500e+04	3.2400e+04	4.6100e+04	3.7000e+04	3.8700e+04	--	--
Cho759	9-Hydroxy-(10E,12Z,15Z)-octadecatrienoic acid	Lipids_Fatty acids	9-羟基-(10E,12Z,15Z)十八碳三烯酸	脂质-脂肪酸	3.2600e+05	3.0100e+05	2.8500e+05	2.7200e+05	3.7300e+05	2.3800e+05	2.7200e+05	1.7100e+05	1.1700e+05	1.4700e+05	3.5700e+05	2.5500e+05	4.5700e+05	4.4000e+05	3.0500e+05	2.3300e+05	3.5700e+05	4.0300e+05	3.7500e+05	--	--
Cho32	5-Aminolevulinate	Organic acids	5-氨基酮戊酸盐	有机酸及其衍生物	2.0100e+07	1.5900e+07	1.9100e+07	1.7800e+07	9.2700e+06	1.3600e+07	1.0300e+07	2.2400e+07	1.5200e+07	2.2300e+07	3.4200e+07	3.6200e+07	2.1500e+07	1.5000e+07	8.0200e+06	1.0700e+07	1.1500e+07	8.8600e+06	1.5800e+07	C00430	ko00260,ko00860,ko01060,ko01100,ko01110,ko01120,ko02010
Cho390	1-O-Feruloyl quinic acid	Quinate and its derivatives	1-O-阿魏酰奎宁酸	奎宁酸及其衍生物	2.9700e+05	3.1700e+05	3.6700e+05	3.1000e+05	3.7900e+05	5.0200e+05	5.5600e+05	6.6200e+05	5.0200e+05	4.7800e+05	5.3800e+05	5.5300e+05	5.7000e+05	6.9200e+04	5.3800e+04	7.6400e+04	5.1800e+04	7.0700e+04	5.4500e+04	--	--
Cho577	Chrysin O-hexoside	Flavone	白杨素 O-己糖苷	黄酮	3.9800e+04	3.4600e+04	3.4600e+04	3.1500e+04	2.0800e+05	1.6000e+05	1.0700e+05	3.7200e+03	3.3000e+03	1.6900e+03	7.1500e+03	1.0300e+04	8.1800e+03	1.7700e+03	3.2100e+03	2.6800e+03	8.1100e+03	4.7300e+03	4.9600e+03	--	--
Cho454	O-methylnaringenin C-pentoside	Flavone C-glycosides	氧甲基柚皮素 C-戊糖苷	黄酮碳糖苷	5.3400e+04	4.4700e+04	3.6600e+04	3.9300e+04	6.4600e+04	6.3700e+04	7.9500e+04	3.9900e+04	3.5800e+04	4.9900e+04	2.2500e+04	3.1400e+04	2.2900e+04	5.9500e+04	5.0900e+04	6.2500e+04	4.8900e+04	2.9600e+04	4.5200e+04	--	--
Cho70	sn-Glycero-3-phosphocholine	Cholines	sn-甘油-3-磷酸胆碱	胆碱类	2.8900e+06	3.0800e+06	2.5400e+06	3.1100e+06	8.7500e+06	9.8100e+06	9.1800e+06	2.8800e+05	2.0300e+05	3.0100e+05	4.2000e+05	4.3700e+05	3.6600e+05	2.0600e+06	2.4100e+06	2.0000e+06	1.9300e+06	3.1500e+06	2.3600e+06	C00670	ko00564,ko00565,ko05231
Cho809	Methylglutaric acid	Organic acids	甲基戊二酸	有机酸及其衍生物	1.6200e+04	1.7100e+04	1.5300e+04	1.7900e+04	2.7700e+03	5.8200e+03	6.3600e+03	1.5800e+04	1.6600e+04	1.4900e+04	2.1500e+04	7.3500e+03	2.0200e+04	1.3900e+04	1.7300e+04	2.0300e+04	1.1300e+04	9.3000e+03	9.3200e+03	--	--
Cho488	Chrysin C-hexoside	Flavone C-glycosides	白杨素 C-己糖苷	黄酮碳糖苷	1.5900e+04	1.4500e+04	1.2900e+04	1.3100e+04	4.1100e+04	3.4300e+04	2.3200e+04	1.0900e+04	9.5200e+03	5.5000e+03	1.4800e+04	1.7900e+04	1.7700e+04	9.0000e+00	9.0000e+00	9.0000e+00	9.0000e+00	9.0000e+00	9.0000e+00	--	--
Cho359	di-C,C-hexosyl-luteolin	Flavone C-glycosides	木犀草素 C,C-二己糖苷	黄酮碳糖苷	1.0900e+05	1.2400e+05	9.6300e+04	1.0500e+05	2.1600e+05	2.8700e+05	2.4500e+05	5.6800e+04	6.2100e+04	4.6400e+04	5.3400e+04	6.2700e+04	7.6200e+04	6.7000e+03	9.7600e+03	1.1300e+04	9.0000e+00	9.0000e+00	9.0000e+00	--	--
Cho477	3',4',5'-Dihydrotricetin O-hexosyl-O-hexoside	Flavone	3',4',5'-二氢三羟黄酮 O-二己糖苷	黄酮	1.4400e+05	1.3700e+05	1.4700e+05	1.3800e+05	1.6600e+05	1.7900e+05	2.0800e+05	3.5900e+05	3.2200e+05	3.3100e+05	3.6300e+05	3.0100e+05	3.4500e+05	2.0200e+04	1.1700e+04	1.4200e+04	2.5100e+04	2.4000e+04	2.0300e+04	--	--
Cho1084	5-O-p-Coumaroylquinic acid	Quinate and its derivatives	5-O-对香豆酰奎宁酸	奎宁酸及其衍生物	1.9900e+05	1.8700e+05	2.0700e+05	2.0900e+05	3.8500e+05	3.7700e+05	4.2800e+05	2.0400e+05	2.4900e+05	1.8300e+05	2.1100e+05	2.4000e+05	2.9500e+05	3.4300e+04	3.4900e+04	4.0000e+04	4.8800e+04	3.7400e+04	5.1700e+04	--	--
Cho391	Luteolin 6-C-glucoside	Flavone C-glycosides	木犀草素 6-C-葡萄糖苷	黄酮碳糖苷	1.3200e+05	1.2100e+05	1.6100e+05	1.2300e+05	1.5600e+05	1.3700e+05	7.6000e+04	1.0900e+05	9.5600e+04	1.0200e+05	3.5000e+05	4.7100e+05	3.6800e+05	2.0000e+04	2.1900e+04	2.2700e+04	6.9400e+04	6.6200e+04	5.9100e+04	--	--
Cho392	Limocitrin O-hexoside	Flavone	檬黄素 O-己糖苷	黄酮	9.4400e+04	9.1600e+04	7.4700e+04	9.6100e+04	5.8900e+04	9.4800e+04	1.1200e+05	1.9100e+05	2.2700e+05	1.8800e+05	5.7900e+04	7.4000e+04	7.2500e+04	6.4300e+04	6.0700e+04	1.0300e+05	6.5400e+04	5.6500e+04	3.3500e+04	--	--
Cho393	C-hexosyl-apigenin O-hexosyl-O-hexoside	Flavone C-glycosides	C-己糖基-芹菜素 O-二己糖苷	黄酮碳糖苷	9.7300e+04	1.0800e+05	1.2100e+05	1.0500e+05	9.0000e+00	9.0000e+00	9.0000e+00	9.0000e+00	9.0000e+00	9.0000e+00	6.3800e+04	3.7300e+04	4.1700e+04	4.4000e+05	4.4000e+05	1.5500e+05	8.4200e+05	4.3100e+05	4.1600e+05	--	--
Cho1330	Velutin	Flavone	毡毛美洲茶素	黄酮	1.1100e+06	1.1500e+06	1.1000e+06	1.0800e+06	4.2300e+06	4.7500e+06	4.4800e+06	3.2100e+05	2.4700e+05	2.5900e+05	1.3200e+06	8.5300e+05	7.0700e+05	1.7600e+05	1.6000e+05	1.4000e+05	2.7000e+05	2.3400e+05	2.1400e+05	--	--
Cho1073	Caffeic acid O-glucoside	Hydroxycinnamoyl derivatives	咖啡酰 O-葡萄糖苷	羟基肉桂酰衍生物	3.8300e+05	3.7900e+05	3.7900e+05	3.7500e+05	7.8700e+05	8.0800e+05	1.2600e+06	3.5800e+04	6.3900e+04	2.8700e+04	1.3700e+05	1.3300e+05	1.5700e+05	1.1900e+05	6.2600e+04	3.6600e+04	1.3200e+05	9.8500e+04	1.2800e+05	--	--
Cho339	6-Hydroxymethylherniarin	Hydroxycinnamoyl derivatives	6-羟甲基脱肠草素	羟基肉桂酰衍生物	3.6300e+05	3.5100e+05	3.2200e+05	2.7800e+05	6.8400e+04	6.3400e+04	6.6800e+04	1.5000e+05	1.2300e+05	1.2200e+05	3.0600e+05	2.6200e+05	2.2200e+05	7.0800e+05	6.6700e+05	7.8200e+05	5.2600e+05	5.3000e+05	5.7300e+05	--	--
Cho1225	E-3,4,5'-Trihydroxy-3'-glucopyranosylstilbene	Others	E-3,4,5'-三羟基-3'-二苯乙烯吡喃葡萄糖苷	其它	5.4000e+04	4.3200e+04	5.0200e+04	5.8000e+04	9.0000e+00	9.0000e+00	9.0000e+00	9.5600e+04	1.8700e+05	1.2200e+05	5.8400e+04	8.0000e+04	9.2500e+04	2.7900e+04	3.1300e+04	2.5200e+04	3.0000e+04	2.7600e+04	3.7300e+04	--	--
Cho618	O-methylChrysoeriol 7-O-hexoside	Flavone	氧甲基金圣草黄素 7-O-己糖苷	黄酮	8.4000e+04	8.3600e+04	7.2700e+04	7.5800e+04	1.9400e+05	2.2600e+05	1.6700e+05	9.2100e+04	9.2700e+04	8.4200e+04	1.9900e+05	1.5600e+05	1.6200e+05	1.1300e+04	1.9900e+04	1.5900e+04	3.2100e+04	2.9600e+04	2.6100e+04	--	--
Cho527	Isorhamnetin O-hexoside	Flavonol	异鼠李素 O-己糖苷	黄酮醇	1.3100e+06	1.0900e+06	1.1000e+06	1.2200e+06	4.1300e+05	3.6900e+05	3.1500e+05	7.2600e+04	9.2400e+04	7.0800e+04	3.0500e+05	2.6900e+05	1.8900e+05	2.6300e+06	1.4500e+06	1.3000e+06	1.8900e+06	2.9400e+06	2.6600e+06	--	--
Cho394	C-hexosyl-chrysoeriol O-hexoside	Flavone C-glycosides	C-己糖基金圣草黄素 O-己糖苷	黄酮碳糖苷	4.9700e+05	4.3300e+05	4.8200e+05	4.0600e+05	1.5700e+06	1.6800e+06	1.3000e+06	2.1400e+05	2.0300e+05	1.6400e+05	7.9400e+05	5.9200e+05	4.6400e+05	8.3500e+04	7.9800e+04	7.1300e+04	1.4700e+05	1.7000e+05	9.7000e+04	--	--
Cho204	DIMBOA glucoside	Others	2,4-二羟基-7-甲氧基-1,4-苯并恶嗪-3-酮 葡糖苷	其它	1.6500e+05	1.1300e+05	1.5700e+05	1.5300e+05	3.4000e+05	3.6400e+05	5.0500e+05	2.0600e+05	1.6100e+05	1.8400e+05	7.3700e+04	7.2600e+04	6.8100e+04	9.0700e+04	1.0300e+05	9.6000e+04	1.0400e+05	8.4500e+04	1.2900e+05	C04831	ko00402
Cho212	Benzamide	Others	苯甲酰胺	其它	1.0700e+06	9.8800e+05	1.1200e+06	1.1700e+06	3.2400e+05	2.3300e+05	3.4300e+05	2.3200e+06	3.2000e+06	2.2000e+06	2.7300e+06	2.1900e+06	2.3300e+06	3.3800e+05	6.0900e+05	5.9700e+05	2.8600e+05	2.7200e+05	2.5300e+05	C09815	ko00627,ko01120
Cho264	Indole carboxylic acid	Phytohormones	吲哚-3-羧酸	植物激素	1.7300e+04	1.8900e+04	1.5900e+04	1.3100e+04	9.0000e+00	9.0000e+00	9.0000e+00	9.0000e+00	9.0000e+00	9.0000e+00	9.0000e+00	9.0000e+00	9.0000e+00	3.9200e+04	1.4100e+04	1.2700e+04	2.8900e+04	3.4800e+04	4.5100e+04	--	--
Cho371	Feruloyl syringic acid	Hydroxycinnamoyl derivatives	阿魏酸丁香酸	羟基肉桂酰衍生物	9.5900e+04	7.9000e+04	9.3300e+04	7.0000e+04	2.3600e+04	1.9800e+04	3.0500e+04	5.0200e+04	3.8200e+04	4.4500e+04	4.7900e+04	3.5600e+04	2.8700e+04	1.2200e+05	1.4600e+05	2.0000e+05	1.0800e+05	1.8700e+05	1.6500e+05	--	--
Cho398	3-Hydroxykynurenine	Amino acid derivatives	3-羟基犬尿素	氨基酸衍生物	8.9300e+04	1.0200e+05	1.3700e+05	1.1200e+05	4.6600e+04	4.2700e+04	5.4100e+04	6.5400e+04	5.2300e+04	4.4500e+04	4.7000e+04	5.3400e+04	6.7200e+04	1.9800e+05	1.1100e+05	1.3300e+05	1.2900e+05	2.0600e+05	1.7200e+05	--	--
Cho572	N-Acetyl tryptamine	Phenolamides	乙酰色胺	酚胺	1.3700e+04	1.3200e+04	1.6600e+04	1.1800e+04	9.0000e+00	9.0000e+00	9.0000e+00	9.0000e+00	9.0000e+00	9.0000e+00	9.0000e+00	9.0000e+00	9.0000e+00	3.6300e+04	1.5600e+04	1.9700e+04	2.3000e+04	2.6900e+04	3.7300e+04	--	--
Cho650	Caffeic aldehyde	Hydroxycinnamoyl derivatives	咖啡醛	羟基肉桂酰衍生物	4.4500e+04	4.3200e+04	4.3200e+04	4.0200e+04	6.5300e+04	5.7100e+04	7.2600e+04	4.1700e+04	3.0600e+04	4.0600e+04	3.0600e+04	3.0000e+04	3.1300e+04	2.1000e+04	2.6400e+04	1.7000e+04	1.6200e+04	2.4800e+04	2.0000e+04	C10945	ko00940,ko01110
Cho676	MAG (18:4) isomer1	Lipids_Glycerolipids	单酰甘油酯 (酰基 18:4) 异构1	脂质-甘油酯	1.8700e+05	1.7000e+05	1.8300e+05	2.0500e+05	1.2100e+05	1.3000e+05	1.6100e+05	8.8600e+04	9.1700e+04	8.9100e+04	1.0600e+05	7.4200e+04	8.3800e+04	4.2500e+05	3.5000e+05	3.4700e+05	3.2900e+05	3.3500e+05	2.7800e+05	--	--
Cho710	DGMG (18:2) isomer2	Lipids_Glycerolipids	单酰甘油酯二糖 (18:2) 异构2	脂质-甘油酯	2.4300e+05	2.3000e+05	2.3300e+05	1.7500e+05	1.1200e+05	1.0800e+05	1.3100e+05	1.4700e+05	1.3300e+05	1.4100e+05	1.6200e+05	1.4700e+05	2.0000e+05	3.5600e+05	2.5900e+05	1.7500e+05	2.9400e+05	3.6500e+05	3.6700e+05	--	--
Cho711	MAG (18:3) isomer5	Lipids_Glycerolipids	单酰甘油酯 (酰基 18:3) 异构5	脂质-甘油酯	1.2100e+07	1.1700e+07	1.1800e+07	1.1600e+07	5.7800e+06	6.8500e+06	6.9300e+06	8.0700e+06	7.9100e+06	8.1300e+06	9.7700e+06	9.0200e+06	9.3400e+06	1.7800e+07	1.3800e+07	1.0600e+07	1.8300e+07	1.7500e+07	1.6100e+07	--	--
Cho723	DGMG (18:2) isomer1	Lipids_Glycerolipids	单酰甘油酯二糖 (18:2) 异构1	脂质-甘油酯	1.7300e+06	1.6900e+06	1.5700e+06	1.3600e+06	9.7600e+05	9.1400e+05	1.0000e+06	4.4700e+05	3.7800e+05	3.9200e+05	1.2000e+06	8.6700e+05	8.7200e+05	2.8200e+06	1.9300e+06	1.0800e+06	3.1200e+06	2.7000e+06	2.5300e+06	--	--
Cho728	DGMG (18:2) isomer3	Lipids_Glycerolipids	单酰甘油酯二糖 (18:2) 异构3	脂质-甘油酯	2.1100e+05	2.3900e+05	2.0700e+05	2.4400e+05	1.7600e+05	2.2100e+05	2.7700e+05	1.4100e+05	1.0300e+05	1.2200e+05	2.4400e+05	2.2300e+05	2.0800e+05	4.2000e+05	2.0600e+05	1.5400e+05	3.2600e+05	3.7800e+05	2.8900e+05	--	--
Cho734	MAG (18:2) isomer1	Lipids_Glycerolipids	单酰甘油酯 (酰基 18:2) 异构1	脂质-甘油酯	1.7700e+05	1.7500e+05	1.7300e+05	1.6000e+05	1.6500e+05	1.8400e+05	1.7500e+05	1.6400e+05	1.2500e+05	1.4900e+05	1.8400e+05	2.0600e+05	2.0200e+05	1.5700e+05	1.6000e+05	1.5400e+05	1.3100e+05	1.5200e+05	1.2800e+05	--	--
Cho737	LysoPC 16:1	Lipids_Glycerophospholipids	溶血磷脂酰胆碱 16:1	脂质-甘油磷脂	1.1900e+05	1.0200e+05	1.0300e+05	1.0000e+05	9.0000e+00	9.0000e+00	9.0000e+00	8.7600e+03	7.9300e+03	1.0400e+04	9.5200e+05	3.9000e+05	2.8600e+05	8.6100e+03	5.3900e+03	5.0500e+03	6.4400e+03	6.1100e+03	8.2100e+03	--	--
Cho96	N2-methylguanosine	Nucleotide and its derivates	甲基鸟苷	核苷酸及其衍生物	1.3000e+05	1.4700e+05	9.7800e+04	1.0900e+05	7.4100e+04	9.5900e+04	8.3000e+04	1.0600e+05	1.1500e+05	1.1500e+05	3.9000e+05	1.5400e+05	2.6200e+05	1.3100e+05	1.1400e+05	9.5500e+04	1.7500e+05	1.4000e+05	1.3000e+05	--	--
Cho97	Xanthine	Nucleotide and its derivates	黄嘌呤	核苷酸及其衍生物	5.9400e+04	4.7700e+04	4.7700e+04	4.3300e+04	3.1800e+04	2.2500e+04	2.7700e+04	2.0600e+04	2.2000e+04	2.1900e+04	5.3800e+04	3.5800e+04	7.8100e+04	1.0600e+05	6.8700e+04	7.3300e+04	9.3600e+04	6.7600e+04	7.9200e+04	C00385	ko00230,ko00232,ko01060,ko01065,ko01100,ko01110,ko01120
Cho170	Kinetin 9-riboside	Phytohormones	激动素 9-核糖苷	植物激素	5.5500e+05	4.8400e+05	5.8300e+05	5.6100e+05	3.0800e+05	3.1600e+05	2.3600e+05	3.0700e+05	2.8400e+05	2.7800e+05	3.3400e+05	3.8800e+05	3.5500e+05	8.1800e+05	7.0500e+05	6.5800e+05	9.6600e+05	8.5400e+05	1.0800e+06	--	--
Cho632	Tricin	Flavone	麦黄酮	黄酮	6.6900e+06	6.7000e+06	7.1800e+06	6.9200e+06	4.8800e+06	3.6900e+06	4.0100e+06	1.2700e+06	8.2700e+05	9.4500e+05	4.4300e+06	2.9100e+06	3.1100e+06	1.1400e+07	1.0100e+07	8.8100e+06	1.0900e+07	1.5400e+07	1.2800e+07	--	--
Cho699	MAG (18:4) isomer2	Lipids_Glycerolipids	单酰甘油酯 (酰基 18:4) 异构2	脂质-甘油酯	5.9900e+03	5.7400e+03	7.0400e+03	7.6100e+03	9.0000e+00	9.0000e+00	9.0000e+00	7.0900e+03	5.6200e+03	3.4600e+03	9.7700e+03	7.5700e+03	7.0500e+03	7.5200e+03	5.3800e+03	4.6600e+03	1.2100e+04	1.3800e+04	1.0100e+04	--	--
Cho714	Cholesterol	Others	胆固醇	其它	1.0000e+05	9.3100e+04	8.7200e+04	9.0100e+04	1.1700e+05	1.2900e+05	1.4500e+05	1.0700e+05	1.1500e+05	1.2200e+05	6.8600e+04	8.3200e+04	1.1700e+05	8.3900e+04	8.8100e+04	8.4800e+04	6.4100e+04	5.5100e+04	7.5100e+04	C00187	ko00100,ko00120,ko00140,ko00981,ko00984,ko01066,ko01100,ko01120,ko04913,ko04925,ko04975,ko04976,ko04977,ko05200,ko05217
Cho750	MAG (18:1) isomer2	Lipids_Glycerolipids	单酰甘油酯 (酰基 18:2) 异构2	脂质-甘油酯	2.6500e+05	2.6000e+05	2.6500e+05	2.6300e+05	1.7300e+05	1.7600e+05	1.6700e+05	7.2400e+04	5.1100e+04	5.9300e+04	2.4000e+05	1.5100e+05	1.3200e+05	4.8200e+05	3.6500e+05	3.2300e+05	4.7700e+05	5.5900e+05	4.4100e+05	--	--
Cho570	3’,4’,5’-Tricetin O-rutinoside	Flavone	3',4',5'-三羟黄酮 O-芸香糖苷	黄酮	6.1000e+05	5.5800e+05	5.6500e+05	5.9000e+05	1.8100e+06	2.3300e+06	2.1500e+06	1.9300e+05	1.5200e+05	2.0500e+05	2.6600e+05	2.7400e+05	2.6500e+05	1.1300e+05	1.4800e+05	1.3800e+05	1.0900e+05	1.6100e+05	1.0200e+05	--	--
Cho185	Aminopurine	Others	乙酰苯胺	其它	3.5600e+06	2.7700e+06	3.5100e+06	3.6100e+06	1.3400e+05	1.4800e+05	1.6800e+05	7.1600e+06	6.9200e+06	6.7600e+06	4.1500e+06	3.4200e+06	4.7300e+06	3.2100e+06	2.6500e+06	3.2300e+06	2.3600e+06	2.4600e+06	2.9000e+06	--	--
Cho334	Hydroxy-methoxycinnamate	Hydroxycinnamoyl derivatives	反式-4-羟基-3-甲氧基肉桂酸	羟基肉桂酰衍生物	1.5300e+04	1.4000e+04	1.6200e+04	1.4000e+04	3.3700e+04	3.2800e+04	4.4000e+04	9.0000e+00	9.0000e+00	9.0000e+00	9.0000e+00	9.0000e+00	9.0000e+00	9.0000e+00	9.0000e+00	9.0000e+00	9.0000e+00	9.0000e+00	9.0000e+00	--	--
Cho428	5-Methoxy-N,N-dimethyltryptamine	Tryptamine derivatives	5-甲氧基-N,N-二甲基色胺	色胺及其衍生物	2.3300e+04	2.7200e+04	1.9500e+04	2.2400e+04	9.2100e+03	1.6800e+04	1.3900e+04	8.6200e+03	1.4900e+04	7.6400e+03	2.4100e+04	3.1400e+04	4.9200e+04	2.2300e+04	3.0700e+04	2.6200e+04	3.5400e+04	5.2900e+04	2.8200e+04	--	--
Cho74	2-Aminoadipic acid (L-Homoglutamic acid)	Amino acids	2-氨基己二酸 (L-高谷氨酸)	氨基酸	6.9900e+05	5.8800e+05	5.6700e+05	6.2700e+05	2.4000e+05	2.3300e+05	2.3100e+05	3.2500e+05	3.2700e+05	3.3900e+05	9.9100e+05	9.7000e+05	4.8900e+05	5.6800e+05	5.5500e+05	4.7100e+05	3.8800e+05	3.9000e+05	4.4100e+05	C00956	ko00300,ko00310,ko00311,ko01100,ko01110,ko01130,ko01210,ko01230
Cho75	Aspartic acid di-O-glucoside	Amino acid derivatives	天门冬氨酸 二葡糖苷	氨基酸衍生物	2.4700e+06	1.3700e+06	1.4400e+06	2.1200e+06	5.9000e+05	4.6400e+05	2.5500e+05	2.7200e+05	6.6300e+05	4.0800e+05	9.3000e+05	9.7000e+05	1.4200e+06	2.3800e+06	2.0600e+06	1.0700e+06	2.7900e+06	2.9100e+06	2.3100e+06	--	--
Cho284	Gallic acid O-feruloyl-O-hexosyl-O-hexoside	Hydroxycinnamoyl derivatives	没食子酸 O-阿魏酰己糖苷-O-己糖苷	羟基肉桂酰衍生物	5.1100e+04	5.8700e+04	7.1400e+04	5.7200e+04	1.8100e+05	1.8000e+05	1.4100e+05	1.6500e+05	9.9100e+04	1.2200e+05	2.4400e+05	1.5300e+05	1.4800e+05	1.2000e+04	6.6300e+03	1.0200e+04	3.5100e+04	2.1100e+04	2.5400e+04	--	--
Cho59	Choline	Cholines	胆碱	胆碱类	4.2200e+07	3.9900e+07	4.3600e+07	3.8800e+07	4.7500e+07	5.0200e+07	4.8200e+07	5.0900e+07	4.8500e+07	4.8000e+07	3.8800e+07	3.9000e+07	4.1500e+07	3.4300e+07	3.4700e+07	3.5500e+07	3.2700e+07	3.0500e+07	3.3900e+07	C00114	ko00260,ko00564,ko01100,ko02010,ko04725,ko04976,ko05231
Cho240	N',N"",N""'-p-coumaroyl-cinnamoyl-caffeoyl spermidine	Phenolamides	N',N"",N""'-对香豆酰阿魏酰咖啡酰亚精胺	酚胺	3.5600e+05	3.6000e+05	4.1700e+05	3.9800e+05	6.7800e+04	8.6900e+04	1.1300e+05	1.3200e+06	1.1400e+06	8.2700e+05	5.7100e+05	6.0700e+05	1.1100e+06	4.1400e+04	3.3000e+04	3.0100e+04	3.3700e+04	4.7000e+04	4.0900e+04	--	--
Cho306	N-Sinapoyl agmatine	Phenolamides	芥子酰胍丁胺	酚胺	2.6400e+04	1.3400e+04	2.6200e+04	1.9600e+04	6.4200e+03	1.2000e+04	6.6700e+03	2.7500e+04	2.3100e+04	1.1700e+04	2.7000e+04	1.7000e+04	3.4700e+04	2.9000e+04	3.6900e+04	2.6000e+04	4.3600e+04	2.0400e+04	2.0700e+04	--	--
Cho11	Agmatine	Phenolamides	胍丁胺	酚胺	1.4100e+05	1.2600e+05	1.4400e+05	1.4900e+05	3.7900e+04	3.0700e+04	3.4800e+04	3.5100e+04	3.8800e+04	3.3700e+04	5.9100e+04	5.3700e+04	3.2800e+04	3.8400e+05	3.1900e+05	2.0000e+05	4.3400e+05	2.3600e+05	2.8400e+05	C00179	ko00330,ko01100
Cho228	N'-p-Coumaroyl putrescine	Phenolamides	N'-对香豆酰基腐胺	酚胺	3.0800e+04	3.8400e+04	4.6900e+04	5.0100e+04	2.3100e+04	2.3500e+04	2.3300e+04	6.4100e+04	5.6800e+04	5.6500e+04	7.3200e+04	8.1300e+04	1.0600e+05	1.9900e+04	1.9300e+04	3.8200e+04	2.4100e+04	1.7900e+04	2.3000e+04	--	--
Cho90	Adenosine 3'-monophosphate	Nucleotide and its derivates	腺苷 3'-单磷酸	核苷酸及其衍生物	7.3400e+04	7.0000e+04	6.0000e+04	6.1600e+04	2.0100e+04	2.1000e+04	1.0500e+04	1.3400e+05	1.6400e+05	1.3900e+05	1.1300e+05	9.0400e+04	1.4000e+05	4.8100e+04	4.4100e+04	3.3500e+04	5.4000e+04	7.1900e+04	4.9500e+04	C01367	ko00230
Cho98	Nicotinic acid adenine dinucleotide	Nucleotide and its derivates	烟酰胺腺嘌呤二核苷	核苷酸及其衍生物	5.5100e+05	5.7200e+05	5.0600e+05	4.2800e+05	7.9200e+04	1.2100e+05	6.3000e+04	8.9600e+05	7.0900e+05	5.6900e+05	5.4700e+05	3.2400e+05	3.6500e+05	9.4900e+05	4.5700e+05	5.6000e+05	7.6400e+05	7.3700e+05	9.0300e+05	C00003	ko00190,ko00730,ko00760,ko01100,ko04152,ko04211,ko04212,ko04925,ko04977
Cho356	Rosinidin O-hexoside	Anthocyanins	松香花青素 O-己糖苷	花青素	3.5000e+04	4.9600e+04	3.6600e+04	3.6600e+04	6.3800e+04	4.9100e+04	5.4100e+04	3.7200e+04	2.7900e+04	3.0400e+04	5.0800e+04	3.8100e+04	4.0200e+04	5.1200e+04	3.9300e+04	2.7300e+04	2.2600e+04	3.7700e+04	1.9600e+04	--	--
Cho329	Pelargonidin 3-O-malonylhexoside	Anthocyanins	天竺葵色素-3-O-丙二酰己糖苷	花青素	3.7900e+04	3.2600e+04	3.7100e+04	3.0400e+04	9.0000e+00	9.0000e+00	9.0000e+00	9.0000e+00	9.0000e+00	9.0000e+00	9.0000e+00	9.0000e+00	9.0000e+00	1.4200e+05	1.7200e+05	8.9500e+04	1.9900e+05	1.1500e+05	1.5300e+05	--	--
Cho463	Peonidin	Anthocyanins	芍药花青素	花青素	4.2900e+05	5.3700e+05	4.6800e+05	4.1900e+05	1.0500e+06	8.5800e+05	8.2900e+05	3.6000e+05	3.6700e+05	2.2500e+05	6.8900e+05	4.9600e+05	4.6300e+05	2.2200e+05	2.3200e+05	2.2000e+05	4.7500e+05	5.6700e+05	4.0000e+05	--	--
Cho360	Syringetin 3-O-hexoside	Flavonol	丁香亭 O-己糖苷	黄酮醇	9.5100e+04	1.1100e+05	8.2200e+04	1.0300e+05	7.4200e+04	1.0600e+05	8.3000e+04	1.8400e+05	2.1400e+05	2.4700e+05	7.8600e+04	6.1400e+04	7.8200e+04	7.0600e+04	4.7800e+04	8.6500e+04	3.9800e+04	4.9000e+04	4.0400e+04	--	--
Cho411	Luteolin O-hexosyl-O-pentoside	Flavone	木犀草素 O-己糖基-O-戊糖苷	黄酮	2.8800e+04	3.4000e+04	2.4600e+04	2.3500e+04	2.9500e+04	3.9200e+04	6.6500e+04	9.7400e+03	1.1200e+04	6.9400e+03	7.3700e+03	7.1000e+03	6.8400e+03	4.5700e+04	3.3600e+04	3.8800e+04	4.2000e+04	2.1300e+04	2.7400e+04	--	--
Cho456	Syringetin 5-O-hexoside	Flavone	丁香亭 5-O-己糖苷	黄酮	8.9200e+05	9.2500e+05	7.6200e+05	7.8100e+05	1.9200e+06	9.7600e+05	8.5700e+05	6.8400e+05	6.1600e+05	6.0300e+05	2.7200e+06	2.1500e+06	1.3400e+06	2.5900e+05	1.7500e+05	2.0900e+05	3.0500e+05	2.6400e+05	2.7800e+05	--	--
Cho512	Luteolin O-hexoside O-feruloylpentoside	Flavone	木犀草素 O-己糖苷-阿魏酰戊糖苷	黄酮	3.1800e+04	2.0500e+04	2.6400e+04	3.0800e+04	9.0000e+00	9.0000e+00	9.0000e+00	2.0400e+04	2.3900e+04	2.1200e+04	4.6400e+04	4.0100e+04	3.8700e+04	3.3000e+04	3.1900e+04	3.2200e+04	2.3200e+04	3.4800e+04	3.4400e+04	--	--
Cho540	Apigenin O-malonylhexoside	Flavone	芹菜素 O-丙二酰己糖苷	黄酮	2.1700e+07	2.0600e+07	2.3900e+07	2.1900e+07	3.9700e+07	3.7700e+07	3.9700e+07	3.7400e+07	3.7200e+07	3.7900e+07	3.1900e+07	3.4600e+07	3.3800e+07	3.6500e+07	4.3100e+07	4.7800e+07	2.6500e+07	2.5700e+07	2.6200e+07	--	--
Cho593	Chrysin 5-O-glucoside (Toringin)	Flavone	白杨素 5-O-己糖苷	黄酮	1.4600e+05	1.3000e+05	1.2900e+05	1.3800e+05	1.3300e+05	7.6300e+04	9.5100e+04	7.5400e+04	9.5700e+04	7.7400e+04	6.8800e+04	1.4800e+05	1.5900e+05	6.3100e+04	6.7200e+04	7.4400e+04	1.0500e+05	9.3200e+04	1.0800e+05	--	--
Cho354	Chrysoeriol O-glucuronic acid-O-hexoside	Flavone	金圣草黄素 O-葡萄糖醛酸 O-己糖苷	黄酮	9.0000e+00	9.0000e+00	9.0000e+00	9.0000e+00	9.0000e+00	9.0000e+00	9.0000e+00	9.0000e+00	9.0000e+00	9.0000e+00	9.0000e+00	9.0000e+00	9.0000e+00	3.6600e+04	3.5400e+04	3.6200e+04	6.5000e+04	1.2100e+05	8.0800e+04	--	--
Cho378	Luteolin 3',7-di-O-glucoside	Flavone	木犀草素 3‘,7-二氧葡萄糖苷	黄酮	1.9800e+06	2.0100e+06	2.0000e+06	1.7700e+06	5.7500e+04	9.9000e+04	1.3900e+05	7.0700e+05	8.5800e+05	7.1800e+05	4.2800e+06	2.1800e+06	1.9200e+06	4.9100e+06	4.5700e+06	3.2400e+06	7.0100e+06	6.3500e+06	7.3700e+06	--	--
Cho439	Chrysoeriol O-hexosyl-O-rutinoside	Flavone	金圣草黄素 O-己糖基-O-芸香糖苷	黄酮	5.2000e+05	4.1900e+05	4.3900e+05	3.5800e+05	3.1500e+05	7.1200e+05	6.2500e+05	5.8700e+05	5.7700e+05	6.2000e+05	7.3700e+05	5.9900e+05	6.8900e+05	4.1800e+05	5.8000e+05	4.7400e+05	5.1300e+05	3.4500e+05	3.6400e+05	--	--
Cho464	Isorhamnetin 5-O-hexoside	Flavonol	异鼠李素 5-O-己糖苷	黄酮醇	1.6700e+06	1.7600e+06	1.6900e+06	1.4900e+06	2.7700e+06	2.2900e+06	2.0100e+06	1.1400e+06	9.9800e+05	9.3300e+05	7.0500e+06	5.0600e+06	3.7300e+06	6.0900e+05	3.7500e+05	3.9900e+05	1.1500e+06	1.1400e+06	1.0000e+06	--	--
Cho483	Chrysoeriol O-hexosyl-O-pentoside	Flavone	金圣草黄素 O-己糖基-O-戊糖苷	黄酮	2.2600e+06	2.2300e+06	2.3100e+06	1.8500e+06	6.5200e+06	7.8800e+06	7.3500e+06	2.6500e+06	3.1300e+06	2.1000e+06	4.5900e+06	3.0200e+06	3.3000e+06	3.9800e+05	4.9600e+05	4.6900e+05	1.3800e+06	1.0700e+06	8.1600e+05	--	--
Cho493	Syringetin 7-O-hexoside	Flavone	丁香亭 7-O-己糖苷	黄酮	7.5800e+05	7.0600e+05	7.0800e+05	7.7600e+05	1.7300e+06	1.0300e+06	8.0800e+05	6.5000e+05	5.8500e+05	6.2200e+05	2.6200e+06	2.1700e+06	1.1800e+06	2.0400e+05	1.5600e+05	1.9600e+05	2.8100e+05	2.8100e+05	2.6500e+05	--	--
Cho498	Chrysoeriol O-hexosyl-O-hexoside	Flavone	金圣草黄素 O-二己糖苷	黄酮	7.7200e+05	7.9500e+05	7.6500e+05	6.4800e+05	8.4000e+05	1.1700e+06	8.7200e+05	1.3400e+06	1.3500e+06	1.1600e+06	2.5300e+06	1.7200e+06	1.5600e+06	2.5700e+05	3.2900e+05	2.5300e+05	5.8600e+05	5.5100e+05	4.7900e+05	--	--
Cho502	Apigenin 7-O-glucoside (Cosmosiin)	Flavone	芹菜素 7-O-葡萄糖苷	黄酮	3.7700e+07	3.8500e+07	3.4700e+07	3.6700e+07	1.2600e+07	1.0500e+07	1.3000e+07	9.4400e+06	9.7100e+06	8.4900e+06	1.3400e+07	1.3800e+07	1.5000e+07	4.6100e+07	4.8200e+07	5.0900e+07	5.0500e+07	4.6600e+07	4.8600e+07	C04608	ko00944
Cho517	Chrysoeriol 7-O-hexoside	Flavone	金圣草黄素 7-O-己糖苷	黄酮	4.0700e+07	4.0400e+07	3.9600e+07	4.0000e+07	5.1700e+07	5.2700e+07	4.8300e+07	5.1300e+07	5.1100e+07	5.0200e+07	5.7900e+07	5.7500e+07	5.7200e+07	2.9200e+07	3.2200e+07	3.0300e+07	3.7800e+07	3.8600e+07	3.7300e+07	--	--
Cho549	Chrysoeriol O-malonylhexoside	Flavone	金圣草黄素 O-丙二酰己糖苷	黄酮	6.0600e+07	5.8300e+07	5.8200e+07	5.8000e+07	6.1100e+07	6.2200e+07	6.2700e+07	5.9100e+07	5.9200e+07	5.8700e+07	6.1300e+07	5.9300e+07	6.1200e+07	4.7400e+07	4.9100e+07	4.8400e+07	5.7800e+07	5.7500e+07	5.7600e+07	--	--
Cho276	C-hexosyl-apigenin O-hexosyl-O-pentoside	Flavone C-glycosides	C-己糖基-芹菜素 O-己糖戊糖苷	黄酮碳糖苷	1.8600e+04	1.6800e+04	1.7200e+04	1.6400e+04	6.3700e+04	6.3900e+04	3.7300e+04	9.0000e+00	9.0000e+00	9.0000e+00	9.0000e+00	9.0000e+00	9.0000e+00	9.0000e+00	9.0000e+00	9.0000e+00	9.0000e+00	9.0000e+00	9.0000e+00	--	--
Cho278	8-C-hexosyl-hesperetin O-hexoside	Flavone C-glycosides	8-C-己糖基-橙皮素 O-己糖苷	黄酮碳糖苷	2.9300e+05	2.5700e+05	2.4600e+05	2.4600e+05	8.7300e+04	6.9900e+04	5.6900e+04	2.1900e+05	2.2000e+05	1.6600e+05	6.0100e+05	4.6600e+05	3.9900e+05	4.9100e+05	3.7400e+05	3.0200e+05	8.0800e+05	7.9700e+05	7.8700e+05	--	--
Cho282	Eriodictiol 6-C-hexoside 8-C-hexoside-O-hexoside	Flavone C-glycosides	圣草酚 C-己糖基-O-己糖苷-O-己糖苷	黄酮碳糖苷	5.3300e+03	2.8000e+03	4.9600e+03	4.0300e+03	9.0000e+00	9.0000e+00	9.0000e+00	9.0000e+00	9.0000e+00	9.0000e+00	1.9000e+04	1.3700e+04	1.4500e+04	9.0000e+00	9.0000e+00	9.0000e+00	9.0000e+00	9.0000e+00	9.0000e+00	--	--
Cho291	Chrysoeriol 6-C-hexoside 8-C-hexoside-O-hexoside	Flavone C-glycosides	金圣草黄素 6-C-己糖基 8-C-己糖基-O-己糖苷	黄酮碳糖苷	6.3100e+04	5.6500e+04	5.8800e+04	5.7100e+04	1.6700e+05	2.0000e+05	1.0700e+05	9.0000e+00	9.0000e+00	9.0000e+00	5.3300e+04	4.1700e+04	6.0600e+04	7.6300e+04	3.9500e+04	1.6700e+04	2.0100e+05	1.2300e+05	1.4500e+05	--	--
Cho298	C-hexosyl-luteolin O-hexoside	Flavone C-glycosides	C-己糖基木犀草素 O-己糖苷	黄酮碳糖苷	5.0300e+06	4.8700e+06	4.4600e+06	4.3000e+06	1.6700e+07	1.4000e+07	8.4100e+06	1.3800e+06	1.3500e+06	1.3600e+06	3.9900e+06	4.1500e+06	4.1400e+06	3.0600e+05	2.8200e+05	4.4900e+05	1.4100e+06	1.2900e+06	7.4600e+05	--	--
Cho308	6-C-hexosyl chrysoeriol O-hexoside	Flavone C-glycosides	6-C-己糖基-金圣草黄素 O-己糖苷	黄酮碳糖苷	1.8300e+06	1.8000e+06	1.7400e+06	1.7400e+06	2.6300e+06	2.6300e+06	2.8300e+06	1.8400e+06	1.7700e+06	1.6700e+06	2.0400e+06	2.3800e+06	2.2400e+06	3.2000e+05	3.4300e+05	3.7900e+05	5.6000e+05	5.4400e+05	3.9500e+05	--	--
Cho312	6-C-hexosyl-luteolin O-hexoside	Flavone C-glycosides	6-C-己糖基-木犀草素 O-己糖苷	黄酮碳糖苷	1.5100e+04	1.4300e+04	9.7300e+03	9.1400e+03	1.8700e+04	1.2500e+04	9.1000e+03	1.1300e+04	7.6700e+03	4.5200e+03	3.2500e+04	3.1200e+04	2.3600e+04	9.0000e+00	9.0000e+00	3.4700e+03	8.9200e+03	8.6000e+03	8.8900e+03	--	--
Cho316	6-C-hexosyl-apigenin O-hexosyl-O-hexoside	Flavone C-glycosides	6-C-己糖苷-芹菜素 O-己糖苷-O-己糖苷	黄酮碳糖苷	4.6300e+05	4.2800e+05	4.4200e+05	4.5300e+05	9.0000e+00	9.0000e+00	9.0000e+00	9.0000e+00	9.0000e+00	9.0000e+00	9.0000e+00	9.0000e+00	9.0000e+00	1.4600e+06	1.6400e+06	6.7200e+05	3.9300e+06	1.4500e+06	2.1000e+06	--	--
Cho319	Eriodictiol C-hexosyl-O-hexoside	Flavone C-glycosides	圣草酚 C-己糖基-O-己糖苷	黄酮碳糖苷	4.1500e+05	3.9600e+05	4.0500e+05	3.3700e+05	1.1900e+04	1.5800e+04	2.0500e+04	3.2200e+04	3.1200e+04	3.4000e+04	8.2000e+04	6.5100e+04	6.5500e+04	8.8900e+05	7.0700e+05	5.3600e+05	2.0700e+06	1.4600e+06	1.7600e+06	--	--
Cho327	C-hexosyl-luteolin C-pentoside	Flavone C-glycosides	C-己糖基-木犀草素 C-戊糖苷	黄酮碳糖苷	3.7000e+04	4.1600e+04	3.9400e+04	3.6000e+04	1.7400e+05	1.2300e+05	5.7800e+04	1.0600e+04	8.9000e+03	9.0600e+03	3.4500e+04	2.8900e+04	3.5300e+04	2.7500e+03	1.4500e+03	4.5100e+03	1.3300e+04	1.2100e+04	4.6100e+03	--	--
Cho342	6-C-hexosyl luteolin O-pentoside	Flavone C-glycosides	6-C-己糖基木犀草素O-戊糖苷	黄酮碳糖苷	3.4300e+04	2.7300e+04	2.9600e+04	2.9900e+04	1.3200e+05	7.9100e+04	3.9300e+04	8.9100e+03	1.1900e+04	1.1700e+04	2.7600e+04	1.8700e+04	2.7200e+04	4.1200e+03	3.7900e+03	3.9900e+03	1.3500e+04	1.2400e+04	5.4100e+03	--	--
Cho350	8-C-hexosyl-apigenin O-hexosyl-O-hexoside	Flavone C-glycosides	8-C-己糖苷-芹菜素 O-己糖苷-O-己糖苷	黄酮碳糖苷	9.0000e+00	9.0000e+00	9.0000e+00	9.0000e+00	3.4500e+04	5.2000e+04	7.1800e+04	6.0600e+04	3.5700e+04	4.9500e+04	1.0200e+05	3.7400e+04	5.0500e+04	9.0000e+00	9.0000e+00	9.0000e+00	9.0000e+00	9.0000e+00	9.0000e+00	--	--
Cho370	6-C-hexosyl-hesperetin O-hexoside	Flavone C-glycosides	6-C-己糖基-橙皮素 O-己糖苷	黄酮碳糖苷	1.4000e+05	1.0800e+05	1.1700e+05	8.5800e+04	1.3700e+05	1.6500e+05	1.2300e+05	1.2900e+05	1.0400e+05	9.9200e+04	2.5200e+05	1.8200e+05	1.7800e+05	9.9600e+04	8.3100e+04	5.6500e+04	1.5400e+05	1.2700e+05	1.5800e+05	--	--
Cho379	8-C-hexosyl-luteolin O-pentoside	Flavone C-glycosides	8-C-己糖基-木犀草素 O-戊糖苷	黄酮碳糖苷	1.8100e+04	1.9300e+04	1.6400e+04	1.8400e+04	9.0000e+00	9.0000e+00	9.0000e+00	1.7700e+04	2.0700e+04	7.4700e+03	5.2100e+04	3.9000e+04	5.0400e+04	1.1300e+04	1.5100e+04	2.0500e+04	3.7700e+04	3.0400e+04	2.2500e+04	--	--
Cho408	C-rhamnosyl-acacetin O-p-coumaroylhexoside	Flavone C-glycosides	C-鼠李糖基-金合欢素 O-对香豆酰己糖苷	黄酮碳糖苷	1.7900e+04	1.9900e+04	2.7700e+04	1.5700e+04	9.0000e+00	9.0000e+00	9.0000e+00	9.0000e+00	9.0000e+00	9.0000e+00	9.0000e+00	9.0000e+00	9.0000e+00	9.0100e+04	8.5000e+04	3.6100e+04	1.4500e+05	7.7600e+04	9.8300e+04	--	--
Cho413	Chrysoeriol C-hexosyl-O-rhamnoside	Flavone C-glycosides	金圣草黄素 C-己糖基-O-鼠李糖苷	黄酮碳糖苷	2.1800e+05	2.0900e+05	2.3700e+05	2.1900e+05	2.8600e+05	3.2900e+05	3.3000e+05	4.6700e+05	4.7600e+05	4.1500e+05	5.4800e+05	4.9300e+05	4.0600e+05	5.8000e+04	6.8800e+04	6.6500e+04	1.6500e+05	1.3500e+05	1.3700e+05	--	--
Cho416	C-hexosyl-luteolin O-feruloylhexoside	Flavone C-glycosides	C-己糖基-木犀草素 O-阿魏酰己糖苷	黄酮碳糖苷	1.7000e+04	1.9600e+04	1.2900e+04	1.8500e+04	2.6900e+04	4.0100e+04	2.7900e+04	1.5000e+04	1.1400e+04	2.1600e+04	2.5800e+04	1.2600e+04	2.1000e+04	1.7300e+04	7.0600e+03	9.8800e+03	1.5100e+04	2.3900e+04	1.8500e+04	--	--
Cho419	8-C-hexosyl-luteolin O-hexoside	Flavone C-glycosides	8-C-己糖苷-木犀草素 O-己糖苷	黄酮碳糖苷	2.3600e+06	2.5000e+06	2.4900e+06	2.0200e+06	3.0300e+06	4.0300e+06	4.4100e+06	6.3300e+06	4.5300e+06	4.8800e+06	6.9200e+06	5.2900e+06	6.7800e+06	3.3900e+05	2.1900e+05	2.8100e+05	5.1000e+05	3.3600e+05	3.9000e+05	--	--
Cho468	6-C-hexosyl-apigenin O-feruloylhexoside	Flavone C-glycosides	6-C-己糖苷-芹菜素 O-阿魏酰己糖苷	黄酮碳糖苷	3.9600e+05	2.8900e+05	3.6200e+05	2.8700e+05	2.7500e+05	6.2900e+05	3.9800e+05	4.1800e+05	3.7400e+05	5.0100e+05	5.9300e+05	5.0600e+05	5.5500e+05	2.6800e+05	4.4800e+05	3.8000e+05	3.0400e+05	2.6200e+05	2.9800e+05	--	--
Cho469	Apigenin 6-C-pentoside	Flavone C-glycosides	芹菜素 6-C-戊糖苷	黄酮碳糖苷	1.4100e+05	1.1600e+05	1.0800e+05	1.2500e+05	4.8700e+05	3.5900e+05	1.6100e+05	4.8100e+04	4.7100e+04	3.8700e+04	1.3600e+05	1.4200e+05	1.3200e+05	8.5800e+03	7.7900e+03	1.4900e+04	3.4200e+04	2.2000e+04	1.8300e+04	--	--
Cho518	Apigenin 8-C-pentoside	Flavone C-glycosides	芹菜素 8-C-戊糖苷	黄酮碳糖苷	6.8100e+04	7.6900e+04	8.2800e+04	7.0900e+04	6.9300e+05	3.2400e+05	1.6500e+05	2.0400e+04	1.7100e+04	1.8800e+04	3.2200e+04	4.8900e+04	3.1700e+04	1.2100e+04	1.3400e+04	7.5300e+03	1.3100e+04	1.8500e+04	1.0200e+04	--	--
Cho522	8-C-hexosyl-apigenin O-sinapoylhexoside	Flavone C-glycosides	8-C-己糖基-芹菜素O-芥子酰己糖苷	黄酮碳糖苷	2.0400e+04	1.7600e+04	1.6600e+04	1.9500e+04	9.0000e+00	9.0000e+00	9.0000e+00	3.7500e+04	1.2800e+04	2.2000e+04	4.8600e+04	8.9600e+04	6.1400e+04	9.0000e+00	9.0000e+00	9.0000e+00	9.0000e+00	9.0000e+00	9.0000e+00	--	--
Cho546	Eriodictyol O-malonylhexoside	Flavanone	圣草酚 O-丙二酰己糖苷	黄烷酮	2.3700e+05	2.3700e+05	2.2100e+05	2.4000e+05	4.6100e+05	4.0800e+05	2.9700e+05	3.2600e+05	3.3200e+05	2.8700e+05	6.5000e+05	6.4800e+05	5.8700e+05	9.0000e+00	9.0000e+00	9.0000e+00	9.0000e+00	9.0000e+00	9.0000e+00	--	--
Cho571	Chrysoeriol C-hexoside	Flavone C-glycosides	金圣草黄素 C-己糖苷	黄酮碳糖苷	1.9100e+04	1.6600e+04	1.5500e+04	1.3200e+04	8.7100e+03	7.6700e+03	7.3500e+03	1.5500e+04	1.3100e+04	1.2900e+04	2.0700e+04	1.8100e+04	2.3600e+04	2.3200e+04	2.2100e+04	1.9900e+04	1.7900e+04	3.4500e+04	2.5000e+04	--	--
Cho357	C-hexosyl-apigenin C-pentoside	Flavone C-glycosides	芹菜素 C-己糖基 C-戊糖苷	黄酮碳糖苷	2.6500e+06	2.3400e+06	2.8100e+06	2.6000e+06	6.1100e+06	5.5700e+06	4.1900e+06	8.3400e+05	8.3600e+05	9.8200e+05	1.6400e+06	1.9900e+06	2.2200e+06	3.5800e+05	4.3900e+05	6.3100e+05	1.0400e+06	1.1900e+06	7.0400e+05	--	--
Cho367	8-C-hexosyl chrysoeriol O-hexoside	Flavone C-glycosides	8-C-己糖基金圣草黄素 O-己糖苷	黄酮碳糖苷	1.6800e+06	1.6700e+06	1.5000e+06	1.3700e+06	2.4200e+06	3.3300e+06	2.6500e+06	1.2400e+06	1.3700e+06	1.2100e+06	2.5700e+06	1.6700e+06	1.6600e+06	9.5300e+05	6.9800e+05	5.4200e+05	1.8700e+06	1.6600e+06	1.5700e+06	--	--
Cho448	Chrysoeriol 8-C-hexoside	Flavone C-glycosides	金圣草黄素 8-C-己糖苷	黄酮碳糖苷	3.2400e+06	2.8900e+06	2.7400e+06	2.5500e+06	1.1500e+07	1.0800e+07	6.5500e+06	1.0300e+06	8.8500e+05	7.8400e+05	5.5100e+06	4.0400e+06	3.2500e+06	3.2600e+05	3.3600e+05	2.9400e+05	1.1500e+06	9.0400e+05	7.4100e+05	--	--
Cho386	Quercetin 7-O-malonylhexosyl-hexoside	Flavonol	槲皮素 7-O-丙二酰基己糖基-己糖苷	黄酮醇	7.7000e+03	1.9000e+04	1.9200e+04	1.2700e+04	9.0000e+00	9.0000e+00	9.0000e+00	9.0000e+00	9.0000e+00	9.0000e+00	9.0000e+00	9.0000e+00	9.0000e+00	1.1100e+05	3.1700e+04	2.3100e+04	1.2500e+05	9.3600e+04	1.3600e+05	--	--
Cho340	Tricin 5-O-hexosyl-O-hexoside	Flavone	麦黄酮 5-O-己糖基-O-己糖苷	黄酮	1.2100e+05	1.1800e+05	1.0400e+05	8.3800e+04	1.0900e+05	1.6000e+05	2.0400e+05	1.6500e+05	1.2900e+05	1.6300e+05	2.7300e+05	1.5600e+05	1.4600e+05	9.7700e+04	7.7200e+04	9.3000e+04	1.1800e+05	1.2100e+05	1.3800e+05	--	--
Cho374	Tricin 7-O-hexosyl-O-hexoside	Flavone	麦黄酮 7-O-己糖基-O-己糖苷	黄酮	1.9900e+05	1.9500e+05	1.9200e+05	1.7500e+05	2.1000e+05	3.0300e+05	4.4300e+05	3.4100e+05	2.7700e+05	2.7200e+05	4.6400e+05	2.5800e+05	2.8500e+05	1.3200e+05	1.2700e+05	1.4700e+05	2.1100e+05	2.0300e+05	1.9800e+05	--	--
Cho538	Tricin 4'-O-(syringyl alcohol) ether 5-O-hexoside	Flavonolignan	麦黄酮 4'-O-丁香醇醚 5-O-己糖苷	黄酮-木脂素	9.0000e+00	9.0000e+00	9.0000e+00	9.0000e+00	9.0000e+00	9.0000e+00	9.0000e+00	9.0000e+00	9.0000e+00	9.0000e+00	9.0000e+00	9.0000e+00	9.0000e+00	1.6000e+04	7.7300e+03	1.0200e+04	1.0900e+04	1.8400e+04	1.0200e+04	--	--
Cho548	Tricin O-malonylhexoside	Flavone	麦黄酮 O-丙二酰己糖苷	黄酮	4.4000e+06	4.2900e+06	4.3200e+06	4.1500e+06	1.1600e+07	1.2600e+07	1.2800e+07	1.7400e+06	1.2300e+06	1.3200e+06	1.3500e+06	1.7700e+06	1.7400e+06	3.1200e+06	2.1900e+06	2.1100e+06	2.9100e+06	4.1500e+06	3.4400e+06	--	--
Cho588	Tricin 4'-O-(β-guaiacylglyceryl) ether O-hexoside	Flavonolignan	麦黄酮 4'-O-(β-愈创木酰甘油) 醚 O-己糖苷	黄酮-木脂素	2.5500e+04	2.6000e+04	2.9900e+04	2.1100e+04	9.0000e+00	9.0000e+00	9.0000e+00	9.0000e+00	9.0000e+00	9.0000e+00	9.0000e+00	9.0000e+00	9.0000e+00	1.0100e+05	6.2500e+04	4.7000e+04	6.9700e+04	1.5100e+05	8.4300e+04	--	--
Cho478	Tricin 5-O-rutinoside	Flavone	麦黄酮 5-O-芸香糖苷	黄酮	6.3300e+05	6.1100e+05	5.7700e+05	5.7000e+05	4.6500e+05	5.9200e+05	5.3000e+05	4.7300e+05	4.5900e+05	4.6200e+05	1.0200e+06	6.7300e+05	8.5100e+05	4.5600e+05	6.1700e+05	6.2700e+05	6.5600e+05	8.1100e+05	5.2400e+05	--	--
Cho514	Tricin O-glucuronic acid	Flavone	麦黄酮 O-葡萄糖醛酸	黄酮	1.6100e+06	1.5900e+06	1.5800e+06	1.5200e+06	6.0900e+06	7.4300e+06	7.9200e+06	6.7200e+05	4.4700e+05	4.9100e+05	1.2200e+06	6.8200e+05	6.5600e+05	9.0000e+00	9.0000e+00	9.0000e+00	9.0000e+00	9.0000e+00	9.0000e+00	--	--
Cho515	Tricin 7-O-hexoside	Flavone	麦黄酮 7-O-己糖苷	黄酮	4.8900e+06	4.6300e+06	4.1700e+06	4.2400e+06	4.9700e+06	3.6800e+06	4.2700e+06	3.3200e+06	3.2000e+06	2.6800e+06	7.0100e+06	5.2300e+06	6.1200e+06	5.2900e+06	5.4400e+06	4.8700e+06	7.3500e+06	7.9800e+06	6.6500e+06	--	--
Cho635	Tricin 4'-O-syringyl alcohol	Flavonolignan	麦黄酮 4'-O-丁香醇醚	黄酮-木脂素	4.1800e+03	3.2100e+03	4.3400e+03	4.1800e+03	9.0000e+00	9.0000e+00	9.0000e+00	9.0000e+00	9.0000e+00	9.0000e+00	9.0000e+00	9.0000e+00	9.0000e+00	5.8800e+03	5.7700e+03	5.1600e+03	5.9600e+03	9.6400e+03	8.2200e+03	--	--
Cho640	Tricin 4'-O-β-guaiacylglycerol	Flavonolignan	麦黄酮 4'-O-愈创木基甘油醚	黄酮-木脂素	1.1000e+05	1.0300e+05	1.0700e+05	9.8800e+04	5.1900e+04	3.7500e+04	3.8600e+04	1.3400e+04	6.2000e+03	7.8900e+03	8.4800e+04	5.8300e+04	4.7600e+04	1.7800e+05	1.3300e+05	1.2900e+05	1.8600e+05	2.6000e+05	2.0100e+05	--	--
Cho262	4-Methyl-5-thiazoleethanol	Others	4-甲基-5-噻唑乙醇	其它	1.9500e+04	2.1700e+04	2.3100e+04	2.3600e+04	3.7200e+04	5.1300e+04	5.5700e+04	2.3400e+04	1.9100e+04	2.2600e+04	1.8300e+04	2.1500e+04	2.3000e+04	1.1800e+04	1.3400e+04	1.4900e+04	1.3600e+04	9.9700e+03	1.6800e+04	C04294	ko00730,ko01100
Cho690	Azoxystrobin acid	Others	嘧菌酯酸	其它	4.2900e+05	3.7300e+05	4.0300e+05	3.7400e+05	4.9800e+05	4.7500e+05	6.4100e+05	4.9700e+05	4.5700e+05	6.2800e+05	3.0500e+05	4.4100e+05	6.1000e+05	3.2000e+05	2.8600e+05	3.0400e+05	2.5500e+05	1.9100e+05	2.1900e+05	--	--
Cho701	D-erythro-Dihydrosphingosine	Others	二氢鞘氨醇	其它	5.9100e+04	5.3900e+04	5.3100e+04	5.0200e+04	2.2500e+05	2.1600e+05	2.2900e+05	3.2600e+04	2.9400e+04	2.8500e+04	1.2100e+05	4.7900e+04	4.6000e+04	6.2500e+04	7.5100e+04	6.4300e+04	1.3900e+05	1.1700e+05	1.3600e+05	--	--
Cho160	N-hydroxy tryptamine	Tryptamine derivatives	羟基色胺	色胺及其衍生物	9.0000e+00	9.0000e+00	9.0000e+00	9.0000e+00	9.0000e+00	9.0000e+00	9.0000e+00	9.0000e+00	9.0000e+00	9.0000e+00	9.0000e+00	9.0000e+00	9.0000e+00	2.5200e+04	9.0000e+00	1.3300e+04	1.1100e+04	1.5100e+04	1.5100e+04	C17203	ko00380
Cho100	Piperidine	Alkaloids	哌啶	生物碱	4.1400e+06	4.0600e+06	3.8600e+06	3.5200e+06	2.2200e+06	2.9400e+06	2.3000e+06	4.2100e+06	3.6800e+06	4.3600e+06	7.1600e+06	5.6400e+06	4.3600e+06	3.1100e+06	1.9500e+06	2.3900e+06	2.3500e+06	2.4200e+06	2.8600e+06	C01746	ko00960,ko04974
Cho565	Isoquinoline	Alkaloids	异喹啉	生物碱	3.8200e+04	3.8100e+04	4.8000e+04	5.4100e+04	9.1100e+04	9.8500e+04	9.6200e+04	7.0800e+04	6.0000e+04	4.5600e+04	1.4500e+05	9.6300e+04	9.1300e+04	6.4900e+03	6.9400e+03	6.2500e+03	2.4000e+04	1.3400e+04	3.8200e+04	--	--
Cho8	Glucosamine	Carbohydrates	氨基葡萄糖	糖类	4.2900e+05	9.0000e+05	4.1800e+05	4.4800e+05	2.3600e+05	2.8200e+05	2.5100e+05	4.0200e+05	3.8400e+05	6.1100e+05	4.6800e+05	4.0900e+05	3.5200e+05	4.0400e+05	3.8800e+05	4.3300e+05	3.0000e+05	9.0100e+05	4.5400e+05	C00329	ko00520,ko01100,ko02060
Cho102	Pyridoxine O-glucoside	Vitamins	吡哆醇葡萄糖苷	维生素类	1.7000e+06	1.6700e+06	1.6500e+06	1.5400e+06	7.8100e+05	9.3700e+05	7.1700e+05	2.4200e+06	1.6700e+06	1.8600e+06	2.2500e+06	1.8700e+06	1.9700e+06	1.9900e+06	1.8100e+06	1.9200e+06	1.5700e+06	1.5800e+06	1.4800e+06	--	--
Cho163	Niacinamide	Vitamins	烟酰胺	维生素类	1.3600e+06	1.1100e+06	1.3900e+06	1.3800e+06	1.5800e+06	1.8900e+06	1.8600e+06	2.2700e+06	2.2700e+06	2.4200e+06	1.5400e+06	1.4500e+06	1.7000e+06	7.4200e+05	9.6600e+05	9.7700e+05	6.8300e+05	5.6500e+05	7.2200e+05	C00153	ko00760,ko01100,ko04212,ko04977
Cho213	D-Pantothenic acid	Vitamins	泛酸	维生素类	3.6500e+06	3.4200e+06	3.4900e+06	3.6300e+06	6.2200e+06	5.5100e+06	4.0500e+06	2.2900e+06	2.0500e+06	1.9700e+06	3.9300e+06	3.7300e+06	2.9300e+06	4.3800e+06	3.2000e+06	3.4800e+06	3.1400e+06	3.3500e+06	3.1100e+06	C00864	ko00410,ko00770,ko01100,ko01110,ko04977
Cho323	Pyridoxine O-feruloyl hexoside	Vitamins	吡哆醇 O-阿魏酰己糖苷	维生素类	9.6300e+03	7.6600e+03	7.5400e+03	2.9500e+03	2.5700e+04	2.0300e+04	3.0500e+04	6.3900e+03	1.3300e+04	1.2400e+04	1.0600e+04	9.2700e+03	5.7800e+03	9.0000e+00	9.0000e+00	9.0000e+00	9.0000e+00	9.0000e+00	9.0000e+00	--	--
Cho289	6,7-dihydroxycoumarin 6-O-quinic acid	Coumarins	二羟香豆素 6-O-奎宁酸	香豆素及其衍生物	2.0700e+06	1.6900e+06	1.1300e+06	1.2500e+06	1.5200e+05	4.7500e+04	2.9100e+04	1.5400e+06	1.3100e+06	1.1700e+06	2.1500e+06	1.6500e+06	1.6500e+06	7.0700e+04	3.8500e+04	5.3900e+04	3.9200e+05	3.7900e+05	2.6700e+05	--	--
Cho235	Methoxyindoleacetic acid	Indole derivatives	甲氧基吲哚乙酸	吲哚及其衍生物	5.0300e+06	5.1000e+06	4.8400e+06	4.4400e+06	4.5500e+06	4.8200e+06	4.5700e+06	2.0200e+06	1.9000e+06	1.8300e+06	1.0200e+07	9.2300e+06	8.6100e+06	1.0200e+06	8.8300e+05	9.9800e+05	4.0300e+06	2.8300e+06	5.4300e+06	C05660	ko00380
Cho236	3-Indoleacetonitrile	Indole derivatives	3-吲哚乙腈	吲哚及其衍生物	2.6200e+05	2.3300e+05	1.3200e+05	1.7400e+05	1.6500e+05	2.1900e+05	2.1900e+05	9.0500e+04	5.6100e+04	7.2300e+04	1.6700e+05	7.7700e+04	6.3700e+04	1.6400e+04	5.0600e+04	5.3000e+04	1.9500e+05	1.4600e+05	2.5900e+05	C02938	ko00380
Cho92	Phosphoric acid	Organic acids	磷酸	有机酸及其衍生物	3.7800e+06	3.2000e+06	3.1600e+06	3.5400e+06	4.7900e+06	4.0500e+06	4.0800e+06	2.5900e+06	2.3100e+06	2.5400e+06	2.0700e+06	2.3000e+06	1.8800e+06	3.8300e+06	3.8000e+06	4.0600e+06	4.4100e+06	3.3200e+06	4.3500e+06	C00009	ko00190,ko00195,ko01100,ko02010,ko02020,ko02024,ko04111,ko04978,ko05012
Cho722	LysoPC 16:1 (2n isomer)	Lipids_Glycerophospholipids	溶血磷脂酰胆碱 16:1(2n异构)	脂质-甘油磷脂	1.3200e+06	1.2100e+06	1.1200e+06	1.1000e+06	1.6300e+06	3.9000e+06	2.3300e+06	1.5100e+06	1.2600e+06	1.6800e+06	7.5400e+05	5.4600e+05	5.3800e+05	7.3800e+05	5.0700e+05	4.0300e+05	5.3700e+05	4.3000e+05	5.4000e+05	--	--
Cho735	LysoPC 18:2	Lipids_Glycerophospholipids	溶血磷脂酰胆碱 18:2	脂质-甘油磷脂	4.8700e+06	5.0200e+06	4.8200e+06	4.9000e+06	2.2600e+06	3.8600e+06	2.3300e+06	1.3000e+07	1.2700e+07	1.5900e+07	6.3200e+06	3.9800e+06	4.3100e+06	8.1600e+05	7.8900e+05	7.8700e+05	5.1800e+05	8.6900e+05	7.8000e+05	--	--
Cho745	LysoPC 18:3	Lipids_Glycerophospholipids	溶血磷脂酰胆碱 18:3	脂质-甘油磷脂	5.5500e+06	5.6800e+06	5.0900e+06	4.1400e+06	5.5800e+06	1.2400e+07	7.2100e+06	1.4900e+07	1.3800e+07	1.8000e+07	1.2200e+07	5.1400e+06	5.2000e+06	2.6600e+06	1.8000e+06	1.7500e+06	3.5700e+06	5.2100e+06	4.9400e+06	--	--
Cho746	LysoPC 16:0	Lipids_Glycerophospholipids	溶血磷脂酰胆碱 16:0	脂质-甘油磷脂	2.6000e+07	2.5600e+07	2.5300e+07	2.2200e+07	2.6900e+07	3.5100e+07	2.8700e+07	3.8400e+07	3.8200e+07	4.0600e+07	3.5300e+07	2.4700e+07	2.4500e+07	1.8200e+07	1.4000e+07	1.3500e+07	2.2600e+07	2.6100e+07	2.6000e+07	--	--
Cho749	LysoPC 18:1 (2n isomer)	Lipids_Glycerophospholipids	溶血磷脂酰胆碱 18:1(2n异构)	脂质-甘油磷脂	1.9400e+07	1.9000e+07	1.9000e+07	1.7900e+07	2.0600e+07	2.8900e+07	2.3400e+07	2.9200e+07	2.6600e+07	3.0700e+07	2.0500e+07	1.6300e+07	1.9100e+07	6.1400e+06	4.8700e+06	3.3600e+06	4.4000e+06	5.0800e+06	4.6300e+06	--	--
Cho704	LysoPC 16:2 (2n isomer)	Lipids_Glycerophospholipids	溶血磷脂酰胆碱 16:2	脂质-甘油磷脂	2.0700e+05	2.0200e+05	1.9400e+05	1.8500e+05	3.2500e+05	7.5500e+05	4.2300e+05	2.9300e+05	2.4900e+05	3.0300e+05	1.0500e+05	8.0600e+04	7.9300e+04	1.1200e+05	7.3300e+04	4.9300e+04	7.7000e+04	7.9300e+04	7.9900e+04	--	--
Cho715	LysoPE 14:0	Lipids_Glycerophospholipids	溶血磷脂酰乙醇胺 14:0	脂质-甘油磷脂	1.3500e+04	1.3200e+04	1.2900e+04	1.0800e+04	6.1800e+03	1.5100e+04	1.2000e+04	5.0000e+04	4.4300e+04	7.4000e+04	1.1700e+04	5.3800e+03	6.2800e+03	2.5000e+03	2.1500e+03	1.2200e+03	2.1600e+03	3.6500e+03	2.7200e+03	--	--
Cho717	LysoPC 18:3 (2n isomer)	Lipids_Glycerophospholipids	溶血磷脂酰胆碱 18:3(2n异构)	脂质-甘油磷脂	2.9100e+07	2.8800e+07	2.8900e+07	2.8300e+07	2.6900e+07	3.4600e+07	3.0500e+07	3.2600e+07	3.2200e+07	3.4000e+07	2.5700e+07	2.3100e+07	2.3700e+07	2.9800e+07	2.4700e+07	2.1300e+07	2.4900e+07	2.6700e+07	2.5600e+07	--	--
Cho719	LysoPC 14:0	Lipids_Glycerophospholipids	溶血磷脂酰胆碱 14:0	脂质-甘油磷脂	2.0900e+05	1.9400e+05	1.6800e+05	1.6100e+05	1.5200e+05	2.1900e+05	1.6300e+05	4.2500e+05	4.7000e+05	5.8800e+05	1.4700e+05	1.1400e+05	1.3000e+05	8.9000e+04	7.1700e+04	7.3000e+04	9.1100e+04	1.2300e+05	1.2000e+05	--	--
Cho725	LysoPC 18:2 (2n isomer)	Lipids_Glycerophospholipids	溶血磷脂酰胆碱 18:2(2n异构)	脂质-甘油磷脂	2.0900e+07	2.1000e+07	2.0400e+07	1.9900e+07	1.7500e+07	2.4600e+07	1.9500e+07	3.0600e+07	2.9200e+07	3.2500e+07	2.2000e+07	1.9300e+07	2.0300e+07	1.2700e+07	9.3800e+06	7.2500e+06	9.5000e+06	1.1600e+07	1.0200e+07	--	--
Cho731	LysoPE 18:2 (2n isomer)	Lipids_Glycerophospholipids	溶血磷脂酰乙醇胺 18:2(2n异构)	脂质-甘油磷脂	4.6900e+05	4.5900e+05	4.3100e+05	4.5900e+05	8.4100e+04	2.3400e+05	1.1900e+05	2.1700e+06	1.4900e+06	2.7600e+06	5.8800e+05	2.7200e+05	3.1600e+05	8.1700e+04	5.2100e+04	3.5700e+04	4.5500e+04	7.1900e+04	6.1600e+04	--	--
Cho757	LysoPC 18:1	Lipids_Glycerophospholipids	溶血磷脂酰胆碱 18:1	脂质-甘油磷脂	1.6100e+05	1.4900e+05	1.5200e+05	1.4600e+05	8.8500e+04	1.4400e+05	1.0600e+05	5.8600e+05	3.9400e+05	7.0300e+05	2.0000e+05	1.2900e+05	1.3800e+05	9.0000e+00	9.0000e+00	9.0000e+00	9.0000e+00	9.0000e+00	9.0000e+00	--	--
Cho765	LysoPE 18:0	Lipids_Glycerophospholipids	溶血磷脂酰乙醇胺 18:0	脂质-甘油磷脂	8.3100e+03	7.5400e+03	6.2000e+03	4.6100e+03	3.4200e+03	8.2300e+03	5.6900e+03	3.5800e+04	2.0200e+04	4.3400e+04	2.4500e+04	5.7200e+03	5.6000e+03	3.2100e+03	1.8000e+03	1.1900e+03	3.1000e+03	3.4300e+03	2.6500e+03	--	--
Cho679	4-oxo-9Z,11Z,13E,15E-octadecatetraenoic acid	Lipids_Fatty acids	4-氧代-十八碳四烯酸	脂质-脂肪酸	4.1600e+04	4.4000e+04	3.9200e+04	4.1300e+04	9.0000e+00	9.0000e+00	9.0000e+00	4.4000e+04	3.8400e+04	4.5300e+04	2.3800e+04	2.0100e+04	1.9900e+04	8.1200e+04	8.7000e+04	7.4800e+04	6.2900e+04	8.3800e+04	6.2800e+04	--	--
Cho751	Punicic acid	Lipids_Fatty acids	石榴酸	脂质-脂肪酸	4.4900e+06	4.4100e+06	4.0300e+06	4.0500e+06	4.4400e+06	3.1500e+06	4.3100e+06	3.0000e+06	2.0900e+06	2.6000e+06	4.7000e+06	4.1900e+06	4.9900e+06	5.5200e+06	4.5300e+06	3.7300e+06	4.3400e+06	5.2500e+06	4.6100e+06	--	--
Cho771	MAG (18:2)	Lipids_Glycerolipids	单酰甘油酯 (18:2)	脂质-甘油酯	8.0900e+06	7.5500e+06	8.1900e+06	6.5900e+06	9.5500e+06	9.8200e+06	1.0700e+07	8.3100e+06	7.2400e+06	8.2600e+06	8.6200e+06	8.1800e+06	8.7900e+06	8.1300e+06	6.1600e+06	5.0700e+06	8.0800e+06	8.0600e+06	7.5000e+06	--	--
Cho217	trans-zeatin N-glucoside	Phytohormones	反式玉米素 N-葡萄糖苷	植物激素	7.8800e+05	4.1100e+05	4.4300e+05	5.2500e+05	1.4200e+06	1.1300e+06	6.1900e+05	3.3000e+05	2.9600e+05	3.1800e+05	4.6600e+05	5.8700e+05	4.4000e+05	6.8900e+05	4.5800e+05	4.5700e+05	5.3900e+05	4.8200e+05	4.8400e+05	--	--
Cho231	trans-zeatin 9-O-glucoside	Phytohormones	反式玉米素 O-葡萄糖苷	植物激素	9.6800e+04	7.1400e+04	9.3100e+04	7.2200e+04	4.3800e+04	5.5100e+04	4.9500e+04	1.7300e+05	1.3800e+05	1.3600e+05	2.3800e+05	1.8300e+05	1.6400e+05	3.3300e+04	3.2800e+04	3.8100e+04	3.1500e+04	4.5000e+04	3.5800e+04	--	--
Cho253	N-Feruloyl putrescine	Phenolamides	阿魏酸腐胺	酚胺	7.3600e+04	6.4700e+04	6.1000e+04	6.2600e+04	1.0500e+05	5.4000e+04	5.5700e+04	5.5600e+04	5.2000e+04	6.4400e+04	6.1600e+04	5.7500e+04	6.6400e+04	3.8100e+04	3.4300e+04	3.1600e+04	2.5300e+04	3.4100e+04	2.6200e+04	C10497	ko00330
Cho76	Thiamine	Vitamins	硫胺素	维生素类	6.4700e+05	6.8100e+05	6.5100e+05	5.8700e+05	5.1400e+05	6.4800e+05	6.6200e+05	6.6600e+05	5.2200e+05	5.8400e+05	1.0500e+06	8.8500e+05	8.1100e+05	5.1000e+05	5.1400e+05	5.7700e+05	6.2300e+05	5.1600e+05	6.1300e+05	C00378	ko00730,ko01100,ko02010,ko04122,ko04977
Cho77	Lysine butyrate	Amino acid derivatives	赖氨酸丁酸	氨基酸衍生物	1.2400e+05	1.5000e+05	1.2600e+05	1.0800e+05	3.0900e+05	6.9300e+05	4.1700e+05	1.6200e+05	1.5800e+05	1.3700e+05	1.7700e+05	1.2700e+05	1.1400e+05	3.0600e+04	2.5600e+04	2.2400e+04	2.9300e+04	3.7400e+04	3.5100e+04	--	--
Cho83	iP7G	Nucleotide and its derivates	异戊烯基-7-葡糖苷	核苷酸及其衍生物	6.3000e+04	5.9500e+04	3.8300e+04	5.7800e+04	7.0900e+04	8.3700e+04	8.1600e+04	3.6300e+04	3.0300e+04	2.7200e+04	1.3700e+04	1.8800e+04	9.3000e+03	1.2500e+05	1.0400e+05	1.3800e+05	1.1100e+05	7.0500e+04	7.6900e+04	--	--
Cho118	Guanosine 5'-monophosphate	Nucleotide and its derivates	鸟苷 5'-单磷酸	核苷酸及其衍生物	4.9500e+04	3.8500e+04	4.7800e+04	3.4900e+04	9.0000e+00	9.0000e+00	9.0000e+00	8.7500e+04	1.4800e+05	1.9100e+05	7.7700e+04	8.2400e+04	1.2600e+05	2.1400e+04	1.6400e+04	2.3000e+04	1.3100e+04	1.7100e+04	1.9500e+04	C00144	ko00230,ko01060,ko01065,ko01100,ko01523,ko04022,ko04740,ko04742,ko04744
Cho241	Indole	Indole derivatives	吲哚	吲哚及其衍生物	3.9700e+05	3.2700e+05	3.8100e+05	3.5500e+05	3.6500e+05	3.7900e+05	3.5500e+05	2.1200e+05	2.0400e+05	1.8300e+05	5.7500e+05	5.2300e+05	5.4500e+05	1.1100e+05	1.1900e+05	1.3200e+05	3.5700e+05	2.2100e+05	4.1600e+05	C00463	ko00380,ko00400,ko00402,ko01100,ko01110,ko04974
Cho254	Luteolin 6-C-hexoside 8-C-hexosyl-O-hexoside	Flavone C-glycosides	木犀草素 6-C-己糖基 8-C-己糖基-O-己糖苷	黄酮碳糖苷	2.2200e+04	1.3700e+04	1.9300e+04	1.5500e+04	1.1000e+05	8.0600e+04	5.7200e+04	4.0100e+03	4.7600e+03	4.0100e+03	1.2200e+04	1.1500e+04	1.3700e+04	9.4700e+02	2.7500e+03	2.7600e+03	6.6800e+03	7.4400e+03	1.8100e+03	--	--
Cho420	Phellodensin F	Others	黄体素F	其它	3.5800e+05	3.1100e+05	2.7900e+05	2.7200e+05	2.2700e+05	1.7500e+05	1.9600e+05	6.9700e+04	8.4300e+04	7.8000e+04	3.5100e+05	3.3800e+05	4.1700e+05	1.2000e+05	1.8900e+05	1.5000e+05	4.9500e+05	6.7200e+05	3.8300e+05	--	--
Cho534	Tricin 4'-O-(β-guaiacylglyceryl) ether 7-O-hexoside	Flavonolignan	麦黄酮 4'-O-(β-愈创木酰甘油) 醚 7-O-己糖苷	黄酮-木脂素	1.2100e+05	1.1500e+05	9.8000e+04	1.0800e+05	1.1000e+05	4.9600e+04	7.3100e+04	1.6900e+04	6.3700e+03	1.8000e+04	6.9400e+04	5.3200e+04	4.0400e+04	1.1900e+05	9.6300e+04	8.0500e+04	7.9300e+04	1.8000e+05	8.4200e+04	--	--
Cho551	8-Methyl-2-oxo-4-phenyl-2H-chromen-7-yl 4-(hexyloxy)benzoate	Benzoic acid derivatives	8-甲基-2-氧代-4-苯基-2H-色烯-7-基4-(己氧基)苯甲酸酯	苯甲酸衍生物	1.1300e+07	9.7600e+06	8.8500e+06	8.6700e+06	1.4300e+06	1.2100e+06	1.2000e+06	6.1700e+05	4.4300e+05	5.8200e+05	9.6800e+05	7.9200e+05	6.2200e+05	1.6400e+07	1.6100e+07	1.7000e+07	1.7000e+07	1.3900e+07	1.6700e+07	--	--
Cho653	N-Lauryldiethanolamine	Others	十二烷基乙醇胺	其它	9.3800e+04	8.2900e+04	8.2100e+04	7.4000e+04	1.0600e+05	9.1000e+04	1.0800e+05	1.0600e+05	9.9300e+04	1.1500e+05	6.9000e+04	1.0000e+05	1.1400e+05	5.9100e+04	5.9800e+04	7.1000e+04	3.9200e+04	4.2500e+04	4.2100e+04	--	--
Cho670	Oryzalexin E	Terpenoids	二萜杀菌素E	萜类	3.2700e+05	3.3000e+05	3.2100e+05	3.2200e+05	4.3100e+05	3.9700e+05	4.1400e+05	3.2800e+05	2.2600e+05	3.1400e+05	4.0500e+05	3.6700e+05	3.6200e+05	2.2600e+05	2.5300e+05	2.4100e+05	2.4300e+05	2.3200e+05	2.4800e+05	--	--
Cho705	Phytocassane D	Terpenoids	植保素D	萜类	4.9300e+04	5.1500e+04	4.8600e+04	4.1500e+04	2.5500e+04	2.8400e+04	4.2000e+04	5.2100e+04	4.2000e+04	4.4400e+04	2.0800e+04	2.0800e+04	1.6800e+04	7.7000e+04	9.2300e+04	8.7600e+04	5.7700e+04	8.7600e+04	7.1000e+04	--	--
Cho720	MAG (18:4) isomer3	Lipids_Glycerolipids	单酰甘油酯 (酰基 18:4) 异构3	脂质-甘油酯	3.4500e+05	3.3700e+05	3.1800e+05	2.9800e+05	4.6300e+05	4.3900e+05	5.2100e+05	1.1000e+05	1.1500e+05	9.7900e+04	7.8300e+04	7.8900e+04	7.4800e+04	5.2100e+05	4.6800e+05	3.3900e+05	5.5000e+05	4.4000e+05	4.7200e+05	--	--
Cho738	MAG (18:3) isomer3	Lipids_Glycerolipids	单酰甘油酯 (酰基 18:3) 异构3	脂质-甘油酯	2.9100e+06	3.2500e+06	3.6200e+06	3.8500e+06	1.2900e+06	2.2600e+06	2.2600e+06	4.2900e+06	4.6500e+06	4.8900e+06	3.2500e+06	3.4500e+06	3.8800e+06	3.9700e+06	3.9100e+06	4.2200e+06	2.9400e+06	3.4500e+06	3.4700e+06	--	--
Cho758	MGMG (18:2) isomer1	Lipids_Glycerolipids	单酰甘油酯单糖 (18:2) 异构1	脂质-甘油酯	1.2900e+05	1.4200e+05	1.4900e+05	1.7600e+05	1.1300e+05	1.2300e+05	1.3600e+05	8.7200e+04	7.2400e+04	7.8300e+04	1.4700e+05	1.3200e+05	1.2600e+05	1.9700e+05	1.4700e+05	1.5000e+05	1.1500e+05	2.5700e+05	1.7000e+05	--	--
Cho762	Octadeca-11E,13E,15Z-trienoic acid	Lipids_Fatty acids	十八碳-9E,13E,15Z-三烯酸	脂质-脂肪酸	1.2400e+07	1.1800e+07	1.0900e+07	1.0900e+07	1.2900e+07	1.1700e+07	1.1000e+07	1.0300e+07	1.1200e+07	9.5200e+06	7.5000e+06	7.3800e+06	9.2900e+06	1.3400e+07	1.2500e+07	1.4800e+07	1.0500e+07	1.1200e+07	1.1800e+07	--	--
Cho763	Phthalic anhydride	Others	邻苯二甲酸酐	其它	4.4500e+05	4.4100e+05	4.1300e+05	4.3100e+05	7.7600e+05	7.3700e+05	7.3800e+05	4.1500e+05	2.9200e+05	3.2600e+05	4.7500e+05	5.3400e+05	5.6400e+05	1.1700e+05	1.0700e+05	1.0600e+05	1.4000e+05	1.3200e+05	1.2200e+05	--	--
Cho766	MAG (18:3) isomer4	Lipids_Glycerolipids	单酰甘油酯 (酰基 18:3) 异构4	脂质-甘油酯	5.8300e+05	6.8800e+05	5.6200e+05	5.6000e+05	5.2800e+05	6.9500e+05	5.8900e+05	3.3600e+05	3.3200e+05	3.2000e+05	2.6400e+05	2.4900e+05	3.1300e+05	7.6500e+05	7.1100e+05	5.5300e+05	7.9200e+05	6.5100e+05	6.5800e+05	--	--
Cho46	O-Phosphocholine	Cholines	O-磷酸胆碱	胆碱类	1.7000e+06	1.2700e+06	1.3500e+06	1.4300e+06	3.7100e+05	3.2700e+05	4.7100e+05	1.6500e+06	1.3400e+06	2.1100e+06	1.3800e+06	1.5400e+06	1.1300e+06	1.4700e+06	1.1000e+06	1.5600e+06	1.4100e+06	1.6100e+06	1.5100e+06	C00588	ko00564,ko01100,ko05231
Cho230	10-Formyl-THF	Others	甲酰四氢叶酸	其它	1.4200e+05	1.3300e+05	1.2700e+05	1.1100e+05	2.9300e+05	2.8700e+05	2.4900e+05	1.3200e+05	1.1000e+05	1.2300e+05	1.5400e+05	1.2000e+05	1.1100e+05	9.3200e+04	6.7300e+04	6.2600e+04	6.4700e+04	8.5500e+04	6.2700e+04	C00234	ko00670,ko00720,ko00970,ko01100,ko01120,ko01200,ko01523
Cho669	Cocamidopropyl betaine	Others	椰油酰胺丙基甜菜碱	其它	2.0300e+05	1.9500e+05	1.8600e+05	1.8300e+05	3.0200e+05	2.2100e+05	3.5100e+05	2.1500e+05	1.8500e+05	2.0300e+05	2.3700e+05	2.0700e+05	2.0400e+05	1.6600e+05	1.3500e+05	1.3300e+05	1.6500e+05	1.4100e+05	1.5100e+05	--	--
Cho682	4-Hydroxysphinganine	Lipids_Fatty acids	4-羟基鞘氨醇	脂质-脂肪酸	3.6900e+05	3.5200e+05	3.3900e+05	3.0400e+05	6.7400e+05	8.5400e+05	8.3100e+05	2.2400e+05	2.1000e+05	1.9900e+05	8.9400e+05	4.1600e+05	4.4000e+05	5.0800e+05	4.6700e+05	3.7900e+05	1.3100e+06	1.1500e+06	1.4300e+06	C12144	ko00600,ko01100
Cho683	Phytocassane C	Terpenoids	植保素C	萜类	1.0800e+04	9.6300e+03	6.7100e+03	8.5800e+03	1.3200e+04	1.6600e+04	1.3300e+04	6.5100e+03	5.5400e+03	4.3200e+03	1.8900e+04	7.5300e+03	8.1500e+03	1.0600e+04	1.0800e+04	1.0700e+04	3.1500e+04	2.5600e+04	2.9300e+04	--	--
Cho712	DGMG (18:1)	Lipids_Glycerolipids	单酰甘油酯二糖 (18:1)	脂质-甘油酯	1.0500e+06	7.5600e+05	9.6500e+05	7.8000e+05	4.4700e+05	5.6000e+05	4.7700e+05	5.3500e+05	5.3600e+05	5.9000e+05	7.5000e+05	6.5500e+05	6.5400e+05	1.4000e+06	8.8800e+05	6.4400e+05	1.4100e+06	1.7900e+06	1.3000e+06	--	--
Cho718	LysoPC 15:1	Lipids_Glycerophospholipids	溶血磷脂酰胆碱 15:1	脂质-甘油磷脂	9.4400e+03	1.0500e+04	8.4400e+03	1.0900e+04	7.8100e+03	1.1900e+04	9.0300e+03	2.1200e+04	2.3200e+04	3.0300e+04	1.1400e+04	8.4500e+03	9.5800e+03	5.9100e+03	3.7600e+03	2.2800e+03	5.0300e+03	5.5500e+03	4.4700e+03	--	--
Cho727	LysoPC 15:0	Lipids_Glycerophospholipids	溶血磷脂酰胆碱 15:0	脂质-甘油磷脂	6.2400e+05	6.2000e+05	5.3200e+05	5.1100e+05	7.8600e+05	1.2400e+06	7.7900e+05	1.2000e+06	1.0900e+06	1.4000e+06	1.3600e+06	7.2400e+05	6.0100e+05	2.2300e+05	1.5700e+05	1.6600e+05	3.4100e+05	3.4300e+05	3.6100e+05	--	--
Cho730	MAG (18:3) isomer2	Lipids_Glycerolipids	单酰甘油酯 (酰基 18:3) 异构2	脂质-甘油酯	1.8700e+06	1.7800e+06	1.7200e+06	1.7500e+06	1.1400e+06	1.3900e+06	1.3800e+06	7.4900e+05	6.9000e+05	7.4700e+05	1.5100e+06	1.3700e+06	1.3500e+06	2.7800e+06	2.5500e+06	2.4500e+06	2.5400e+06	3.1500e+06	2.5100e+06	--	--
Cho743	MAG (18:1) isomer1	Lipids_Glycerolipids	单酰甘油酯 (酰基 18:1) 异构1	脂质-甘油酯	5.2600e+05	5.0000e+05	5.3300e+05	5.3300e+05	2.0400e+05	1.5200e+05	1.7900e+05	4.6800e+04	3.9700e+04	3.0000e+04	1.4700e+05	1.1700e+05	1.2800e+05	1.1900e+06	6.3100e+05	4.2300e+05	1.6800e+06	1.5000e+06	1.1800e+06	--	--
Cho744	PC 19:2/16:0	Lipids_Glycerophospholipids	磷脂酰胆碱 酰基19:2/16:0	脂质-甘油磷脂	1.4100e+03	1.2700e+03	9.5800e+02	5.6400e+02	1.5100e+03	7.1100e+03	2.1300e+03	2.0500e+04	2.2100e+04	3.3800e+04	9.2900e+03	1.3200e+03	1.2600e+03	9.0000e+00	9.0000e+00	9.0000e+00	7.2800e+02	1.5400e+03	1.3200e+03	--	--
Cho753	MGMG (18:2) isomer2	Lipids_Glycerolipids	单酰甘油酯单糖 (18:2) 异构2	脂质-甘油酯	1.9400e+05	1.4800e+05	1.2700e+05	1.4200e+05	1.4300e+05	1.2100e+05	8.6200e+04	3.7200e+04	2.1300e+04	2.2100e+04	1.1600e+05	1.0600e+05	6.9600e+04	2.2700e+05	2.7800e+05	1.5600e+05	2.0100e+05	3.0500e+05	2.1100e+05	--	--
Cho755	LysoPC 18:0 (2n isomer)	Lipids_Glycerophospholipids	溶血磷脂酰胆碱 18:0(2n异构)	脂质-甘油磷脂	2.0000e+05	2.0800e+05	1.9700e+05	2.0200e+05	2.3500e+05	4.3000e+05	2.7600e+05	5.0100e+05	3.8500e+05	5.8900e+05	2.2800e+05	1.6600e+05	2.1300e+05	5.8100e+04	4.1200e+04	2.7400e+04	3.7500e+04	4.8500e+04	3.9900e+04	--	--
Cho761	LysoPC 17:0	Lipids_Glycerophospholipids	溶血磷脂酰胆碱 17:0	脂质-甘油磷脂	2.5400e+05	2.7000e+05	2.5300e+05	1.9600e+05	5.7500e+05	1.3700e+06	7.9400e+05	7.9400e+05	6.4200e+05	1.0100e+06	1.1000e+06	3.4400e+05	2.7300e+05	1.4700e+05	6.8000e+04	6.4800e+04	1.8800e+05	2.0500e+05	2.3600e+05	--	--
Cho788	4-Hydroxy-3-methoxymandelate	Organic acids	4-羟基-3- 甲氧基扁桃酸	有机酸及其衍生物	5.0700e+04	4.4000e+04	5.1100e+04	5.0300e+04	1.2100e+05	1.0300e+05	7.6900e+04	2.5800e+04	3.2800e+04	3.6100e+04	3.8200e+04	4.9600e+04	5.7900e+04	3.7100e+04	4.5300e+04	3.0400e+04	5.0500e+04	4.2200e+04	4.2400e+04	C05584	ko00350,ko01100
Cho858	2-Deoxyribose 1-phosphate	Carbohydrates	2-脱氧核糖 1-磷酸	糖类	1.1400e+06	1.3100e+06	1.1800e+06	1.2800e+06	7.4000e+05	6.6500e+05	8.4200e+05	9.6500e+05	1.4100e+06	1.6200e+06	4.8600e+05	7.1200e+05	7.7500e+05	1.5200e+06	1.5900e+06	1.3500e+06	8.8700e+05	1.3100e+06	7.8500e+05	C00672	ko00030,ko00240
Cho1024	N-Acetylmethionine	Amino acid derivatives	N-乙酰基蛋氨酸	氨基酸衍生物	1.0500e+05	1.1300e+05	1.2000e+05	1.2300e+05	2.2000e+05	2.3000e+05	2.4600e+05	1.7000e+05	1.1900e+05	1.5000e+05	1.3600e+05	1.3500e+05	1.4700e+05	4.6200e+04	4.3400e+04	4.9900e+04	4.1200e+04	4.9900e+04	4.8800e+04	--	--
Cho1120	Gallocatechin-catechin	Catechin derivatives	没食子儿茶素-儿茶素	儿茶素及其衍生物	5.5000e+06	5.2300e+06	6.9100e+06	6.8400e+06	1.6200e+06	1.3600e+06	1.6000e+06	2.7700e+06	1.7000e+06	1.9100e+06	2.3700e+06	2.7600e+06	2.8000e+06	1.2000e+07	1.1000e+07	1.2300e+07	1.0400e+07	1.1600e+07	1.1100e+07	--	--
Cho1279	3,4-Dimethoxycinnamic acid	Hydroxycinnamoyl derivatives	3,4-二甲氧基肉桂酸	羟基肉桂酰衍生物	1.1700e+06	1.2000e+06	1.2600e+06	1.2300e+06	1.5800e+06	1.5900e+06	1.7400e+06	1.9200e+06	1.4600e+06	1.8900e+06	1.8100e+06	1.8900e+06	2.1800e+06	3.5100e+05	3.1800e+05	4.0900e+05	3.4500e+05	3.9000e+05	3.4500e+05	--	--
Cho1321	8,15-DiHETE	Lipids_Fatty acids	8,15-二羟基二十碳四烯酸	脂质-脂肪酸	3.2300e+04	3.7800e+04	4.0300e+04	3.7100e+04	4.9400e+04	4.2800e+04	3.7500e+04	2.4800e+04	2.1000e+04	3.0800e+04	3.8100e+04	3.5900e+04	3.1500e+04	2.5700e+04	3.2500e+04	3.4700e+04	2.5800e+04	3.3600e+04	3.0100e+04	--	--
Cho1350	Lauric acid (C12:0)	Lipids_Fatty acids	月桂酸	脂质-脂肪酸	2.1200e+04	2.2100e+04	2.1300e+04	2.0500e+04	2.7000e+04	2.6200e+04	2.6800e+04	2.1400e+04	2.0500e+04	2.6300e+04	1.4500e+04	1.9100e+04	2.3300e+04	1.5700e+04	1.5600e+04	1.8600e+04	1.2800e+04	1.4200e+04	1.3800e+04	C02679	ko00061,ko00333,ko01100,ko01130
Cho810	D(+)-Melezitose O-rhamnoside	Carbohydrates	松三糖 O-鼠李糖苷	糖类	5.4700e+04	6.9900e+04	5.4400e+04	6.7800e+04	5.7700e+03	6.0300e+03	1.0200e+04	1.1900e+05	1.8600e+05	1.3700e+05	1.2700e+05	6.2900e+04	1.4700e+05	5.3100e+04	7.7800e+04	3.8500e+04	7.3800e+04	5.2800e+04	2.7800e+04	--	--
Cho825	Anthranilate O-hexosyl-O-hexoside	Benzoic acid derivatives	邻氨基苯甲酸 二己糖苷	苯甲酸衍生物	3.8200e+05	2.7000e+05	4.5700e+05	2.4100e+05	1.4200e+05	2.2400e+05	3.0000e+05	6.1200e+05	4.1400e+05	5.2900e+05	4.9100e+05	4.5100e+05	6.1700e+05	3.1400e+05	2.3000e+05	1.9400e+05	2.8000e+05	2.3800e+05	1.6300e+05	--	--
Cho847	Argininosuccinate	Organic acids	精氨琥珀酸盐	有机酸及其衍生物	1.5900e+06	1.1700e+06	1.2700e+06	9.8100e+05	1.6000e+06	1.3200e+06	1.4400e+06	2.9800e+05	6.9200e+05	3.7500e+05	2.8500e+05	6.0600e+05	4.1300e+05	1.8400e+06	1.3000e+06	1.9600e+06	2.0800e+06	2.0300e+06	1.1600e+06	C03406	ko00220,ko00250,ko01100,ko01110,ko01130,ko01230
Cho963	Cyclic AMP	Nucleotide and its derivates	腺苷-3'-5'-环单磷酸	核苷酸及其衍生物	5.7800e+05	5.3900e+05	5.3500e+05	5.2300e+05	9.0000e+00	9.0000e+00	9.0000e+00	1.1600e+06	1.1900e+06	1.2700e+06	5.4300e+05	5.3100e+05	7.7800e+05	5.7900e+05	4.9300e+05	5.9800e+05	4.1000e+05	5.1600e+05	2.8100e+05	C00575	ko00230,ko01522,ko02025,ko02026,ko04010,ko04014,ko04015,ko04020,ko04022,ko04024,ko04062,ko04072,ko04111,ko04113,ko04114,ko04211,ko04213,ko04261,ko04270,ko04340,ko04371,ko04540,ko04611,ko04670,ko04710,ko04713,ko04720,ko04723,ko04724,ko04725,ko04726,ko04727,ko04728,ko04740,ko04742,ko04750,ko04910,ko04911,ko04912,ko04913,ko04914,ko04915,ko04916,ko04918,ko04919,ko04921,ko04922,ko04923,ko04924,ko04925…
Cho1096	4-hydroxycoumarin di-glucoside	Coumarins	4-羟基香豆素 二葡糖苷	香豆素及其衍生物	1.4600e+04	1.9900e+04	1.9100e+04	2.3900e+04	6.4200e+04	6.0000e+04	5.1400e+04	9.0000e+00	9.0000e+00	9.0000e+00	9.0000e+00	9.0000e+00	9.0000e+00	9.0000e+00	9.0000e+00	9.0000e+00	9.0000e+00	9.0000e+00	9.0000e+00	--	--
Cho1347	9,10-EODE	Lipids_Fatty acids	9,10-环氧十八碳二烯酸	脂质-脂肪酸	1.3500e+07	1.4600e+07	1.4300e+07	1.4500e+07	1.6200e+07	1.1000e+07	1.5000e+07	1.0900e+07	7.7200e+06	1.0000e+07	2.1200e+07	1.8700e+07	2.1100e+07	1.5300e+07	1.2800e+07	1.1000e+07	1.2000e+07	1.4100e+07	1.2000e+07	--	--
Cho1342	9-HOTrE	Lipids_Fatty acids	9-羟基十八碳三烯酸	脂质-脂肪酸	5.1900e+06	5.5300e+06	5.7400e+06	5.8200e+06	7.1100e+06	5.3700e+06	6.7200e+06	4.3100e+06	2.8900e+06	3.8000e+06	4.5500e+06	4.1300e+06	4.7400e+06	7.3900e+06	7.2800e+06	6.2700e+06	4.9200e+06	5.7300e+06	5.1100e+06	--	--
Cho1349	9-KODE	Lipids_Fatty acids	13-酮十八碳二烯酸	脂质-脂肪酸	1.1600e+06	1.2200e+06	1.2300e+06	1.2100e+06	6.5300e+05	7.1700e+05	9.1000e+05	3.4200e+05	2.0700e+05	3.1400e+05	6.4500e+05	4.8700e+05	5.0100e+05	2.0700e+06	1.9300e+06	1.3400e+06	1.6500e+06	1.6700e+06	1.8300e+06	C14766	ko00591
Cho1339	13-HpOTrE(r)	Lipids_Fatty acids	13-过氧十八碳三烯酸	脂质-脂肪酸	1.9600e+05	2.2200e+05	2.2900e+05	2.0000e+05	1.9900e+05	1.5000e+05	1.8000e+05	5.2700e+04	5.1600e+04	4.5800e+04	1.9900e+05	1.9300e+05	1.6300e+05	3.8900e+05	3.8400e+05	2.7600e+05	4.1900e+05	4.1300e+05	3.7100e+05	--	--
Cho1333	9-HpOTrE	Lipids_Fatty acids	9-羟基过氧十八碳三烯酸	脂质-脂肪酸	7.6200e+05	7.5300e+05	7.8700e+05	7.8200e+05	1.0500e+06	9.1400e+05	1.0900e+06	8.7700e+05	6.0800e+05	6.9000e+05	5.0300e+05	5.6200e+05	6.7800e+05	8.2900e+05	7.7600e+05	6.9800e+05	5.2500e+05	6.2000e+05	5.7200e+05	--	--
Cho1336	13-HOTrE(r)	Lipids_Fatty acids	13-羟基十八碳三烯酸2	脂质-脂肪酸	6.1200e+05	6.1800e+05	6.3000e+05	6.3200e+05	8.2900e+05	7.9600e+05	8.6200e+05	8.5300e+05	4.9900e+05	5.8500e+05	3.3800e+05	7.1700e+05	1.0900e+06	4.3000e+05	4.2400e+05	5.7900e+05	1.9700e+05	2.1300e+05	1.6700e+05	--	--
Cho1272	4-Methoxycinnamic acid	Hydroxycinnamoyl derivatives	4-甲氧基肉桂酸	羟基肉桂酰衍生物	1.5600e+06	1.6800e+06	1.8500e+06	1.8100e+06	1.6600e+06	1.6700e+06	1.9700e+06	2.3300e+06	1.7400e+06	2.4300e+06	2.4800e+06	2.1400e+06	2.4400e+06	1.1300e+06	1.3100e+06	1.1800e+06	9.4400e+05	1.0300e+06	9.5100e+05	--	--
Cho1352	12,13-EODE	Lipids_Fatty acids	12,13-环氧十八碳二烯酸	脂质-脂肪酸	1.0600e+06	1.1100e+06	1.1000e+06	1.0600e+06	4.7400e+05	3.4900e+05	4.5900e+05	2.4700e+05	1.7500e+05	2.4100e+05	5.6800e+05	4.0000e+05	4.6900e+05	1.6800e+06	1.5200e+06	1.0800e+06	1.5200e+06	1.8300e+06	1.4900e+06	--	--
Cho1338	13-HPODE	Lipids_Fatty acids	13-过氧十八碳二烯酸	脂质-脂肪酸	1.0200e+06	9.9200e+05	9.8400e+05	9.7500e+05	1.6000e+06	9.2400e+05	1.1600e+06	7.0000e+05	4.3600e+05	6.1000e+05	1.4000e+06	1.1600e+06	1.3900e+06	1.0400e+06	7.8600e+05	7.2700e+05	7.4100e+05	9.7000e+05	7.7500e+05	C04717	ko00591,ko01100
Cho861	Citramalate	Organic acids	甲基苹果酸	有机酸及其衍生物	1.6200e+06	1.7000e+06	1.8400e+06	1.8700e+06	3.1300e+06	3.8600e+06	4.8700e+06	3.1100e+06	2.8000e+06	2.9300e+06	1.5300e+06	1.7400e+06	1.9800e+06	8.0300e+05	7.3800e+05	9.4000e+05	3.9400e+05	5.2000e+05	1.8900e+05	--	--
Cho1033	Protocatechuic acid O-glucoside	Catechin derivatives	咖啡酰原儿茶酸	儿茶素及其衍生物	1.4300e+07	1.4700e+07	1.4900e+07	1.5300e+07	2.4200e+06	1.1500e+06	1.0800e+06	1.4700e+07	1.4300e+07	1.8100e+07	6.4900e+06	7.6100e+06	9.8700e+06	2.3300e+07	2.4900e+07	2.3000e+07	3.3400e+07	2.4900e+07	2.4000e+07	--	--
Cho1177	Syringaldehyde	Hydroxycinnamoyl derivatives	丁香醛	羟基肉桂酰衍生物	5.4500e+04	6.4100e+04	6.2400e+04	6.6000e+04	4.6200e+04	3.2100e+04	3.2500e+04	6.1900e+04	5.4600e+04	5.5900e+04	4.9100e+04	4.8300e+04	2.8500e+04	1.1700e+05	1.9400e+05	1.2100e+05	2.2500e+04	8.0000e+04	4.9800e+04	--	--
Cho1287	3(2'-Chlorophenyl)-7-hydroxy-4-phenylcoumarin	Coumarins	3(2'-氯苯基)-7-羟基-4-苯基香豆素	香豆素及其衍生物	3.8500e+03	3.8000e+03	3.2400e+03	4.8600e+03	9.0000e+00	9.0000e+00	9.0000e+00	3.9700e+03	9.1200e+03	9.1200e+03	9.0000e+00	9.0000e+00	9.0000e+00	9.0000e+00	9.0000e+00	9.0000e+00	9.0000e+00	9.0000e+00	9.0000e+00	--	--
Cho831	L-Glutamine O-hexside	Amino acid derivatives	L-谷氨酰胺 O-己糖苷	氨基酸衍生物	4.0300e+04	3.7300e+04	3.3500e+04	3.3100e+04	4.5600e+04	4.0000e+04	3.5900e+04	3.7700e+04	4.4300e+04	4.0700e+04	3.5700e+04	2.7100e+04	2.8200e+04	2.9400e+04	3.5200e+04	4.0800e+04	3.4200e+04	3.9100e+04	2.2100e+04	--	--
Cho811	Maltotetraose	Carbohydrates	麦芽四糖	糖类	7.2500e+04	6.7500e+04	9.2700e+04	8.1700e+04	9.0000e+00	9.0000e+00	9.0000e+00	6.6600e+04	5.5000e+04	6.5500e+04	1.2200e+05	1.0200e+05	1.5100e+05	4.9300e+04	7.4600e+04	3.6200e+04	9.9500e+04	7.3600e+04	5.1100e+04	--	--
Cho965	Kynurenic acid O-hexside	Organic acids	犬尿酸 O-己糖苷	有机酸及其衍生物	2.4800e+04	1.7500e+04	2.0000e+04	2.1000e+04	2.5700e+04	2.2000e+04	2.6500e+04	9.3500e+03	8.7300e+03	9.3200e+03	1.3000e+04	1.5700e+04	1.3500e+04	3.2800e+04	5.3500e+04	7.5800e+03	2.2400e+04	2.4600e+04	8.7200e+03	--	--
Cho975	2,5-dihydroxy benzoic acid O-hexside	Benzoic acid derivatives	2,5-二羟基苯甲酸 O-己糖苷	苯甲酸衍生物	5.4200e+06	5.5000e+06	5.7400e+06	6.0000e+06	1.3300e+07	8.5800e+06	7.4800e+06	5.8700e+06	6.1800e+06	6.1300e+06	4.4300e+06	5.7700e+06	5.5900e+06	4.4700e+06	2.9200e+06	3.1200e+06	4.1800e+06	4.5700e+06	1.9400e+06	--	--
Cho1154	3-(2-Naphthyl)-D-alanine	Amino acid derivatives	3-(2-萘基)-D-丙氨酸	氨基酸衍生物	1.2000e+05	1.1100e+05	1.1000e+05	1.2700e+05	1.9200e+05	1.6600e+05	1.9100e+05	1.1000e+05	4.8800e+04	7.0400e+04	3.3100e+04	7.4300e+04	7.1700e+04	1.5200e+05	1.0400e+05	1.4400e+05	9.5500e+04	1.0500e+05	1.1500e+05	--	--
Cho873	Uridine 5'-diphospho-D-glucose	Nucleotide and its derivates	尿苷 5'-二磷酸葡萄糖	核苷酸及其衍生物	9.2800e+06	8.2300e+06	8.9900e+06	9.2900e+06	4.8300e+06	5.5700e+06	5.6100e+06	9.8300e+06	1.0500e+07	1.2100e+07	2.9400e+06	3.6200e+06	3.2600e+06	1.0700e+07	1.2000e+07	1.1300e+07	8.6700e+06	8.8700e+06	4.6900e+06	C00029	ko00040,ko00052,ko00053,ko00240,ko00500,ko00520,ko00524,ko00561,ko00908,ko01051,ko01060,ko01100,ko01130
Cho989	Gallic acid O-Hexoside	Benzoic acid derivatives	没食子酸 O-己糖苷	苯甲酸衍生物	1.1400e+05	1.2600e+05	1.6300e+05	1.6300e+05	9.0000e+00	9.0000e+00	9.0000e+00	1.7500e+05	2.3600e+05	1.5300e+05	5.7000e+05	5.9300e+05	8.1100e+05	2.9100e+04	1.2200e+04	9.7600e+03	5.7600e+04	7.6400e+04	4.3100e+04	--	--
Cho1240	Disinapoyl hexoside	Hydroxycinnamoyl derivatives	二芥子酰葡萄糖苷	羟基肉桂酰衍生物	1.4300e+04	1.6900e+04	1.4400e+04	1.9500e+04	2.0100e+04	2.5900e+04	2.4800e+04	1.4700e+04	2.2000e+04	1.6800e+04	2.1300e+04	2.3900e+04	1.8300e+04	6.8000e+03	1.1300e+04	1.1200e+04	1.0300e+04	9.3100e+03	1.0400e+04	--	--
Cho1065	4-O-Caffeoyl quinic acid (criptochlorogenic acid)	Quinate and its derivatives	4-O-咖啡酰奎宁酸	奎宁酸及其衍生物	2.0600e+05	1.9200e+05	2.0000e+05	1.9600e+05	9.8700e+04	9.5500e+04	9.4200e+04	3.5600e+05	3.3500e+05	3.4000e+05	2.4700e+05	2.6400e+05	2.4500e+05	1.7800e+05	1.9100e+05	2.5200e+05	1.2800e+05	1.5900e+05	1.3900e+05	--	--
Cho1079	1-O-beta-D-Glucopyranosyl sinapate	Hydroxycinnamoyl derivatives	芥子酸吡喃葡萄糖苷	羟基肉桂酰衍生物	4.2100e+05	3.9600e+05	4.4200e+05	4.1700e+05	4.7800e+04	6.1900e+04	5.3800e+04	1.0600e+05	1.0600e+05	1.3900e+05	2.2600e+05	2.0200e+05	1.8200e+05	9.6600e+05	8.7900e+05	1.0500e+06	7.5300e+05	7.6000e+05	7.6600e+05	--	--
Cho1111	Catechin-catechin-catechin	Catechin derivatives	三儿茶素	儿茶素及其衍生物	1.1300e+03	1.0800e+03	9.5800e+02	1.1000e+03	1.2500e+03	1.7700e+03	1.2600e+03	6.9200e+02	8.5800e+02	8.4300e+02	1.0100e+03	2.0200e+03	7.7200e+02	6.2400e+02	1.5200e+03	1.2500e+03	7.7500e+02	7.5600e+02	7.4000e+02	--	--
Cho1026	Luteolin O-hexosyl-O-hexosyl-O-hexoside	Flavone	矢车菊素 O-己糖基-O-己糖基-O-己糖苷	黄酮	5.3800e+05	5.4200e+05	6.1700e+05	5.6300e+05	3.0000e+06	2.7800e+06	1.4500e+06	1.0400e+05	1.2600e+05	1.1200e+05	3.4000e+05	3.2100e+05	2.8600e+05	7.1800e+04	6.5100e+04	9.7600e+04	2.1100e+05	2.0600e+05	1.5000e+05	--	--
Cho1017	Cyanidin O-syringic acid	Anthocyanins	矢车菊素 O-丁香酸	花青素	1.5800e+04	1.5000e+04	1.4700e+04	1.4200e+04	6.0900e+04	9.4700e+04	1.0000e+05	9.0000e+00	9.0000e+00	9.0000e+00	9.0000e+00	9.0000e+00	9.0000e+00	9.0000e+00	9.0000e+00	9.0000e+00	9.0000e+00	9.0000e+00	9.0000e+00	--	--
Cho1087	Chrysoeriol 6-C-pentosyl-O-rutinoside	Flavone C-glycosides	金圣草黄素 6-C-戊糖基-O-芸香糖苷	黄酮碳糖苷	1.5800e+04	1.7200e+04	1.4100e+04	9.0300e+03	2.3000e+04	2.4000e+04	1.5700e+04	4.2400e+03	9.0000e+00	9.0000e+00	2.2500e+04	3.3100e+04	2.0500e+04	7.8200e+03	9.0000e+00	8.4900e+03	1.3300e+04	1.3600e+04	1.1900e+04	--	--
Cho1162	Apigenin O-hexosyl-O-pentoside	Flavone	芹菜素 O-己糖基-O-戊糖苷	黄酮	2.7600e+06	2.7500e+06	2.9400e+06	2.9900e+06	5.9800e+06	7.3800e+06	7.1100e+06	4.7600e+06	4.1000e+06	4.4000e+06	2.6400e+06	2.0900e+06	1.8900e+06	3.5500e+06	4.5000e+06	4.9000e+06	4.8800e+06	3.8400e+06	4.0800e+06	--	--
Cho1172	Hesperetin O-malonylhexoside	Flavanone	橙皮素 O-丙二酰基己糖苷	黄烷酮	3.8900e+07	3.9800e+07	4.1300e+07	4.0500e+07	2.7000e+06	6.7100e+05	4.3800e+05	4.3100e+07	3.5800e+07	3.9300e+07	5.0100e+07	5.0000e+07	4.9400e+07	1.9000e+05	2.8900e+05	2.1400e+05	9.6600e+05	8.0300e+05	6.8700e+05	--	--
Cho1075	Luteolin O-hexosyl-O-gluconic acid	Flavone	木犀草素 O-己糖基-O-葡萄糖酸	黄酮	6.7400e+05	7.3800e+05	8.0500e+05	6.0000e+05	8.8100e+04	1.3800e+05	1.6400e+05	5.8400e+05	6.9200e+05	5.2200e+05	1.3900e+06	8.8500e+05	7.9900e+05	2.2900e+06	1.6000e+06	1.1500e+06	6.3200e+06	4.4800e+06	5.4500e+06	--	--
Cho1125	Apigenin O-hexosyl-O-rutinoside	Flavone	芹菜素 O-己糖基-O-芸香糖苷	黄酮	3.1000e+05	3.2200e+05	3.0700e+05	3.2300e+05	9.0000e+00	9.0000e+00	9.0000e+00	9.0000e+00	9.0000e+00	9.0000e+00	9.0000e+00	9.0000e+00	9.0000e+00	1.5400e+06	1.4900e+06	5.8000e+05	1.4800e+06	8.9600e+05	8.5600e+05	--	--
Cho1134	Acacetin O-glucuronic acid	Flavone	金合欢素 O-葡萄糖醛酸	黄酮	7.2400e+07	6.4300e+07	4.8800e+07	5.1000e+07	9.5000e+07	9.0900e+07	8.7300e+07	7.0800e+07	7.1500e+07	7.5600e+07	3.7300e+07	3.5100e+07	3.0800e+07	3.4900e+07	3.9300e+07	3.8000e+07	5.3800e+07	5.0600e+07	5.0100e+07	--	--
Cho1143	Velutin O-glucuronic acid	Flavone	毡毛美洲茶素 O-葡萄糖醛酸	黄酮	2.3200e+05	2.0800e+05	1.8600e+05	2.3000e+05	4.3300e+05	3.4400e+05	3.3400e+05	2.3300e+05	2.5200e+05	2.2800e+05	8.9200e+05	6.0100e+05	7.6000e+05	7.4400e+05	4.8200e+05	3.4700e+05	4.8500e+05	5.1000e+05	6.7700e+05	--	--
Cho1163	Chrysoeriol 5-O-hexoside	Flavone	金圣草黄素 5-O-己糖苷	黄酮	1.6400e+06	2.1000e+06	1.7100e+06	1.4900e+06	8.4400e+05	1.3500e+06	9.0900e+05	9.2100e+05	1.1900e+06	7.4500e+05	3.0100e+06	2.4300e+06	1.7500e+06	2.3600e+06	2.0300e+06	2.1200e+06	5.7000e+06	4.6600e+06	3.6000e+06	--	--
Cho1164	Chrysoeriol O-acetylhexoside	Flavone	金圣草黄素 O-乙酰基己糖苷	黄酮	1.0100e+06	8.5700e+05	7.3100e+05	7.8300e+05	1.1200e+06	8.2400e+05	5.2500e+05	5.5400e+04	6.6900e+04	6.8600e+04	7.4000e+04	6.3500e+04	4.9500e+04	3.6900e+06	3.3300e+06	4.0900e+06	2.2700e+06	4.3000e+06	3.2800e+06	--	--
Cho1173	Chrysoeriol 7-O-rutinoside	Flavone	金圣草黄素 7-O-芸香糖苷	黄酮	4.3800e+07	4.6800e+07	4.6700e+07	4.8600e+07	4.4100e+07	5.6300e+07	5.5900e+07	5.6700e+07	5.5900e+07	5.6700e+07	5.0700e+07	5.1800e+07	5.3700e+07	3.2400e+07	4.3200e+07	3.6800e+07	2.3500e+07	2.6800e+07	1.8400e+07	--	--
Cho1196	Chrysoeriol O-glucuronic acid	Flavone	金圣草黄素 O-葡萄糖醛酸	黄酮	9.1800e+07	9.2300e+07	9.2600e+07	8.8000e+07	1.0500e+08	1.1700e+08	1.1700e+08	1.1300e+08	1.1400e+08	1.1400e+08	1.1600e+08	1.0600e+08	1.0600e+08	7.0800e+07	7.7200e+07	7.4600e+07	9.1400e+07	9.3800e+07	8.6800e+07	--	--
Cho1204	Isorhamnetin O-acetyl-hexoside	Flavonol	异鼠李素 O-乙酰己糖苷	黄酮醇	9.4300e+06	9.5600e+06	1.0400e+07	1.0200e+07	3.8300e+04	5.5700e+04	4.9700e+04	3.8100e+04	3.6600e+04	3.1300e+04	7.6100e+04	5.1100e+04	4.2000e+04	2.5800e+07	2.2400e+07	2.2900e+07	2.4000e+07	3.2600e+07	2.7600e+07	--	--
Cho1286	Chrysoeriol O-homovanillic acid	Flavone	金圣草黄素 O-高香草酸	黄酮	1.2800e+04	1.1300e+04	1.9400e+04	1.6400e+04	5.7400e+03	7.1600e+03	8.0800e+03	9.1400e+03	1.5300e+04	1.4000e+04	8.3100e+03	4.7000e+03	5.3700e+03	3.3300e+04	3.9100e+04	3.0500e+04	2.9400e+04	5.2100e+04	3.1600e+04	--	--
Cho1088	Eriodictyol C-hexoside	Flavone C-glycosides	圣草酚 C-己糖	黄酮碳糖苷	2.1600e+05	2.2700e+05	2.2600e+05	2.6900e+05	2.4700e+04	2.5600e+04	3.6100e+04	1.9200e+05	1.7600e+05	1.9500e+05	3.5000e+05	4.2900e+05	4.1000e+05	8.1500e+04	5.5800e+04	5.6700e+04	1.8400e+05	1.6900e+05	1.2200e+05	--	--
Cho1097	Luteolin C-hexoside	Flavone C-glycosides	木犀草素 C-己糖苷	黄酮碳糖苷	3.2200e+05	3.0100e+05	2.9200e+05	3.1800e+05	3.0200e+05	1.6400e+05	1.0900e+05	2.3900e+05	2.2800e+05	2.3400e+05	7.4800e+05	8.0300e+05	8.8200e+05	7.2600e+04	5.6000e+04	7.2300e+04	2.8800e+05	3.3000e+05	1.6400e+05	--	--
Cho1161	Quercetin O-acetylhexoside	Flavonol	槲皮素 O-乙酰基己糖苷	黄酮醇	3.6200e+05	6.3800e+05	6.2600e+05	7.6600e+05	2.2600e+05	2.8900e+05	2.5100e+05	6.2000e+05	8.0600e+05	5.3000e+05	8.5600e+05	8.3900e+05	1.4400e+06	6.6700e+05	7.3800e+05	7.1700e+05	8.2500e+05	7.5300e+05	6.8300e+05	--	--
Cho1258	Tricin O-glycerol	Flavone	麦黄酮 O-甘油	黄酮	3.5700e+03	3.9000e+03	4.1000e+03	3.8700e+03	7.2700e+03	7.7500e+03	8.2700e+03	9.0000e+00	2.3900e+03	9.0000e+00	1.6600e+03	9.0000e+00	1.3800e+03	4.3700e+03	4.2000e+03	3.2000e+03	3.2900e+03	5.3000e+03	5.3300e+03	--	--
Cho1130	Tricin O-saccharic acid	Flavone	麦黄酮 O-葡萄糖二酸	黄酮	5.3000e+05	5.5900e+05	5.8900e+05	6.0400e+05	1.9800e+05	2.0900e+05	1.8200e+05	3.0900e+05	2.3800e+05	2.0900e+05	5.1100e+05	6.9300e+05	1.0700e+06	4.4500e+05	7.6900e+05	7.8000e+05	9.1100e+05	1.2700e+06	8.2700e+05	--	--
Cho1168	Tricin 5-O-hexoside	Flavone	麦黄酮 5-O-己糖苷	黄酮	3.0200e+05	2.9200e+05	3.1700e+05	3.4500e+05	8.4400e+04	4.6600e+04	5.5300e+04	9.8700e+04	1.2600e+05	8.1800e+04	2.7100e+05	2.6900e+05	2.3800e+05	3.4100e+05	2.5700e+05	3.2300e+05	5.3900e+05	5.0100e+05	4.0900e+05	--	--
Cho1181	Tricin di-O-hexoside	Flavone	麦黄酮 O-二己糖苷	黄酮	8.1300e+04	7.6700e+04	9.3000e+04	8.5700e+04	5.3600e+05	8.9400e+05	7.9200e+05	6.3200e+04	6.5000e+04	6.8000e+04	3.4300e+04	2.4300e+04	2.0900e+04	3.2300e+04	2.5500e+04	2.5100e+04	3.0000e+04	3.4900e+04	3.9200e+04	--	--
Cho983	Quinic acid O-glucuronic acid	Quinate and its derivatives	奎宁酸 O-葡萄糖醛酸	奎宁酸及其衍生物	4.0300e+05	3.6000e+05	4.0800e+05	3.6100e+05	1.2700e+05	1.8400e+05	1.6900e+05	3.7800e+05	4.1500e+05	4.8900e+05	3.9400e+05	3.4100e+05	2.8000e+05	4.0000e+05	5.2400e+05	5.1700e+05	4.1000e+05	6.1800e+05	5.3200e+05	--	--
Cho1050	1-O-p-Coumaroyl quinic acid	Quinate and its derivatives	1-O-对-香豆酰奎尼酸	奎宁酸及其衍生物	8.8400e+04	9.3500e+04	8.1200e+04	8.0400e+04	2.6600e+05	2.2600e+05	2.9100e+05	6.6200e+04	6.2000e+04	6.4800e+04	4.2200e+04	4.2100e+04	3.6800e+04	4.3100e+04	6.6100e+04	1.0800e+05	6.6800e+04	4.7900e+04	6.8100e+04	--	--
Cho1077	3-O-p-coumaroyl shikimic acid O-hexoside	Quinate and its derivatives	3-O-对香豆酰莽草酸 O-己糖苷	奎宁酸及其衍生物	8.8700e+04	1.0800e+05	9.3500e+04	1.0700e+05	1.4700e+05	1.3900e+05	1.4600e+05	8.2500e+04	1.0600e+05	9.9200e+04	7.9900e+04	1.0900e+05	1.1800e+05	2.2300e+04	2.5900e+04	1.6200e+04	3.5700e+04	2.9400e+04	2.5100e+04	--	--
Cho1106	3-O-p-Coumaroyl quinic acid	Quinate and its derivatives	3-O-对-香豆酰奎尼酸	奎宁酸及其衍生物	1.0500e+07	1.0700e+07	1.1000e+07	1.0700e+07	1.9000e+07	2.2000e+07	3.5200e+07	5.9600e+06	8.6300e+06	5.9800e+06	5.3600e+06	6.8000e+06	8.2400e+06	2.5100e+06	2.1800e+06	1.9200e+06	4.2000e+06	3.2800e+06	3.5700e+06	--	--
Cho1169	3-O-p-Coumaroyl shikimic acid	Quinate and its derivatives	3-O-对香豆酰莽草酸	奎宁酸及其衍生物	8.8100e+03	1.4300e+04	9.0100e+03	8.9200e+03	1.0700e+04	1.1900e+04	1.2600e+04	2.1300e+04	2.7300e+04	1.2800e+04	7.4600e+03	1.3000e+04	2.2300e+04	9.0000e+00	9.0000e+00	9.0000e+00	9.0000e+00	9.0000e+00	9.0000e+00	--	--
Cho867	N-Acetylglucosamine 1-phosphate	Others	N-乙酰葡萄糖胺 1-磷酸	其它	1.2700e+05	8.3800e+04	9.1900e+04	8.1200e+04	1.3500e+05	1.2200e+05	1.3600e+05	4.4900e+04	4.0300e+04	4.5900e+04	5.7900e+04	6.7400e+04	4.8900e+04	7.4000e+04	9.7800e+04	8.7600e+04	5.2400e+04	5.6600e+04	3.7400e+04	--	--
Cho869	Glucarate O-Phosphoric acid	Carbohydrates	磷酸葡糖酸	糖类	2.7800e+06	2.5600e+06	2.7600e+06	1.8800e+06	3.3400e+06	3.5100e+06	3.7800e+06	1.0100e+06	1.4500e+06	1.3600e+06	5.5000e+05	9.9600e+05	7.5000e+05	3.9900e+06	3.9000e+06	3.7600e+06	4.7900e+06	3.6300e+06	1.7400e+06	--	--
Cho848	Trehalose 6-phosphate	Carbohydrates	海藻糖 6-磷酸	糖类	4.9600e+04	4.2600e+04	5.2500e+04	5.1800e+04	2.3600e+04	2.7800e+04	3.7700e+04	5.1900e+04	6.9000e+04	5.9600e+04	4.9900e+04	5.2100e+04	5.2600e+04	5.2400e+04	4.9600e+04	4.0300e+04	6.2300e+04	8.2400e+04	2.5400e+04	C00689	ko00500,ko01100,ko02060,ko04723
Cho1019	6,7-dihydroxycoumarin 7-O-quinic acid	Coumarins	二羟香豆素 7-O-奎宁酸	香豆素及其衍生物	6.4700e+06	5.4300e+06	4.8100e+06	5.5500e+06	1.6000e+06	6.3900e+05	3.3900e+05	5.5500e+06	5.1100e+06	5.1200e+06	7.1800e+06	6.7400e+06	7.1200e+06	6.8700e+04	6.9300e+04	7.1700e+04	6.3000e+05	4.7300e+05	4.7300e+05	--	--
Cho1020	Esculetin O-quinacyl esculetin O-quinic acid	Coumarins	七叶苷 6-O-葡萄糖酸 7-O-奎宁酰奎宁酸	香豆素及其衍生物	1.3800e+06	7.1000e+05	6.2900e+05	8.0800e+05	6.0700e+04	1.9100e+04	6.9100e+03	1.1200e+06	6.0000e+05	6.4400e+05	8.4900e+05	7.6100e+05	7.3500e+05	7.6700e+03	5.7900e+03	6.8000e+03	2.5500e+04	1.4200e+04	1.2600e+04	--	--
Cho957	Diethyl phosphate	Organic acids	磷酸二乙酯	有机酸及其衍生物	2.8000e+05	2.7600e+05	3.1500e+05	2.9900e+05	4.3500e+05	2.6300e+05	3.3700e+05	4.0900e+05	3.7600e+05	5.0800e+05	2.1100e+05	3.1500e+05	4.0800e+05	1.8100e+05	2.0300e+05	2.8800e+05	1.0300e+05	1.1200e+05	5.0000e+04	C06608	ko00627
Cho1048	2-Isopropylmalate	Organic acids	2-异丙基苹果酸	有机酸及其衍生物	4.5900e+06	4.9300e+06	5.5500e+06	5.6700e+06	6.0600e+06	8.7800e+06	1.1800e+07	5.6500e+06	5.1500e+06	5.3400e+06	3.9200e+06	3.1400e+06	4.3900e+06	9.1400e+06	4.0100e+06	3.6100e+06	4.1800e+06	4.9600e+06	5.1900e+06	C02504	ko00290,ko00620,ko01100,ko01110,ko01210,ko01230
Cho1007	Syringic acid O-glucoside	Benzoic acid derivatives	丁香酰己糖苷	苯甲酸衍生物	2.1600e+06	2.1000e+06	2.1400e+06	2.0400e+06	1.3400e+06	9.2400e+05	9.2400e+05	1.7700e+06	1.5100e+06	1.3900e+06	3.1100e+06	2.9000e+06	2.5600e+06	2.2900e+06	2.7400e+06	2.8400e+06	2.1600e+06	2.6100e+06	2.1800e+06	--	--
Cho1091	Vanillic acid	Hydroxycinnamoyl derivatives	香草酸	羟基肉桂酰衍生物	7.5700e+04	8.5400e+04	9.1700e+04	9.0100e+04	7.1300e+04	5.4700e+04	5.4600e+04	2.1900e+04	1.5100e+04	1.5900e+04	5.1600e+04	4.8900e+04	4.1900e+04	1.5600e+05	1.1900e+05	9.6500e+04	1.1700e+05	1.6200e+05	1.5200e+05	C06672	ko00627,ko01120
Cho1344	LysoPE 16:0	Lipids_Glycerophospholipids	溶血磷脂酰乙醇胺 16:0	脂质-甘油磷脂	2.8200e+06	3.1600e+06	3.0600e+06	2.5000e+06	1.5100e+06	5.2200e+06	2.6900e+06	1.6700e+07	1.1300e+07	2.2000e+07	8.8400e+06	2.3000e+06	2.3500e+06	1.0900e+06	7.0000e+05	5.5600e+05	9.3500e+05	1.8200e+06	1.3300e+06	--	--
Cho1348	LysoPE 18:1	Lipids_Glycerophospholipids	溶血磷脂酰乙醇胺 18:1	脂质-甘油磷脂	2.0200e+05	2.2300e+05	2.3500e+05	2.3000e+05	8.3600e+04	1.5100e+05	8.9700e+04	1.2400e+06	4.5100e+05	1.2500e+06	3.4800e+05	1.6300e+05	1.9300e+05	2.8000e+04	1.9500e+04	1.2200e+04	1.6400e+04	2.6900e+04	1.7500e+04	--	--
Cho1345	LysoPE 18:1 (2n isomer)	Lipids_Glycerophospholipids	溶血磷脂酰乙醇胺 18:1(2n异构)	脂质-甘油磷脂	1.0200e+06	1.0700e+06	1.1200e+06	1.0900e+06	1.0300e+06	1.7400e+06	1.1100e+06	3.3000e+06	1.6000e+06	2.9200e+06	1.9400e+06	1.3300e+06	1.5800e+06	3.9300e+05	2.7800e+05	1.1300e+05	2.6500e+05	3.2000e+05	2.2900e+05	--	--
Cho976	Salicylic acid O-glucoside	Phytohormones	水杨酰己糖苷	植物激素	2.2200e+07	1.9700e+07	2.0200e+07	2.1800e+07	4.3800e+07	5.0600e+07	5.0200e+07	1.3600e+07	1.6000e+07	1.6400e+07	1.4100e+07	1.6900e+07	1.6200e+07	5.9100e+06	8.5100e+06	9.5500e+06	7.6000e+06	8.3000e+06	2.1300e+06	--	--
Cho881	Glutathione oxidized	Amino acid derivatives	氧化谷胱甘肽	氨基酸衍生物	1.4200e+05	1.7600e+05	1.8200e+05	1.8800e+05	7.3900e+04	9.1500e+04	1.1600e+05	3.7600e+05	6.9700e+05	4.9600e+05	1.4800e+05	1.7500e+05	1.8100e+05	6.5100e+04	7.8000e+04	5.1800e+04	5.6600e+04	3.3200e+04	2.9300e+04	C00127	ko00480,ko04216,ko04918
Cho1157	L-Cysteinyl-L-leucylglycyl-L-alanylglycylglycyl-L-alanylglycyl-L-cysteine	Amino acid derivatives	L-半胱氨酰-L-亮氨酰甘氨酰-L-丙氨酰甘氨酰甘氨酰-L-丙氨酰甘氨酰-L-半胱氨酸	氨基酸衍生物	1.3300e+05	1.2200e+05	1.0900e+05	1.2400e+05	9.0000e+00	9.0000e+00	9.0000e+00	9.0000e+00	9.0000e+00	9.0000e+00	9.0000e+00	9.0000e+00	9.0000e+00	2.4800e+05	2.9900e+05	1.9500e+05	2.7900e+05	2.0300e+05	2.7400e+05	--	--
Cho1293	Di-O-methylquercetin	Flavonol	3,7-二氧-甲基槲皮素	黄酮醇	1.0700e+07	1.0700e+07	1.0200e+07	1.0100e+07	2.9600e+06	2.3600e+06	2.3200e+06	1.9800e+06	9.7500e+05	3.1100e+06	3.4100e+06	2.5900e+06	2.4800e+06	2.4300e+07	1.5300e+07	1.5400e+07	1.6000e+07	2.3700e+07	2.0600e+07	--	--
Cho1357	α-Linolenic acid	Lipids_Fatty acids	α-亚麻酸	脂质-脂肪酸	3.7300e+04	4.0400e+04	3.9600e+04	3.9200e+04	4.3300e+04	3.8700e+04	5.1700e+04	5.1400e+04	6.1700e+04	5.8200e+04	3.7400e+04	3.7800e+04	4.8100e+04	4.8700e+04	4.1200e+04	3.2200e+04	3.3800e+04	4.1300e+04	4.3000e+04	C06427	ko00592,ko01040,ko01060,ko01070,ko01100,ko01110
Cho28	2'-Deoxyinosine-5'-monophosphate	Nucleotide and its derivates	2'-脱氧肌苷-5'-磷酸	核苷酸及其衍生物	5.7100e+05	5.6500e+05	4.2900e+05	4.8700e+05	9.9200e+05	6.7200e+05	7.0300e+05	4.3700e+05	6.4600e+05	5.1700e+05	3.0700e+05	4.1500e+05	3.9700e+05	5.0600e+05	5.3800e+05	4.2300e+05	6.3400e+05	5.8400e+05	6.7200e+05	C06196	ko00230
Cho195	6-Methylmercaptopurine	Nucleotide and its derivates	6-甲基巯嘌呤	核苷酸及其衍生物	1.6900e+07	1.5500e+07	1.5100e+07	1.4800e+07	4.7100e+06	4.0900e+06	3.8800e+06	1.1500e+07	1.0800e+07	1.0100e+07	2.7500e+07	2.2700e+07	2.1600e+07	1.3400e+07	1.1600e+07	1.1300e+07	1.3600e+07	1.2000e+07	1.4700e+07	C16614	ko00983
Cho199	Adenosine O-ribose	Nucleotide and its derivates	核糖腺苷酸	核苷酸及其衍生物	5.1300e+05	4.4900e+05	5.9800e+05	5.1700e+05	9.1200e+05	4.8100e+05	4.9800e+05	6.4800e+05	5.8600e+05	6.1400e+05	8.3300e+05	7.3300e+05	6.6300e+05	4.0400e+05	3.6300e+05	3.5500e+05	2.5600e+05	2.9100e+05	2.6900e+05	--	--
Cho208	Succinyladenosine	Nucleotide and its derivates	琥珀酰腺苷	核苷酸及其衍生物	1.9200e+06	1.9500e+06	2.2800e+06	2.1100e+06	2.6400e+05	2.9100e+05	4.0600e+05	5.6500e+06	4.8800e+06	4.4200e+06	1.7200e+06	1.7000e+06	2.1000e+06	1.7400e+06	2.1100e+06	1.1900e+06	8.3200e+05	1.3300e+06	1.9900e+06	--	--
Cho523	4-Aminoindole	Indole derivatives	4-氨基吲哚	吲哚及其衍生物	7.1900e+05	6.9600e+05	6.4700e+05	6.8900e+05	9.0000e+00	9.0000e+00	9.0000e+00	9.0000e+00	9.0000e+00	9.0000e+00	9.0000e+00	9.0000e+00	9.0000e+00	1.4400e+06	1.4800e+06	1.8200e+06	1.5000e+06	1.1800e+06	1.4500e+06	--	--
Cho754	LysoPC 20:4	Lipids_Glycerophospholipids	溶血磷脂酰胆碱 20:4	脂质-甘油磷脂	3.8500e+05	4.2300e+05	3.8600e+05	4.0800e+05	2.3400e+05	3.8700e+05	2.4500e+05	1.6400e+06	1.0900e+06	1.9200e+06	5.4300e+05	3.3500e+05	4.0400e+05	5.8600e+04	3.9800e+04	2.9000e+04	3.2700e+04	3.7500e+04	4.5700e+04	--	--
Cho1	Spermine	Phenolamides	精胺	酚胺	1.3800e+07	1.4500e+07	1.1700e+07	1.2100e+07	1.2300e+07	1.2300e+07	1.2100e+07	1.3100e+07	1.3500e+07	1.3700e+07	1.2000e+07	1.1900e+07	1.1700e+07	1.2400e+07	1.1900e+07	1.2100e+07	1.1600e+07	1.2800e+07	1.1000e+07	C00750	ko00330,ko00410,ko00480,ko01100,ko04976
Cho982	Adenosine	Nucleotide and its derivates	腺苷	核苷酸及其衍生物	8.3900e+06	7.9900e+06	8.7600e+06	8.3600e+06	2.6700e+05	3.4200e+05	4.0900e+05	1.8500e+07	1.9500e+07	1.8300e+07	8.8400e+06	8.6600e+06	1.1600e+07	8.8500e+06	7.7900e+06	1.0200e+07	6.6400e+06	7.6600e+06	4.1800e+06	C00212	ko00230,ko01100,ko04022,ko04024,ko04071,ko04080,ko04270,ko04923,ko04924,ko05012,ko05032,ko05034
Cho713	LysoPC 14:0 (2n isomer)	Lipids_Glycerophospholipids	溶血磷脂酰胆碱 14:0(2n异构)	脂质-甘油磷脂	3.5500e+05	3.1700e+05	2.8300e+05	2.7800e+05	2.4800e+05	3.7600e+05	2.7100e+05	7.0500e+05	8.1300e+05	1.0200e+06	2.5800e+05	2.0300e+05	2.2400e+05	1.5800e+05	1.2800e+05	1.2800e+05	1.4600e+05	2.2000e+05	2.0300e+05	--	--
Cho741	LysoPC 16:0 (2n isomer)	Lipids_Glycerophospholipids	溶血磷脂酰胆碱 16:0(2n异构)	脂质-甘油磷脂	4.7400e+06	4.7300e+06	4.4600e+06	4.0300e+06	8.3900e+06	1.6600e+07	1.0600e+07	1.3000e+07	1.1600e+07	1.4900e+07	7.5300e+06	4.0100e+06	4.5400e+06	1.9100e+06	1.0100e+06	7.1400e+05	2.2300e+06	2.6600e+06	2.5800e+06	--	--
Cho764	LysoPC 18:0	Lipids_Glycerophospholipids	溶血磷脂酰胆碱 18:0	脂质-甘油磷脂	1.8600e+06	2.0200e+06	1.7700e+06	1.4100e+06	2.9600e+06	6.0800e+06	3.5200e+06	7.4600e+06	5.3200e+06	8.6800e+06	8.5600e+06	2.0400e+06	1.8500e+06	1.3200e+06	6.7100e+05	5.8500e+05	1.5600e+06	1.9200e+06	2.1900e+06	--	--
Cho767	LysoPC 20:1 (2n isomer)	Lipids_Glycerophospholipids	溶血磷脂酰胆碱 20:1(2n异构)	脂质-甘油磷脂	1.8000e+05	1.7800e+05	1.8500e+05	1.7700e+05	3.0900e+05	6.5800e+05	3.9900e+05	3.4800e+05	2.3200e+05	4.0600e+05	2.1700e+05	1.1400e+05	1.0300e+05	4.0700e+04	2.1400e+04	1.1100e+04	2.6900e+04	2.8400e+04	2.8600e+04	--	--
Cho769	LysoPC 20:1	Lipids_Glycerophospholipids	溶血磷脂酰胆碱 20:1	脂质-甘油磷脂	7.2300e+04	7.0000e+04	7.3700e+04	7.2300e+04	6.3300e+04	9.4600e+04	5.5500e+04	3.4300e+05	1.5500e+05	3.8300e+05	8.5500e+04	4.1200e+04	3.8700e+04	6.2900e+03	5.0300e+03	3.7600e+03	7.2300e+03	6.8500e+03	5.3000e+03	--	--
Cho1332	LysoPE 14:0 (2n isomer)	Lipids_Glycerophospholipids	溶血磷脂酰乙醇胺 14:0(2n异构)	脂质-甘油磷脂	6.3900e+03	7.7300e+03	7.1400e+03	7.5100e+03	6.7900e+03	1.1500e+04	8.3700e+03	2.0200e+04	1.9100e+04	2.9300e+04	5.0000e+03	5.1300e+03	5.4800e+03	2.2700e+03	2.0000e+03	1.3900e+03	2.4300e+03	2.0500e+03	2.2600e+03	--	--
Cho1343	LysoPE 16:0 (2n isomer)	Lipids_Glycerophospholipids	溶血磷脂酰乙醇胺 16:0(2n异构)	脂质-甘油磷脂	4.4500e+06	5.0800e+06	5.1500e+06	4.2500e+06	2.5600e+06	8.7100e+06	4.5100e+06	2.4900e+07	1.7700e+07	3.0800e+07	1.4600e+07	3.9700e+06	4.0200e+06	1.7200e+06	1.1700e+06	9.1800e+05	1.5700e+06	2.9300e+06	2.2500e+06	--	--
Cho1193	Hesperetin 7-O-neohesperidoside (Neohesperidin)	Flavanone	新橙皮苷	黄烷酮	5.3900e+07	5.5700e+07	5.5100e+07	5.5800e+07	6.0700e+07	6.4100e+07	6.4800e+07	4.3900e+07	4.3300e+07	4.5000e+07	4.4900e+07	5.0400e+07	4.7400e+07	2.0100e+07	2.1200e+07	1.9100e+07	1.9900e+07	2.2000e+07	1.9300e+07	C09806	ko00941
Cho60	L-Homocitrulline	Amino acids	L-高瓜氨酸	氨基酸	1.2900e+05	1.2800e+05	1.1100e+05	1.0800e+05	1.5700e+05	2.2300e+05	2.6100e+05	1.1500e+05	1.0700e+05	1.2400e+05	8.5800e+04	9.8600e+04	6.8400e+04	8.2500e+04	7.7100e+04	6.4200e+04	5.2900e+04	5.2800e+04	6.9600e+04	--	--
Cho65	L-Proline	Amino acids	L-脯氨酸	氨基酸	4.9700e+07	4.7000e+07	4.8800e+07	4.9200e+07	3.8500e+07	3.4800e+07	2.9000e+07	3.1200e+07	3.5700e+07	3.3000e+07	5.0000e+07	5.2900e+07	5.4700e+07	5.1000e+07	5.2100e+07	4.5900e+07	5.7000e+07	5.5400e+07	5.5400e+07	C00148	ko00330,ko00332,ko00333,ko00401,ko00404,ko00970,ko01100,ko01110,ko01130,ko01230,ko02010,ko04974,ko04978,ko05230
Cho39	L-Citrulline	Amino acids	L-瓜氨酸	氨基酸	4.0300e+05	3.5600e+05	3.4400e+05	2.9400e+05	5.9500e+05	9.1100e+05	1.0800e+06	4.4600e+05	4.3200e+05	4.8800e+05	2.1700e+05	1.9700e+05	2.3200e+05	9.3300e+04	1.4900e+05	9.7100e+04	6.0500e+04	7.1100e+04	1.0500e+05	C00327	ko00220,ko01100,ko01110,ko01130,ko01230
Cho33	L-Serine	Amino acids	L-丝氨酸	氨基酸	6.2600e+05	6.2200e+05	5.3200e+05	5.6800e+05	6.2900e+05	6.2800e+05	6.6200e+05	6.4300e+05	8.3900e+05	8.2600e+05	6.0600e+05	5.8600e+05	5.0700e+05	3.8300e+05	4.0200e+05	5.1300e+05	3.0600e+05	2.5600e+05	4.6600e+05	C00065	ko00260,ko00261,ko00270,ko00460,ko00600,ko00630,ko00680,ko00920,ko00970,ko01060,ko01100,ko01110,ko01120,ko01130,ko01200,ko01230,ko01502,ko02010,ko04071,ko04974,ko04978,ko05230
Cho812	L-Aspartic acid	Amino acids	L-天冬氨酸	氨基酸	4.9100e+06	5.1500e+06	5.3000e+06	5.7000e+06	1.5000e+06	2.2600e+06	1.8500e+06	7.6900e+06	8.5000e+06	8.4800e+06	4.5100e+06	4.7000e+06	5.6100e+06	8.4600e+06	6.5200e+06	6.3400e+06	4.7500e+06	3.8700e+06	2.5100e+06	C00049	ko00220,ko00250,ko00260,ko00261,ko00270,ko00300,ko00340,ko00410,ko00460,ko00710,ko00760,ko00770,ko00970,ko01060,ko01064,ko01070,ko01100,ko01110,ko01120,ko01130,ko01200,ko01210,ko01230,ko02010,ko02020,ko02030,ko04080,ko04974,ko05230
Cho813	L-Glutamic acid	Amino acids	L-谷氨酸	氨基酸	8.0100e+06	7.6900e+06	8.0800e+06	7.8600e+06	3.9600e+06	4.5900e+06	4.8400e+06	1.5300e+07	1.7300e+07	1.6500e+07	7.2100e+06	8.6300e+06	9.7500e+06	7.9800e+06	7.0900e+06	6.4500e+06	5.4400e+06	5.0000e+06	2.4000e+06	C00025	ko00220,ko00250,ko00330,ko00332,ko00340,ko00430,ko00471,ko00480,ko00524,ko00630,ko00650,ko00660,ko00860,ko00910,ko00970,ko01060,ko01064,ko01100,ko01110,ko01120,ko01130,ko01200,ko01210,ko01230,ko02010,ko02020,ko04068,ko04072,ko04080,ko04216,ko04540,ko04713,ko04720,ko04721,ko04723,ko04724,ko04727,ko04730,ko04742,ko04964,ko04974,ko05014,ko05016,ko05030,ko05031,ko05033,ko05034,ko05230
Cho49	L-(-)-Cystine	Amino acids	L-(-)-胱氨酸	氨基酸	1.3900e+04	1.8300e+04	1.8200e+04	1.9200e+04	5.6500e+04	5.4100e+04	3.7200e+04	5.6500e+04	5.1600e+04	5.3600e+04	2.5700e+04	1.9800e+04	1.7300e+04	8.6600e+03	4.5900e+03	7.5600e+03	6.5800e+03	4.7900e+03	7.2100e+03	C00491	ko00270,ko02010,ko04216,ko04974
Cho925	L-Leucine	Amino acids	L-亮氨酸	氨基酸	1.4700e+05	1.5200e+05	1.5500e+05	1.6000e+05	5.8200e+04	5.0000e+04	5.5300e+04	9.3100e+04	1.0100e+05	1.0200e+05	5.2900e+05	4.0900e+05	2.1800e+05	1.3000e+05	9.0800e+04	9.8800e+04	8.9700e+04	1.1200e+05	5.1500e+04	C00123	ko00280,ko00290,ko00966,ko00970,ko01060,ko01065,ko01100,ko01110,ko01210,ko01230,ko02010,ko04150,ko04974,ko04978,ko05230
Cho196	L-Phenylalanine	Amino acids	L-苯丙氨酸	氨基酸	4.2300e+07	4.1000e+07	4.2400e+07	4.1100e+07	3.4100e+07	3.3000e+07	3.2000e+07	4.0300e+07	4.0100e+07	3.9700e+07	4.8200e+07	4.4700e+07	4.1300e+07	4.1200e+07	4.0600e+07	4.0300e+07	4.0300e+07	3.9100e+07	4.0800e+07	C00079	ko00360,ko00400,ko00460,ko00940,ko00960,ko00966,ko00970,ko01060,ko01061,ko01063,ko01064,ko01070,ko01100,ko01110,ko01130,ko01210,ko01230,ko02010,ko04974,ko04978,ko05230
Cho34	L-Threonine	Amino acids	L-(-)-苏氨酸	氨基酸	8.2500e+05	6.6300e+05	8.4400e+05	8.3800e+05	4.3600e+05	4.2400e+05	5.0000e+05	7.3200e+05	8.1600e+05	8.8400e+05	7.3900e+05	7.1400e+05	5.3900e+05	1.1700e+06	9.5200e+05	1.0700e+06	9.3100e+05	6.6000e+05	1.1500e+06	C00188	ko00260,ko00261,ko00290,ko00860,ko00970,ko01060,ko01100,ko01110,ko01120,ko01130,ko01230,ko02010,ko04974,ko04978
Cho794	2-Aminoethanesulfonic acid	Organic acids	2-氨基乙烷磺酸	有机酸及其衍生物	3.6000e+04	2.6300e+04	3.0400e+04	2.2200e+04	9.0000e+00	9.0000e+00	9.0000e+00	9.0000e+00	9.0000e+00	9.0000e+00	9.0000e+00	9.0000e+00	9.0000e+00	6.5200e+04	8.2500e+04	2.8200e+04	8.2600e+04	6.0100e+04	3.0000e+04	C00245	ko00120,ko00430,ko00920,ko01100,ko02010,ko04080
Cho197	L-Kynurenine	Amino acid derivatives	L-犬尿氨酸	氨基酸衍生物	2.3000e+05	2.2800e+05	2.2500e+05	2.2900e+05	7.7700e+04	9.3900e+04	1.1000e+05	1.9200e+04	1.7800e+04	1.8800e+04	1.1500e+05	5.5700e+04	3.3300e+04	4.4500e+05	1.4200e+05	1.3800e+05	6.6500e+05	6.7500e+05	6.7900e+05	C00328	ko00380,ko01100,ko05143
Cho15	L-(+)-Lysine	Amino acids	L-(+)-赖氨酸	氨基酸	1.5500e+06	1.3600e+06	1.6600e+06	1.6800e+06	7.4500e+05	4.7200e+05	5.4400e+05	1.0500e+06	8.1400e+05	1.0400e+06	4.2600e+06	2.9300e+06	2.8200e+06	1.7000e+06	1.3300e+06	1.3300e+06	1.3100e+06	1.1100e+06	1.2500e+06	C00047	ko00300,ko00310,ko00780,ko00960,ko00970,ko01060,ko01064,ko01100,ko01110,ko01120,ko01130,ko01210,ko01230,ko02010,ko04974
Cho157	Uridine	Nucleotide and its derivates	尿嘧啶核苷	核苷酸及其衍生物	1.1000e+07	1.3600e+07	1.0200e+07	1.0400e+07	9.2300e+06	8.6100e+06	1.1500e+07	1.4500e+07	1.6700e+07	1.8100e+07	8.2100e+06	7.9700e+06	1.3800e+07	7.3800e+06	9.9600e+06	9.7600e+06	7.8900e+06	1.0200e+07	7.4800e+06	C00299	ko00240,ko01100
Cho119	L-(-)-Tyrosine	Amino acids	L-(-)-酪氨酸	氨基酸	9.3600e+06	9.5400e+06	8.4200e+06	8.5000e+06	1.2700e+07	1.0300e+07	8.7100e+06	7.3400e+06	6.9900e+06	6.9100e+06	9.4300e+06	8.4300e+06	9.2000e+06	8.4600e+06	7.5800e+06	9.4800e+06	9.0600e+06	9.4000e+06	9.1200e+06	C00082	ko00130,ko00231,ko00261,ko00350,ko00360,ko00400,ko00401,ko00460,ko00680,ko00730,ko00940,ko00950,ko00965,ko00966,ko00970,ko01055,ko01059,ko01060,ko01063,ko01100,ko01110,ko01130,ko01210,ko01230,ko04728,ko04916,ko04917,ko04974,ko05012,ko05030,ko05031,ko05034,ko05230
Cho164	Thymine	Nucleotide and its derivates	胸腺嘧啶	核苷酸及其衍生物	1.6900e+05	1.3200e+05	1.5800e+05	1.7900e+05	1.7900e+04	2.8500e+04	2.2300e+04	1.1000e+04	1.5300e+04	2.1500e+04	8.2800e+05	6.1200e+05	6.5800e+05	4.0300e+04	2.1800e+04	2.1700e+04	3.9300e+04	2.1200e+04	2.4500e+04	C00178	ko00240,ko01100
Cho111	Hypoxanthine	Nucleotide and its derivates	次黄嘌呤	核苷酸及其衍生物	2.8500e+05	2.6100e+05	2.9000e+05	2.8700e+05	2.8700e+05	3.3200e+05	3.5500e+05	3.4500e+05	3.4200e+05	3.4700e+05	2.7800e+05	2.4300e+05	3.2700e+05	2.9600e+05	3.1300e+05	2.3400e+05	3.3700e+05	2.4900e+05	2.9200e+05	C00262	ko00230,ko01100
Cho781	L-Histidine	Amino acids	L-组氨酸	氨基酸	2.3600e+05	2.4300e+05	2.3500e+05	2.5900e+05	4.8200e+04	3.3300e+04	2.7900e+04	4.9800e+04	6.1800e+04	4.9100e+04	5.2100e+05	5.4900e+05	6.2100e+05	2.7200e+05	2.6100e+05	2.0200e+05	2.1900e+05	2.4800e+05	1.1900e+05	C00135	ko00340,ko00410,ko00970,ko01060,ko01065,ko01100,ko01110,ko01230,ko02010,ko04974,ko05230
Cho29	Cytosine	Nucleotide and its derivates	胞嘧啶	核苷酸及其衍生物	1.0100e+06	8.4200e+05	1.1000e+06	1.0300e+06	6.9800e+05	8.3500e+05	1.1100e+06	1.3700e+06	1.6900e+06	1.7700e+06	1.2500e+06	7.6400e+05	9.8100e+05	1.1700e+06	1.0800e+06	1.1600e+06	8.1300e+05	6.8500e+05	8.6800e+05	C00380	ko00240,ko01100
Cho78	L-Valine	Amino acids	L-缬氨酸	氨基酸	3.6500e+07	3.3300e+07	3.6600e+07	3.7500e+07	1.6400e+07	1.6800e+07	1.6600e+07	3.5200e+07	3.3900e+07	3.4000e+07	5.1500e+07	4.7700e+07	4.1600e+07	3.8900e+07	3.1800e+07	3.2000e+07	3.1600e+07	2.9900e+07	3.6500e+07	C00183	ko00280,ko00290,ko00311,ko00460,ko00770,ko00966,ko00970,ko01060,ko01063,ko01100,ko01110,ko01130,ko01210,ko01230,ko02010,ko04974,ko04978,ko05230
Cho120	Adenine	Nucleotide and its derivates	腺嘌呤	核苷酸及其衍生物	2.5000e+07	2.5100e+07	2.4800e+07	2.4700e+07	2.6400e+07	2.7500e+07	2.9300e+07	2.7100e+07	2.9000e+07	2.8800e+07	2.4700e+07	2.4900e+07	2.5800e+07	2.0000e+07	2.4200e+07	2.1700e+07	2.0600e+07	1.9300e+07	2.1100e+07	C00147	ko00230,ko00908,ko01100
Cho784	L-(+)-Arginine	Amino acids	L-(+)-精氨酸	氨基酸	6.6200e+05	6.5300e+05	6.5800e+05	6.7600e+05	8.7400e+05	1.2800e+06	8.5000e+05	2.8400e+05	2.6500e+05	2.1400e+05	2.5300e+06	1.9000e+06	1.5300e+06	1.0900e+05	8.7700e+04	1.0900e+05	8.3000e+04	9.2700e+04	4.4300e+04	C00062	ko00220,ko00261,ko00330,ko00331,ko00472,ko00970,ko01060,ko01064,ko01100,ko01110,ko01130,ko01230,ko02010,ko04974,ko05014,ko05132,ko05142,ko05146,ko05230
Cho1025	2,3-dimethylsuccinic acid	Amino acid derivatives	2,3-二甲基丁氨酸	氨基酸衍生物	1.1300e+06	1.2500e+06	1.2900e+06	1.3700e+06	1.9800e+06	2.2000e+06	1.9700e+06	1.6400e+06	1.1900e+06	1.4500e+06	1.0100e+06	9.9300e+05	1.0800e+06	8.3300e+05	8.6200e+05	1.1400e+06	7.4200e+05	8.1300e+05	8.1200e+05	--	--
Cho907	N-Acetyl-L-glutamic acid	Amino acid derivatives	N-乙酰-L-谷氨酸	氨基酸衍生物	8.2800e+04	9.1100e+04	9.1900e+04	8.6000e+04	2.6600e+04	2.9100e+04	2.1300e+04	1.2100e+05	1.4400e+05	1.5400e+05	1.0100e+05	1.4200e+05	1.2700e+05	4.7200e+04	7.0200e+04	5.7600e+04	4.7000e+04	3.3800e+04	2.7500e+04	C00624	ko00220,ko01100,ko01110,ko01130,ko01210,ko01230
Cho1200	Rosmarinic acid	Organic acids	迷迭香酸	有机酸及其衍生物	2.9500e+03	2.5800e+03	4.6900e+03	4.0700e+03	8.3700e+03	5.8500e+03	4.8900e+03	1.2600e+03	1.8400e+03	2.2600e+03	1.8300e+03	2.2300e+03	3.8600e+03	9.1700e+03	6.2300e+03	9.6700e+03	7.1500e+03	8.1600e+03	8.1900e+03	C01850	ko00350
Cho599	Luteolin	Flavone	木犀草素	黄酮	1.8300e+07	1.8800e+07	1.8000e+07	1.7500e+07	1.3800e+06	8.1400e+05	7.3500e+05	1.5200e+06	1.5400e+06	1.2000e+06	1.7300e+07	1.0500e+07	9.2000e+06	2.3600e+07	1.7700e+07	1.5100e+07	3.3400e+07	3.4200e+07	3.1200e+07	C01514	ko00941,ko00944,ko01100,ko01110
Cho128	5-Methylcytosine	Nucleotide and its derivates	5-甲基胞嘧啶	核苷酸及其衍生物	1.1200e+05	1.1000e+05	1.2100e+05	9.6100e+04	2.6200e+04	2.3900e+04	2.7300e+04	3.6600e+04	2.8000e+04	2.6900e+04	3.7100e+05	1.4200e+05	1.6100e+05	2.3000e+05	1.1700e+05	6.0000e+04	1.7200e+05	1.6000e+05	1.5500e+05	C02376	ko00240
Cho1060	Pyrrole-2-carboxylic acid	Amino acid derivatives	吡咯-2-羧酸	氨基酸衍生物	2.4100e+04	2.4900e+04	2.2000e+04	2.4900e+04	1.6300e+04	1.4800e+04	1.4000e+04	2.4900e+04	2.7500e+04	2.1700e+04	2.7800e+04	1.9500e+04	2.3400e+04	2.8600e+04	4.0400e+04	3.3700e+04	2.6100e+04	2.0400e+04	3.2700e+04	C05942	ko00330
Cho35	5-Aminovaleric acid	Amino acid derivatives	5-氨基戊酸	氨基酸衍生物	2.7900e+04	3.1000e+04	2.7600e+04	3.4500e+04	2.7900e+04	3.1000e+04	2.5000e+04	5.0900e+04	6.9200e+04	5.6000e+04	3.2300e+04	3.6800e+04	4.2000e+04	1.9100e+04	2.0200e+04	2.6500e+04	3.5200e+04	1.8100e+04	1.8500e+04	C00431	ko00310,ko00330
Cho122	N6-Acetyl-L-lysine	Amino acid derivatives	N6-乙酰-L-赖氨酸	氨基酸衍生物	2.8000e+05	2.9700e+05	2.3600e+05	2.7200e+05	3.9500e+05	6.6000e+05	5.4700e+05	2.0700e+05	1.8300e+05	2.0400e+05	3.5100e+05	2.3900e+05	3.0900e+05	1.8000e+05	1.6200e+05	1.0300e+05	1.2200e+05	1.4900e+05	1.3300e+05	C02727	ko00310
Cho66	Glycyl-L-proline	Amino acid derivatives	甘氨酰-L-脯氨酸	氨基酸衍生物	3.9100e+04	2.1500e+04	2.3700e+04	2.8500e+04	1.8900e+04	1.3400e+04	2.2100e+04	1.9600e+04	1.8100e+04	1.6000e+04	4.6100e+04	3.0800e+04	5.2600e+04	2.6900e+04	3.4000e+04	2.5200e+04	2.6300e+04	2.5500e+04	1.9800e+04	--	--
Cho790	D-Alanyl-D-Alanine	Amino acid derivatives	D-丙氨酰-D-丙氨酸	氨基酸衍生物	6.8600e+03	1.1200e+04	1.1600e+04	8.9300e+03	3.0000e+03	3.4100e+03	1.5000e+03	1.2400e+04	1.3000e+04	1.3700e+04	8.2100e+03	1.4600e+04	1.5300e+04	4.9000e+03	4.7600e+03	3.4200e+03	4.1600e+03	4.4600e+03	1.1900e+03	C00993	ko00473,ko00550,ko01100,ko01502
Cho239	Asp-phe	Amino acid derivatives	天冬氨酸-苯丙氨酸	氨基酸衍生物	5.5500e+04	4.3200e+04	4.7100e+04	5.0100e+04	3.5800e+04	5.6200e+04	6.1400e+04	5.7000e+04	5.5400e+04	6.3700e+04	8.1000e+04	7.0000e+04	6.7300e+04	4.9700e+04	4.1900e+04	4.7300e+04	3.9300e+04	3.7200e+04	4.8400e+04	--	--
Cho893	Nα-Acetyl-L-glutamine	Amino acid derivatives	N-乙酰-L-谷氨酰胺	氨基酸衍生物	3.5800e+05	4.2600e+05	4.1300e+05	4.5500e+05	1.0900e+06	6.7500e+05	5.6500e+05	2.5600e+05	2.3400e+05	2.1300e+05	3.7400e+05	4.4600e+05	3.4200e+05	3.4100e+05	3.5400e+05	3.3400e+05	5.0200e+05	4.0100e+05	1.8300e+05	--	--
Cho656	Methyl indole-3-acetate	Phytohormones	吲哚-3-乙酸甲酯	植物激素	4.7900e+04	4.6300e+04	4.5000e+04	5.0800e+04	3.6700e+04	4.5300e+04	3.8600e+04	6.8600e+04	7.6600e+04	6.0000e+04	1.1800e+05	9.2600e+04	9.8200e+04	9.9200e+03	8.5100e+03	1.0300e+04	2.5200e+04	2.2700e+04	4.4300e+04	--	--
Cho796	L-Homoserine	Amino acids	同型丝氨酸	氨基酸	3.7200e+04	4.8500e+04	5.9000e+04	3.0900e+04	1.1800e+04	1.1800e+04	1.1100e+04	2.7200e+04	3.1100e+04	2.5500e+04	3.5500e+04	3.7200e+04	2.9200e+04	4.7900e+04	5.1800e+04	3.7300e+04	6.4400e+04	6.6500e+04	2.1700e+04	C00263	ko00260,ko00270,ko00300,ko00920,ko01100,ko01110,ko01120,ko01130,ko01230
Cho67	β-Nicotinamide mononucleotide	Nucleotide and its derivates	β-烟酰胺单核苷酸	核苷酸及其衍生物	8.6300e+04	4.9300e+04	5.3500e+04	5.1600e+04	9.4600e+03	3.1900e+03	2.7700e+03	1.1900e+05	1.5100e+05	1.1200e+05	1.1700e+05	6.3500e+04	1.2500e+05	3.6700e+04	3.4600e+04	3.1800e+04	4.3800e+04	9.8400e+04	3.9600e+04	C00455	ko00760,ko01100
Cho1148	N-γ-Acetyl-N-2-Formyl-5-methoxykynurenamine	Amino acid derivatives	N-γ-乙酰基-N-2-甲酰基-5-甲基犬尿氨酸	氨基酸衍生物	3.4600e+04	4.4100e+04	3.9800e+04	3.1300e+04	2.5300e+04	2.1000e+04	3.0500e+04	2.5000e+04	3.0300e+04	3.3300e+04	2.9900e+04	2.0800e+04	2.1500e+04	5.6300e+04	6.4300e+04	5.9200e+04	5.3700e+04	5.5900e+04	4.8700e+04	C05642	ko00380
Cho95	Nα-Acetyl-L-arginine	Amino acid derivatives	Nα-乙酰-L-精氨酸	氨基酸衍生物	2.9000e+04	3.3100e+04	2.4300e+04	3.1800e+04	2.2400e+04	2.8700e+04	3.2600e+04	4.9400e+04	7.0200e+04	5.3200e+04	4.8100e+04	2.6100e+04	5.1900e+04	1.3700e+04	1.9900e+04	1.4900e+04	1.4500e+04	2.0300e+04	1.0800e+04	--	--
Cho146	N-Propionylglycine	Amino acid derivatives	丙甘氨酸	氨基酸衍生物	2.5700e+05	2.2600e+05	2.4500e+05	2.4000e+05	1.3800e+05	1.7700e+05	1.5200e+05	2.5900e+05	2.3200e+05	2.7100e+05	4.5300e+05	4.2900e+05	2.8900e+05	2.2300e+05	1.3700e+05	1.3900e+05	1.7900e+05	1.6600e+05	2.1500e+05	--	--
Cho328	Phenylacetyl-L-glutamine	Amino acid derivatives	N-苯乙酰基-L-谷氨酰胺	氨基酸衍生物	1.2700e+05	1.3200e+05	1.2300e+05	1.1100e+05	1.2600e+04	9.0000e+00	9.0000e+00	9.0000e+00	9.0000e+00	9.0000e+00	5.8200e+03	6.3300e+03	1.3400e+04	3.7400e+05	1.3300e+05	9.2500e+04	3.7100e+05	3.5400e+05	3.5400e+05	C04148	ko00360
Cho782	1-Methylhistidine	Amino acid derivatives	1-甲基组氨酸	氨基酸衍生物	2.8300e+04	3.2900e+04	2.8600e+04	3.4100e+04	2.8300e+04	4.8100e+04	4.8300e+04	2.8200e+04	2.2700e+04	2.9000e+04	3.9700e+04	3.4800e+04	4.5400e+04	2.2200e+04	2.7900e+04	1.9800e+04	1.9700e+04	1.4400e+04	1.0400e+04	C01152	ko00340
Cho50	2-Hydroxy-6-aminopurine	Nucleotide and its derivates	2-羟基-6-氨基嘌呤	核苷酸及其衍生物	5.3100e+05	4.0000e+05	5.0600e+05	4.3300e+05	3.2700e+05	3.4300e+05	4.2800e+05	5.0200e+05	5.5300e+05	5.3400e+05	9.6000e+05	5.1500e+05	9.0400e+05	4.4000e+05	4.3800e+05	5.2200e+05	3.6600e+05	3.4500e+05	4.1600e+05	--	--
Cho190	N-Glycyl-L-leucine	Amino acid derivatives	N-甘氨酰-L-亮氨酸	氨基酸衍生物	7.8700e+05	7.2000e+05	7.1700e+05	6.6300e+05	3.5400e+05	3.7800e+05	4.0500e+05	1.0700e+06	7.4500e+05	9.5900e+05	1.2900e+06	9.4000e+05	1.4200e+06	5.5800e+05	4.3300e+05	5.3100e+05	3.5400e+05	5.2800e+05	4.6700e+05	--	--
Cho1277	Kaempferol	Flavonol	山柰酚	黄酮醇	1.1400e+05	1.2500e+05	1.2500e+05	1.2500e+05	3.8800e+05	3.7000e+05	3.9900e+05	9.9300e+04	1.6400e+05	1.1200e+05	1.7400e+05	1.7400e+05	1.8700e+05	9.0000e+00	9.0000e+00	9.0000e+00	9.0000e+00	9.0000e+00	9.0000e+00	C05903	ko00941,ko00944,ko01061,ko01100,ko01110
Cho1115	Quercetin 3-O-rutinoside (Rutin)	Flavonol	槲皮素 3-O-芸香糖苷 (芦丁)	黄酮醇	3.2000e+05	2.9700e+05	3.7300e+05	3.8700e+05	3.5100e+05	2.7800e+05	3.5700e+05	1.4400e+05	8.4500e+04	1.4400e+05	8.2300e+04	1.3000e+05	9.6600e+04	3.1400e+05	2.1800e+05	1.8100e+05	3.3900e+05	3.1700e+05	2.4600e+05	C05625	ko00944,ko01100,ko01110
Cho1251	Quercetin	Flavonol	槲皮素	黄酮醇	2.7500e+05	3.2800e+05	3.7800e+05	3.5900e+05	8.8300e+04	7.2000e+04	5.5100e+04	2.6100e+04	2.1500e+04	2.6000e+04	1.2800e+05	1.0100e+05	8.0900e+04	4.0400e+05	1.8600e+05	2.3400e+05	4.9500e+05	6.4100e+05	7.3400e+05	C00389	ko00941,ko00944,ko01100,ko01110,ko04152
Cho935	3-Hydroxybutyrate	Organic acids	3-羟基丁酸	有机酸及其衍生物	9.7700e+06	1.0100e+07	9.6200e+06	9.7500e+06	6.1000e+06	6.3200e+06	6.5400e+06	1.2400e+07	1.4700e+07	1.3600e+07	5.1100e+06	6.1800e+06	5.8900e+06	1.1000e+07	1.2300e+07	1.6700e+07	5.7400e+06	8.6100e+06	2.9100e+06	--	--
Cho1295	Amentoflavone	Flavone	穗花杉双黄酮	黄酮	2.1700e+05	2.9300e+05	3.3100e+05	3.0500e+05	2.8800e+04	1.2800e+04	1.2400e+04	2.2200e+05	1.7100e+05	1.5400e+05	8.3800e+05	9.6400e+05	1.1200e+06	9.0000e+00	9.0000e+00	9.0000e+00	2.8300e+04	2.6000e+04	1.9200e+04	--	--
Cho706	Methyl jasmonate	Phytohormones	茉莉酸甲酯	植物激素	4.4700e+05	4.5900e+05	4.4300e+05	4.4900e+05	1.1500e+06	1.1100e+06	1.2300e+06	4.1800e+05	3.1500e+05	5.1500e+05	4.9800e+05	2.3500e+05	2.5700e+05	5.4600e+03	8.6700e+03	6.2800e+03	6.8600e+03	5.6400e+03	8.9000e+03	C11512	ko00592,ko01110
Cho681	Methyl salicylate	Phytohormones	水杨酸甲酯	植物激素	2.2600e+04	2.5200e+04	2.4200e+04	1.8400e+04	2.1600e+04	9.0000e+00	9.0000e+00	5.4300e+04	3.8400e+04	5.3500e+04	4.0500e+04	3.6600e+04	2.7800e+04	1.5000e+04	1.6900e+04	2.7300e+04	1.2100e+04	1.3200e+04	5.8700e+03	C12305	ko01061
Cho37	L-Asparagine	Amino acids	L-天冬酰胺	氨基酸	1.0900e+06	8.9500e+05	1.0500e+06	9.3800e+05	3.1400e+05	4.3300e+05	4.9800e+05	1.5700e+06	1.4100e+06	1.6700e+06	1.7600e+06	1.3800e+06	9.8300e+05	1.9600e+05	1.3700e+05	2.6300e+05	9.4000e+04	7.9800e+04	1.6100e+05	C00152	ko00250,ko00460,ko00970,ko01060,ko01100,ko01110,ko01230,ko04974,ko04978,ko05230
Cho1040	Kynurenic acid	Organic acids	犬尿酸	有机酸及其衍生物	9.1800e+05	1.0100e+06	1.0600e+06	1.0700e+06	3.0200e+05	3.6800e+05	4.1300e+05	3.6600e+05	5.2400e+05	2.8400e+05	3.0500e+05	3.1200e+05	3.0200e+05	2.4500e+06	2.2300e+06	1.3400e+06	2.8100e+06	2.8200e+06	1.8300e+06	C01717	ko00380,ko01100
Cho567	Ethyl 3,4-Dihydroxybenzoate (Ethyl protocatechuate)	Organic acids	3,4-二羟基苯甲酸乙酯 (安息香酸)	有机酸及其衍生物	3.8800e+06	3.6000e+06	3.4600e+06	3.5800e+06	1.3400e+07	7.9600e+06	5.8700e+06	3.2300e+05	3.2100e+05	4.6200e+05	9.4300e+05	1.0500e+06	9.4600e+05	1.0200e+06	8.8100e+05	8.5000e+05	1.5600e+06	1.2900e+06	1.2600e+06	--	--
Cho1215	Benzoic acid	Benzoic acid derivatives	苯甲酸	苯甲酸衍生物	1.2900e+06	1.2400e+06	1.2500e+06	1.2600e+06	7.1300e+05	3.4200e+05	3.3400e+05	3.0800e+05	4.2500e+05	4.0400e+05	2.5800e+05	3.5700e+05	4.8200e+05	4.2600e+06	1.7600e+06	8.8100e+05	1.7300e+06	3.4400e+06	2.7900e+06	C00180	ko00360,ko00362,ko00621,ko00623,ko00627,ko01063,ko01100,ko01110,ko01120,ko01220
Cho969	Glutaric acid	Organic acids	戊二酸	有机酸及其衍生物	1.0400e+06	1.0600e+06	1.1500e+06	1.1500e+06	8.5300e+05	7.4000e+05	6.8800e+05	5.7500e+05	4.8400e+05	5.5500e+05	3.2300e+06	2.6400e+06	2.9700e+06	6.3300e+05	6.3100e+05	5.6500e+05	7.3500e+05	8.7000e+05	3.3300e+05	C00489	ko00071,ko00310
Cho1023	Adipic acid	Organic acids	己二酸	有机酸及其衍生物	1.1600e+06	1.2200e+06	1.2500e+06	1.3300e+06	1.9100e+06	2.1900e+06	2.0100e+06	1.6700e+06	1.1700e+06	1.4500e+06	9.8500e+05	9.9700e+05	1.0800e+06	8.4400e+05	9.1300e+05	1.0900e+06	7.2400e+05	7.4900e+05	8.0700e+05	--	--
Cho803	trans-4-Hydroxy-L-proline	Amino acid derivatives	反-4-羟基-L-脯氨酸	氨基酸衍生物	6.3600e+03	5.2700e+03	7.3200e+03	6.4600e+03	9.0000e+00	9.0000e+00	9.0000e+00	9.0000e+00	9.0000e+00	9.0000e+00	9.0000e+00	9.0000e+00	9.0000e+00	8.8100e+03	8.9700e+03	8.6600e+03	6.0100e+03	1.4800e+04	3.2000e+03	C01157	ko00330,ko01100
Cho531	Azelaic acid	Organic acids	壬二酸	有机酸及其衍生物	5.0000e+04	5.1000e+04	4.3700e+04	3.8100e+04	1.1200e+05	1.1300e+05	1.0100e+05	4.4700e+04	4.3100e+04	6.3200e+04	5.8000e+04	6.7500e+04	4.7500e+04	4.2500e+04	3.4100e+04	2.8400e+04	2.9200e+04	4.4300e+04	3.4600e+04	--	--
Cho1207	Azelaic Acid	Organic acids	壬二酸	有机酸及其衍生物	9.0000e+05	9.6300e+05	1.0300e+06	1.0400e+06	3.3500e+06	2.8000e+06	2.7100e+06	1.3000e+06	1.0300e+06	1.4300e+06	1.5400e+06	2.0100e+06	1.3800e+06	9.4300e+05	6.9600e+05	5.3200e+05	6.2400e+05	7.7300e+05	6.4500e+05	--	--
Cho1112	N-Acetyl-l-leucine	Amino acid derivatives	N-乙酰-L-亮氨酸	氨基酸衍生物	9.6300e+04	1.1200e+05	1.1500e+05	1.2900e+05	8.4400e+04	7.5000e+04	1.1000e+05	1.9100e+05	1.6300e+05	1.5100e+05	8.3700e+04	1.3700e+05	1.5400e+05	1.0600e+05	6.3000e+04	4.9800e+04	1.1100e+05	8.6700e+04	8.1500e+04	--	--
Cho107	Uracil	Nucleotide and its derivates	尿嘧啶	核苷酸及其衍生物	9.1900e+05	1.3100e+06	1.1300e+06	1.2800e+06	1.0000e+06	8.9200e+05	1.2800e+06	1.6200e+06	2.2600e+06	2.1100e+06	8.4400e+05	8.3200e+05	1.7900e+06	8.3300e+05	1.2100e+06	1.2100e+06	8.4800e+05	9.3300e+05	8.0300e+05	C00106	ko00240,ko00410,ko00770,ko01100
Cho184	5-Methyluridine	Nucleotide and its derivates	5-甲基尿苷	核苷酸及其衍生物	1.0100e+05	9.3200e+04	9.7400e+04	9.0300e+04	6.9800e+04	7.3000e+04	7.6700e+04	8.1600e+04	7.3500e+04	7.4100e+04	2.4800e+05	9.0100e+04	1.7200e+05	9.4500e+04	7.3100e+04	5.6300e+04	8.7600e+04	7.5600e+04	7.4800e+04	--	--
Cho202	Thymidine	Nucleotide and its derivates	胸苷	核苷酸及其衍生物	2.3700e+05	2.6800e+05	2.0900e+05	2.2900e+05	5.9900e+04	9.0400e+04	8.7100e+04	1.8900e+05	2.0200e+05	2.0200e+05	4.6800e+05	2.5400e+05	3.4400e+05	2.6500e+05	1.8500e+05	7.9100e+04	2.0700e+05	2.8000e+05	2.0600e+05	C00214	ko00240,ko01100
Cho991	2-Methylsuccinic acid	Organic acids	甲基丁二酸	有机酸及其衍生物	7.9000e+06	7.6900e+06	8.4600e+06	8.6500e+06	9.7200e+06	1.4700e+07	1.4400e+07	1.1700e+07	6.9100e+06	9.5500e+06	9.4500e+06	1.0700e+07	1.1400e+07	4.2200e+06	3.6900e+06	3.3300e+06	4.3400e+06	3.5600e+06	4.5500e+06	--	--
Cho1304	Dodecanedioic aicd	Organic acids	十二烷二酸	有机酸及其衍生物	8.4600e+03	8.4900e+03	6.3500e+03	1.0200e+04	7.8100e+03	7.0000e+03	8.4400e+03	9.5800e+03	1.0900e+04	1.2800e+04	7.1400e+03	7.9300e+03	8.3100e+03	6.2600e+03	5.8200e+03	5.9700e+03	5.7900e+03	5.9500e+03	4.5600e+03	--	--
Cho1031	Benzoylformic acid	Organic acids	苯乙醛酸	有机酸及其衍生物	7.8200e+04	9.6000e+04	1.1100e+05	1.0300e+05	2.9100e+04	3.0100e+04	3.0200e+04	9.3700e+04	6.4400e+04	9.4200e+04	1.9600e+05	1.8900e+05	1.5500e+05	1.2500e+05	7.7600e+04	8.9200e+04	8.0000e+04	7.6800e+04	9.2100e+04	C02137	ko00360,ko00627,ko01120
Cho93	6-Aminocaproic acid	Organic acids	6-氨基己酸	有机酸及其衍生物	3.4500e+06	2.8400e+06	3.5500e+06	3.5300e+06	1.3500e+06	2.0300e+06	1.7500e+06	4.0200e+06	2.7400e+06	3.4600e+06	7.7100e+06	7.3200e+06	3.6000e+06	2.6400e+06	1.4500e+06	1.9800e+06	2.0000e+06	1.5000e+06	2.8600e+06	C02378	ko00930,ko01100,ko01120
Cho786	2,6-Diaminooimelic acid	Amino acid derivatives	2,6-二氨基庚二酸	氨基酸衍生物	2.3700e+05	2.6600e+05	2.8200e+05	2.8500e+05	3.2900e+05	4.8000e+05	4.2200e+05	3.6300e+05	3.6100e+05	3.5200e+05	3.0800e+05	3.4600e+05	3.4400e+05	1.7100e+05	1.8300e+05	1.7100e+05	1.2800e+05	1.3800e+05	4.4600e+04	C00666	ko00300,ko01100,ko01110,ko01120,ko01130,ko01230
Cho1062	Terephthalic acid	Organic acids	对苯二甲酸	有机酸及其衍生物	1.5100e+06	1.6600e+06	1.8200e+06	1.8100e+06	2.1800e+06	1.3300e+06	1.5500e+06	2.2100e+06	2.0600e+06	2.6000e+06	1.1600e+06	1.4300e+06	1.5000e+06	2.0200e+06	1.6500e+06	1.9800e+06	1.4600e+06	1.3300e+06	1.8100e+06	C06337	ko00624,ko00627,ko01100,ko01120,ko01220
Cho1066	Phthalic acid	Organic acids	邻苯二甲酸	有机酸及其衍生物	9.4300e+04	1.1100e+05	1.1200e+05	1.1800e+05	1.3700e+05	1.1700e+05	1.3000e+05	8.9100e+04	9.0000e+04	8.9200e+04	8.8300e+04	8.0300e+04	7.7600e+04	1.2400e+05	1.1400e+05	1.3100e+05	1.1100e+05	1.1000e+05	1.1900e+05	C01606	ko00624,ko01100,ko01120,ko01220,ko02010
Cho84	4-Guanidinobutyric acid	Organic acids	4-胍基丁酸	有机酸及其衍生物	1.0700e+06	9.1200e+05	1.0400e+06	8.8100e+05	2.1200e+06	2.3100e+06	1.8500e+06	9.8800e+05	7.8400e+05	9.0900e+05	9.3900e+05	6.6100e+05	1.1100e+06	6.3700e+05	6.7300e+05	6.5500e+05	6.3300e+05	4.8300e+05	6.0800e+05	C01035	ko00330,ko01100
Cho1107	2-Hydroxyisocaproic acid	Organic acids	2-羟基-4-甲基戊酸	有机酸及其衍生物	4.5100e+05	4.8200e+05	4.7600e+05	4.8500e+05	1.9900e+05	1.9400e+05	2.1100e+05	1.8700e+05	7.5200e+04	1.0100e+05	1.4600e+05	1.4300e+05	1.5000e+05	2.2000e+06	3.4400e+05	1.5800e+05	6.0400e+05	9.7700e+05	1.2700e+06	--	--
Cho651	4-Ethylbenzoic acid	Organic acids	对乙基苯甲酸	有机酸及其衍生物	4.3300e+04	3.6600e+04	3.1600e+04	3.6800e+04	8.4000e+04	7.6700e+04	9.7700e+04	3.3100e+04	1.6500e+04	2.6400e+04	4.0700e+04	4.7700e+04	4.0700e+04	9.0000e+00	9.0000e+00	9.0000e+00	9.0000e+00	9.0000e+00	9.0000e+00	--	--
Cho1191	(3,4-Dimethoxyphenyl) acetic acid	Organic acids	3,4-二甲氧基苯乙酸	有机酸及其衍生物	9.6900e+03	6.7600e+03	9.8700e+03	9.1500e+03	1.7600e+04	1.6100e+04	1.0700e+04	5.3200e+03	3.8200e+03	5.3500e+03	7.0800e+03	3.7500e+03	4.0000e+03	1.3800e+04	1.3100e+04	1.5500e+04	1.6700e+04	1.2600e+04	1.1000e+04	--	--
Cho169	4-Acetamidobutyric acid	Organic acids	4-乙酰氨基丁酸	有机酸及其衍生物	1.3900e+06	1.1100e+06	1.3400e+06	1.3500e+06	1.6500e+06	1.9800e+06	1.9500e+06	1.8000e+06	1.7100e+06	1.7000e+06	1.4900e+06	1.5500e+06	2.2700e+06	7.1300e+05	8.6800e+05	8.1800e+05	6.0400e+05	6.2800e+05	7.3300e+05	--	--
Cho1266	Cinnamic acid	Hydroxycinnamoyl derivatives	肉桂酸	羟基肉桂酰衍生物	1.2100e+04	1.2800e+04	1.2700e+04	1.4600e+04	9.4000e+03	9.2300e+03	1.3100e+04	2.8900e+04	4.1100e+04	3.6200e+04	1.0000e+04	1.6800e+04	2.2100e+04	7.0000e+03	5.1500e+03	2.1200e+03	4.4700e+03	6.0800e+03	4.9300e+03	C00423	ko00130,ko00360,ko00940,ko01060,ko01070,ko01100,ko01110,ko01120,ko01220
Cho1080	Caffeic acid	Hydroxycinnamoyl derivatives	咖啡酸	羟基肉桂酰衍生物	2.1500e+05	2.6000e+05	3.0200e+05	2.6700e+05	3.8200e+04	2.5700e+04	3.6200e+04	1.4800e+05	1.6000e+05	1.2600e+05	1.3100e+06	9.9100e+05	1.4000e+06	1.6900e+05	9.2200e+04	5.9500e+04	2.4700e+05	1.9200e+05	1.8400e+05	C01197	ko00940,ko01061,ko01100,ko01110,ko01220
Cho1170	Ferulic acid	Hydroxycinnamoyl derivatives	阿魏酸	羟基肉桂酰衍生物	2.2500e+04	2.3000e+04	2.3400e+04	1.9500e+04	2.3700e+04	1.3300e+04	1.2100e+04	1.2100e+04	9.0000e+00	3.1200e+03	2.3300e+04	2.4500e+04	2.6000e+04	4.7900e+04	3.0100e+04	3.5700e+04	1.9500e+04	6.0700e+04	2.8600e+04	C01494	ko00940,ko01061,ko01100,ko01110
Cho1070	Methyl gallate	Benzoic acid derivatives	没食子酸甲酯	苯甲酸衍生物	2.4200e+04	1.6400e+04	1.7100e+04	2.0000e+04	8.7500e+04	4.6500e+04	3.1000e+04	9.1100e+03	5.6900e+03	7.0600e+03	7.5400e+03	7.9900e+03	6.1700e+03	9.4100e+03	8.6900e+03	7.8500e+03	9.9200e+03	9.4800e+03	7.4200e+03	--	--
Cho1239	Kaempferol 7-O-rhamnoside	Flavonol	山奈酚 7-O-鼠李糖苷	黄酮醇	2.0600e+04	2.2500e+04	1.9300e+04	2.1000e+04	7.7200e+03	4.8400e+03	7.8200e+03	6.2700e+03	5.8400e+03	5.3500e+03	3.5500e+04	2.8000e+04	2.1900e+04	3.1400e+04	3.0700e+04	2.7500e+04	3.9300e+04	4.1900e+04	3.4700e+04	--	--
Cho688	Chrysin	Flavone	白杨素	黄酮	5.6800e+04	5.3100e+04	4.9600e+04	5.1900e+04	3.9500e+04	2.7400e+04	3.4800e+04	5.0900e+04	5.1900e+04	5.6100e+04	9.4900e+04	6.7500e+04	7.1800e+04	6.2800e+04	7.7400e+04	8.6000e+04	7.3300e+04	9.5000e+04	8.1400e+04	C10028	ko00941
Cho481	Naringenin 7-O-neohesperidoside (Naringin)	Flavanone	柚皮素 7-O-新橘皮糖苷 (柚皮苷)	黄烷酮	5.3200e+06	4.9500e+06	5.1000e+06	5.0100e+06	2.0100e+06	2.1700e+06	2.4500e+06	1.8400e+06	1.7300e+06	1.7800e+06	2.2800e+06	2.1100e+06	2.1400e+06	6.5600e+06	6.1100e+06	6.9100e+06	7.5900e+06	6.6800e+06	7.5100e+06	C09789	ko00941
Cho1166	Apigenin 7-O-neohesperidoside (Rhoifolin)	Flavone	芹菜素 7-O-新橘皮糖苷 (野漆树苷)	黄酮	4.4100e+07	4.3200e+07	4.5800e+07	4.3800e+07	3.8100e+07	3.7800e+07	3.9400e+07	2.8600e+07	3.0200e+07	3.1400e+07	1.8400e+07	1.6000e+07	1.6100e+07	6.4500e+07	6.3000e+07	6.4100e+07	5.5500e+07	5.8700e+07	5.6600e+07	C12627	ko00944
Cho444	Apigenin 5-O-glucoside	Flavone	芹菜素 5-O-葡萄糖苷	黄酮	7.1900e+05	6.3500e+05	5.0700e+05	5.0500e+05	6.1000e+05	5.3400e+05	4.2400e+05	2.5000e+05	2.5500e+05	2.4900e+05	7.3700e+05	7.4400e+05	7.4600e+05	6.5100e+05	7.2400e+05	3.9800e+05	1.0200e+06	7.7600e+05	7.7100e+05	--	--
Cho1281	Chrysoeriol	Flavone	金圣草(黄)素	黄酮	4.2300e+07	4.2500e+07	4.3500e+07	4.2700e+07	3.6900e+07	3.9200e+07	3.6000e+07	2.3200e+07	2.3500e+07	2.7100e+07	4.2400e+07	3.2300e+07	2.9000e+07	4.9500e+07	5.3300e+07	4.6300e+07	5.5600e+07	5.7900e+07	5.3500e+07	C04293	ko00944
Cho1152	Apigenin 7-rutinoside (Isorhoifolin)	Flavone	异野漆树苷	黄酮	4.4900e+07	4.5900e+07	4.4200e+07	4.5400e+07	3.7800e+07	3.8600e+07	4.0000e+07	2.8400e+07	3.0000e+07	3.1100e+07	1.7900e+07	1.5500e+07	1.6200e+07	6.7200e+07	6.2900e+07	6.2400e+07	5.8200e+07	6.3000e+07	5.9600e+07	--	--
Cho452	Kaempferol 3-O-rutinoside (Nicotiflorin)	Flavonol	山奈酚 3-O-芸香糖苷	黄酮醇	3.7200e+07	3.5700e+07	3.5700e+07	3.5100e+07	1.9500e+07	1.9700e+07	1.9700e+07	3.3200e+07	3.3200e+07	3.2600e+07	4.0300e+07	3.9300e+07	4.1600e+07	4.0500e+07	3.9200e+07	4.0900e+07	4.6300e+07	4.2200e+07	4.3500e+07	--	--
Cho1187	Naringenin 7-O-glucoside (Prunin)	Flavanone	柚皮素-7-O-葡萄糖苷 (樱黄素)	黄烷酮	2.2700e+06	2.2900e+06	2.5700e+06	2.4700e+06	7.2800e+05	7.6300e+05	1.0300e+06	5.1600e+05	6.1000e+05	4.7300e+05	5.7800e+05	7.1600e+05	7.4600e+05	5.9900e+06	5.7900e+06	6.5200e+06	6.6700e+06	4.7500e+06	6.5300e+06	C09099	ko00941
Cho1122	Isovitexin	Flavone C-glycosides	异牧荆素	黄酮碳糖苷	1.9100e+06	1.9700e+06	2.1700e+06	2.0600e+06	5.5300e+06	4.7800e+06	3.4300e+06	1.2400e+06	1.1900e+06	1.2400e+06	3.3000e+06	3.7200e+06	3.8400e+06	9.2600e+05	1.1000e+06	9.8100e+05	1.2000e+06	1.3300e+06	9.8900e+05	C01714	ko00944
Cho1273	Naringenin	Flavanone	柚皮素	黄烷酮	8.0200e+06	8.1700e+06	8.6300e+06	8.7000e+06	6.4100e+06	4.3800e+06	4.4300e+06	1.7400e+06	1.5600e+06	1.6600e+06	3.2400e+06	2.9000e+06	2.9900e+06	1.2100e+07	1.4100e+07	1.6800e+07	1.2000e+07	1.0300e+07	1.1500e+07	C00509	ko00941,ko00943,ko01061,ko01100,ko01110
Cho627	Apigenin	Flavone	芹菜素	黄酮	3.0100e+07	2.9900e+07	2.9100e+07	2.8300e+07	9.7100e+06	9.4400e+06	8.8400e+06	8.9300e+06	8.8800e+06	1.0000e+07	1.9500e+07	1.4100e+07	1.2200e+07	3.3900e+07	3.5500e+07	3.5200e+07	3.4300e+07	3.5000e+07	3.5700e+07	C01477	ko00941,ko00943,ko00944,ko01061,ko01100,ko01110
Cho362	Homovanillic acid	Hydroxycinnamoyl derivatives	高香草酸	羟基肉桂酰衍生物	2.9300e+05	1.9600e+05	1.8600e+05	1.7200e+05	3.2700e+05	3.0000e+05	2.4800e+05	1.0200e+05	1.2500e+05	1.2500e+05	2.9800e+05	2.6100e+05	2.5700e+05	1.0900e+05	1.1000e+05	1.1400e+05	6.7700e+04	8.2000e+04	9.8000e+04	C05582	ko00350,ko01100,ko04728
Cho1192	2-Methoxybenzoic acid	Hydroxycinnamoyl derivatives	邻甲氧基苯甲酸	羟基肉桂酰衍生物	2.7200e+04	2.7900e+04	2.5200e+04	2.5500e+04	2.0600e+04	5.4300e+03	5.4500e+03	3.4500e+04	3.5200e+04	3.1300e+04	5.2700e+04	7.2700e+04	3.8900e+04	8.5500e+03	9.7200e+03	1.1600e+04	9.5800e+03	8.9100e+03	5.0500e+03	--	--
Cho863	Shikimic acid	Organic acids	(-)-莽草酸	有机酸及其衍生物	3.2800e+05	3.7600e+05	3.8400e+05	4.9200e+05	3.4500e+05	4.0200e+05	4.3700e+05	7.5100e+05	8.0300e+05	7.2900e+05	3.3700e+05	5.1500e+05	5.1600e+05	1.9300e+05	2.0100e+05	3.7800e+05	2.3600e+05	2.0900e+05	9.8000e+04	C00493	ko00400,ko01060,ko01061,ko01063,ko01070,ko01100,ko01110,ko01130,ko01230
Cho1045	Chlorogenic acid (3-O-Caffeoylquinic acid)	Quinate and its derivatives	绿原酸	奎宁酸及其衍生物	3.8300e+07	3.5700e+07	3.7700e+07	3.6900e+07	2.9600e+07	1.3500e+07	9.3200e+06	3.4700e+07	3.7100e+07	3.1800e+07	9.0000e+00	9.0000e+00	9.0000e+00	1.5100e+07	7.9200e+06	1.1700e+07	7.0000e+07	6.5300e+07	5.4300e+07	C00852	ko00940,ko00941,ko00945,ko01110
Cho1158	Vanillin	Benzoic acid derivatives	香兰素	苯甲酸衍生物	2.8900e+05	2.9800e+05	2.9000e+05	3.1200e+05	1.1600e+06	1.3500e+06	1.5900e+06	1.1000e+05	9.6800e+04	1.2900e+05	8.2000e+04	7.8400e+04	7.4400e+04	2.0600e+05	2.2100e+05	2.0200e+05	1.7000e+05	2.1000e+05	1.5600e+05	C00755	ko00360,ko00627,ko01061,ko01063,ko01100,ko01110,ko01120
Cho1118	3-(4-Hydroxyphenyl)propionic acid	Hydroxycinnamoyl derivatives	对羟基苯丙酸	羟基肉桂酰衍生物	8.1500e+04	8.0800e+04	8.5200e+04	8.1400e+04	2.0500e+04	1.9200e+04	1.3800e+04	1.4700e+05	3.3100e+04	1.1000e+05	5.7500e+04	3.9400e+04	6.9800e+04	1.5100e+05	1.1800e+05	1.5200e+05	9.2500e+04	1.1700e+05	1.1800e+05	--	--
Cho623	Phloretin	Flavanone	根皮素	黄烷酮	3.8600e+04	3.8700e+04	3.2700e+04	3.8200e+04	1.2300e+04	1.8700e+04	1.6000e+04	1.4200e+05	6.4900e+04	9.4600e+04	7.6800e+04	7.0900e+04	1.0000e+05	1.6400e+04	2.2700e+04	2.6100e+04	1.4600e+04	1.7900e+04	1.9200e+04	--	--
Cho1182	3-Hydroxy-4-methoxycinnamic acid	Hydroxycinnamoyl derivatives	异阿魏酸	羟基肉桂酰衍生物	2.4900e+04	2.3500e+04	2.1000e+04	1.9700e+04	2.4200e+04	1.2400e+04	9.6500e+03	9.3800e+03	9.0000e+00	9.0000e+00	2.6400e+04	1.5600e+04	2.0500e+04	5.3600e+04	2.5700e+04	2.6100e+04	2.4100e+04	6.0100e+04	3.9100e+04	--	--
Cho647	trans-cinnamaldehyde	Hydroxycinnamoyl derivatives	反式肉桂醛	羟基肉桂酰衍生物	5.0800e+04	4.7900e+04	5.1400e+04	4.6500e+04	1.0100e+05	8.0000e+04	8.6000e+04	3.0700e+04	2.3200e+04	3.6600e+04	4.3800e+04	3.8800e+04	4.8400e+04	2.8400e+04	1.9600e+04	1.9600e+04	2.6100e+04	2.8100e+04	3.2500e+04	C00903	ko00940,ko01060,ko01100,ko01110,ko04750
Cho1178	4-Methylcatechol	Catechin derivatives	4-甲基儿茶酚	儿茶素及其衍生物	2.5800e+04	2.7400e+04	3.3100e+04	3.5100e+04	4.8700e+04	4.3000e+04	3.3200e+04	5.1400e+03	3.2300e+03	8.4900e+03	1.9200e+04	2.6100e+04	1.2600e+04	2.9600e+04	2.4300e+04	2.5500e+04	3.3900e+04	3.0800e+04	4.0300e+04	C06730	ko00622,ko00623,ko00626,ko01100,ko01120,ko01220
Cho484	Procyanidin A2	Proanthocyanidins	原花青素A2	原花青素	9.0000e+00	9.0000e+00	9.0000e+00	9.0000e+00	1.7000e+04	1.5600e+04	1.0900e+04	9.0000e+00	9.0000e+00	9.0000e+00	9.0000e+00	9.0000e+00	9.0000e+00	9.0000e+00	9.0000e+00	9.0000e+00	9.0000e+00	9.0000e+00	9.0000e+00	--	--
Cho309	Malvidin 3-O-glucoside (Oenin)	Anthocyanins	锦葵色素 3-O-葡糖苷	花青素	2.8000e+04	3.7800e+04	2.0700e+04	2.3400e+04	4.8200e+04	3.6100e+04	5.4600e+04	1.3300e+04	1.0300e+04	1.0700e+04	2.7000e+04	1.6900e+04	1.7900e+04	1.5300e+04	1.3100e+04	1.5200e+04	1.2900e+04	1.3400e+04	1.3300e+04	C12140	ko00942
Cho947	Methylmalonic acid	Organic acids	甲基丙二酸	有机酸及其衍生物	7.2600e+07	7.9100e+07	7.7900e+07	8.3000e+07	7.0200e+07	6.4700e+07	7.4000e+07	7.8000e+07	7.6300e+07	7.8800e+07	6.0300e+07	6.1300e+07	7.1400e+07	7.8200e+07	8.7600e+07	8.2000e+07	6.5500e+07	8.2000e+07	2.9800e+07	C02170	ko00240,ko00280,ko00640
Cho201	N-Methylnicotinamide	Nicotinic acid derivatives	N-甲基烟酰胺	烟酸及其衍生物	3.2000e+03	2.2100e+03	1.6400e+03	1.8300e+03	2.2100e+03	1.7500e+03	2.7800e+03	2.7400e+03	1.9800e+03	1.9800e+03	3.1800e+03	3.0900e+03	2.0100e+03	2.0000e+03	1.7800e+03	3.1000e+03	2.4600e+03	1.2200e+03	1.3400e+03	--	--
Cho884	Nicotinic acid	Nicotinic acid derivatives	烟酸	烟酸及其衍生物	1.4700e+05	1.4200e+05	1.3100e+05	1.4200e+05	4.5400e+04	3.9000e+04	4.2100e+04	3.8100e+05	3.2900e+05	3.4900e+05	1.4600e+05	1.4200e+05	1.8800e+05	7.6300e+04	5.5200e+04	5.6600e+04	7.6200e+04	5.4700e+04	4.0000e+04	C00253	ko00760,ko00960,ko01060,ko01064,ko01100,ko01110,ko01120,ko05133
Cho817	D(+)-Melezitose	Carbohydrates	D(+)-松三糖	糖类	6.1400e+05	6.9300e+05	6.7200e+05	6.7700e+05	5.6300e+04	4.8100e+04	4.7100e+04	1.1100e+06	1.3000e+06	9.4500e+05	1.1200e+06	1.0200e+06	1.2700e+06	6.0500e+05	4.8500e+05	3.4500e+05	6.0700e+05	5.5900e+05	2.6500e+05	--	--
Cho818	Xylitol	Alcohols and polyols	木糖醇	醇类和多元醇	2.5900e+04	3.4300e+04	3.5100e+04	3.1900e+04	6.9100e+04	7.4100e+04	7.0300e+04	8.2900e+04	7.1600e+04	8.8900e+04	9.8000e+04	7.7000e+04	6.7700e+04	9.0000e+00	9.0000e+00	9.0000e+00	9.0000e+00	9.0000e+00	9.0000e+00	C00379	ko00040,ko01100,ko02010
Cho791	Inositol	Others	肌醇	其它	3.5100e+06	3.8900e+06	3.5600e+06	3.6500e+06	1.3100e+07	1.2300e+07	1.2200e+07	4.6200e+06	5.8000e+06	4.9400e+06	4.4000e+06	6.0100e+06	4.7600e+06	1.8700e+06	1.8600e+06	2.0500e+06	1.6600e+06	1.6500e+06	5.9300e+05	C00137	ko00052,ko00053,ko00521,ko00562,ko01100,ko01120,ko01130,ko02010,ko04070
Cho828	D-(+)-Sucrose	Carbohydrates	D-(+)-蔗糖	糖类	3.9100e+06	4.1100e+06	4.1600e+06	3.6900e+06	2.0400e+06	2.9200e+06	2.8200e+06	3.2600e+06	3.5800e+06	3.3000e+06	2.9900e+06	2.4000e+06	3.1100e+06	4.2400e+06	4.3100e+06	3.4400e+06	5.0100e+06	4.6300e+06	1.6100e+06	--	--
Cho777	Gluconic acid	Carbohydrates	葡萄糖酸	糖类	3.6300e+06	3.6400e+06	3.6600e+06	3.6900e+06	1.9400e+06	1.8400e+06	1.7400e+06	1.3000e+06	1.2000e+06	1.3100e+06	9.0900e+05	9.0800e+05	8.3800e+05	1.1000e+07	5.0300e+06	3.1100e+06	6.3700e+06	7.9300e+06	3.8000e+06	C00257	ko00030,ko01100,ko01110,ko01120,ko01130,ko01200
Cho1189	Indole-5-carboxylic acid	Indole derivatives	吲哚-5-甲酸	吲哚及其衍生物	1.2000e+05	1.4400e+05	1.5100e+05	1.5300e+05	1.6200e+05	1.8200e+05	2.2700e+05	9.6200e+04	6.3700e+04	1.1500e+05	1.8100e+05	1.5000e+05	1.0200e+05	7.0700e+04	8.0900e+04	6.4300e+04	9.4700e+04	9.8200e+04	1.8900e+05	--	--
Cho136	L-Tyramine	Amino acids	酪胺	氨基酸	9.8200e+03	9.8100e+03	1.3500e+04	1.3400e+04	9.1100e+03	1.1600e+04	1.0500e+04	5.2100e+03	8.4800e+03	7.9800e+03	7.2500e+03	6.3400e+03	5.3500e+03	2.0600e+04	1.4100e+04	6.4700e+03	2.5100e+04	1.8000e+04	1.6700e+04	C00483	ko00350,ko00680,ko00950,ko01060,ko01063,ko01110,ko04080,ko04974
Cho773	Menaquinone (K2)	Vitamins	维生素 K2	维生素类	3.0900e+04	2.8700e+04	2.5300e+04	4.7100e+04	4.7700e+04	4.4200e+04	2.5400e+04	1.6900e+04	2.5800e+04	2.4500e+04	2.0800e+04	2.9800e+04	1.7400e+04	2.7000e+04	2.3600e+04	2.9900e+04	2.1100e+04	1.7900e+04	3.5600e+04	C00828	ko00130,ko01100,ko01110,ko02020,ko04977
Cho844	D-(+)-Glucono-1,5-lactone	Carbohydrates	葡糖酸内酯	糖类	1.7000e+05	1.7200e+05	1.9200e+05	1.7700e+05	9.6200e+04	1.1700e+05	1.4600e+05	4.6900e+04	6.0500e+04	6.1600e+04	3.5500e+04	5.7800e+04	5.4700e+04	1.7000e+05	2.2700e+05	1.9400e+05	2.2000e+05	2.2400e+05	9.6800e+04	C00198	ko00030,ko01100,ko01110,ko01120,ko01130,ko01200
Cho908	L-Isoleucine	Amino acids	L-异亮氨酸	氨基酸	8.8400e+04	8.6400e+04	7.9100e+04	8.1600e+04	3.7900e+04	3.7000e+04	4.0000e+04	6.7000e+04	6.0200e+04	7.0700e+04	2.8400e+05	2.2600e+05	1.3900e+05	7.0900e+04	4.4400e+04	5.5600e+04	5.9300e+04	5.3100e+04	2.7600e+04	C00407	ko00280,ko00290,ko00460,ko00960,ko00966,ko00970,ko01060,ko01064,ko01100,ko01110,ko01130,ko01210,ko01230,ko02010,ko04974,ko04978,ko05230
Cho109	Guanine	Nucleotide and its derivates	鸟嘌呤	核苷酸及其衍生物	2.3000e+06	2.2100e+06	2.2300e+06	2.0800e+06	1.7600e+06	1.4100e+06	1.9400e+06	1.6600e+06	1.9900e+06	1.9800e+06	3.9200e+06	1.6400e+06	4.6200e+06	2.7000e+06	2.7600e+06	2.7400e+06	1.9800e+06	1.7100e+06	2.0800e+06	C00242	ko00230,ko01100
Cho71	Inosine	Nucleotide and its derivates	肌苷	核苷酸及其衍生物	1.4900e+05	1.3800e+05	1.1800e+05	1.0100e+05	1.3200e+05	1.5700e+05	2.0800e+05	2.1400e+05	2.2800e+05	2.3900e+05	1.1800e+05	1.2800e+05	1.2600e+05	8.1500e+04	7.5800e+04	9.8800e+02	5.3600e+04	6.9800e+04	6.5700e+04	C00294	ko00230,ko01100
Cho616	lactucopicrin	Others	山莴苣苦素	其它	1.5800e+04	6.7500e+03	8.1000e+03	6.1700e+03	1.5300e+04	9.5400e+03	9.2300e+03	5.5500e+03	5.9100e+03	3.2700e+03	1.0300e+04	9.6900e+03	1.4300e+04	1.3400e+04	1.3400e+04	8.9300e+03	1.3200e+04	8.1900e+03	8.7100e+03	--	--
Cho151	Allopurinol	Others	别嘌呤醇	其它	2.5400e+05	2.1900e+05	2.2800e+05	1.8100e+05	3.7700e+04	5.8700e+04	4.8900e+04	2.0900e+05	2.9300e+05	2.3300e+05	1.7400e+05	1.1000e+05	1.6600e+05	2.9900e+05	3.0100e+05	1.6600e+05	3.0600e+05	2.5400e+05	3.0700e+05	--	--
Cho941	Guanosine	Nucleotide and its derivates	鸟苷	核苷酸及其衍生物	1.2800e+07	1.3400e+07	1.3800e+07	1.4600e+07	8.7900e+06	1.0600e+07	1.2900e+07	2.4600e+07	2.6900e+07	2.8100e+07	1.8100e+07	1.5200e+07	2.0500e+07	1.0100e+07	1.1100e+07	1.0400e+07	8.8300e+06	9.2600e+06	3.8400e+06	C00387	ko00230,ko01100
Cho958	Deoxyguanosine	Nucleotide and its derivates	2'-脱氧鸟苷	核苷酸及其衍生物	1.1500e+06	1.1700e+06	1.3000e+06	1.3300e+06	7.5800e+04	9.6600e+04	1.0900e+05	2.9500e+05	3.4200e+05	3.5300e+05	6.6500e+06	2.5300e+06	2.6900e+06	1.5100e+06	7.2100e+05	3.8900e+05	1.2400e+06	1.2500e+06	3.6700e+05	C00330	ko00230,ko01100
Cho101	Deoxycytidine	Nucleotide and its derivates	脱氧胞苷	核苷酸及其衍生物	6.0900e+05	6.2300e+05	5.9000e+05	5.6800e+05	2.1700e+05	3.7400e+05	3.1100e+05	3.0100e+05	3.7600e+05	3.4700e+05	1.7800e+06	5.6600e+05	7.0300e+05	9.0100e+05	4.3600e+05	2.3200e+05	7.1600e+05	8.1000e+05	5.9400e+05	C00881	ko00240
Cho105	L-Methionine	Amino acids	L-蛋氨酸	氨基酸	1.7200e+06	1.6000e+06	1.5800e+06	1.4800e+06	3.6900e+05	4.2600e+05	4.9700e+05	1.2300e+06	1.1400e+06	1.1300e+06	4.4400e+06	2.4000e+06	2.6600e+06	1.1300e+06	1.2300e+06	1.1500e+06	1.1100e+06	1.2700e+06	9.8600e+05	C00073	ko00270,ko00966,ko00970,ko01060,ko01070,ko01100,ko01110,ko01210,ko01230,ko01523,ko04974,ko04978,ko05230
Cho125	2-Picolinic acid	Organic acids	2-吡啶甲酸	有机酸及其衍生物	2.9900e+04	3.1700e+04	3.4700e+04	3.8500e+04	2.2700e+04	2.3200e+04	1.4300e+04	7.7500e+04	8.9400e+04	6.0500e+04	2.5000e+04	2.7400e+04	4.6100e+04	2.7600e+04	2.4100e+04	2.1000e+04	3.0900e+04	1.9900e+04	1.5800e+04	C10164	ko00380,ko01100
Cho174	5-Hydroxy-L-tryptophan	Amino acid derivatives	5-羟基色氨酸	氨基酸衍生物	4.0700e+04	4.0600e+04	4.3700e+04	4.0300e+04	3.3700e+04	3.5600e+04	3.7500e+04	1.9600e+04	1.7300e+04	1.8100e+04	1.0400e+05	9.0700e+04	1.0200e+05	1.6900e+04	1.6400e+04	9.5900e+03	3.6700e+04	2.1600e+04	4.8500e+04	--	--
Cho134	S-(methyl)glutathione	Amino acid derivatives	S-甲基谷胱甘肽	氨基酸衍生物	4.0900e+04	2.0500e+04	3.4700e+04	3.6100e+04	6.5800e+04	4.2200e+04	4.4000e+04	3.5400e+04	5.2300e+04	3.5100e+04	4.3400e+04	2.8200e+04	3.7400e+04	2.1200e+04	1.3300e+04	1.8000e+04	1.5100e+04	1.4200e+04	1.6000e+04	--	--
Cho216	Pantothenol	Alcohols and polyols	DL-泛酰醇	醇类和多元醇	1.3500e+05	1.3700e+05	1.5000e+05	1.4200e+05	1.1600e+06	4.7300e+05	3.9000e+05	1.5400e+04	1.6700e+05	1.4500e+04	3.9200e+04	1.2100e+04	1.1700e+04	1.2000e+04	8.1600e+03	1.0100e+04	8.9500e+03	1.3300e+04	1.3000e+04	--	--
Cho186	3-Methylxanthine	Nucleotide and its derivates	3-甲基黄嘌呤	核苷酸及其衍生物	3.3500e+04	3.6400e+04	4.3200e+04	3.7500e+04	9.0000e+00	9.0000e+00	9.0000e+00	3.3000e+04	2.2700e+04	2.8100e+04	3.8100e+04	2.2100e+04	2.4100e+04	4.0300e+04	7.8300e+04	6.8200e+04	4.8400e+04	4.9000e+04	3.0500e+04	C16357	ko00232,ko01100,ko01110,ko01120
Cho142	S-(5'-Adenosy)-L-homocysteine	Amino acid derivatives	S-(5-腺苷)-L-高半胱氨酸	氨基酸衍生物	6.1100e+04	6.1700e+04	5.5700e+04	5.5000e+04	3.1900e+04	4.7000e+04	4.7100e+04	6.9400e+04	5.0800e+04	7.6400e+04	5.9800e+04	4.7900e+04	5.9100e+04	5.5100e+04	6.1900e+04	5.9200e+04	6.4300e+04	5.8600e+04	9.7400e+04	C00021	ko00270,ko01100,ko01230
Cho1001	Homogentisic acid	Organic acids	尿黑酸	有机酸及其衍生物	9.6200e+05	6.7600e+05	3.2400e+05	5.4300e+05	8.1400e+05	2.0000e+05	1.7500e+05	4.7100e+05	3.5800e+05	4.0600e+05	2.5700e+05	2.7500e+05	2.9100e+05	1.7600e+05	1.9700e+05	2.7500e+05	3.4700e+05	4.1900e+05	3.0400e+05	C00544	ko00130,ko00350,ko00643,ko01100,ko01120
Cho181	Xanthosine	Nucleotide and its derivates	黄苷	核苷酸及其衍生物	7.4800e+05	7.2000e+05	6.3600e+05	6.9700e+05	3.6800e+05	3.0500e+05	3.2000e+05	1.2000e+06	1.2400e+06	1.4300e+06	1.0100e+06	6.6800e+05	8.8900e+05	4.7800e+05	4.9100e+05	5.2000e+05	3.7300e+05	6.3700e+05	5.0000e+05	C01762	ko00230,ko00232,ko01065,ko01100,ko01110
Cho203	N'-Formylkynurenine	Amino acid derivatives	N’-甲酰基犬尿氨酸	氨基酸衍生物	2.3800e+05	1.9800e+05	2.0500e+05	2.0700e+05	1.4700e+05	2.0200e+05	2.2600e+05	6.7600e+04	7.2300e+04	7.2000e+04	1.4100e+05	1.1700e+05	9.5000e+04	2.0100e+05	1.7300e+05	7.6200e+04	8.1700e+05	2.2700e+05	4.1600e+05	C02700	ko00380,ko01100
Cho165	8-Hydroxyguanosine	Nucleotide and its derivates	8-羟基鸟苷	核苷酸及其衍生物	7.9700e+04	1.1200e+05	9.0700e+04	8.8500e+04	6.0800e+04	8.5200e+04	7.5400e+04	1.1900e+05	1.4200e+05	1.2200e+05	1.6700e+05	1.7900e+05	1.3400e+05	3.4200e+04	4.1200e+04	2.5700e+04	3.0600e+04	3.3900e+04	2.9100e+04	--	--
Cho868	L-Pipecolic acid	Amino acid derivatives	L-哌啶酸	氨基酸衍生物	1.1700e+05	9.7500e+04	9.2100e+04	8.5400e+04	1.8100e+05	1.3700e+05	1.0100e+05	8.1800e+04	8.4300e+04	9.3200e+04	5.3400e+04	1.1200e+05	8.3200e+04	4.8100e+04	7.7900e+04	7.8300e+04	4.5300e+04	1.1100e+05	1.9300e+04	C00408	ko00310,ko00960,ko01060,ko01064,ko01100,ko01110
Cho227	1-Methyladenosine	Nucleotide and its derivates	1-甲基腺苷	核苷酸及其衍生物	2.6400e+05	2.5400e+05	2.2000e+05	1.8900e+05	2.5500e+05	2.0800e+05	3.0900e+05	2.9900e+05	2.8200e+05	3.8600e+05	3.3000e+05	2.6500e+05	3.6900e+05	1.1400e+05	1.4900e+05	1.5900e+05	9.3200e+04	1.2000e+05	1.4100e+05	--	--
Cho130	Pyridoxine	Vitamins	吡哆素	维生素类	2.4100e+05	2.3600e+05	2.0900e+05	2.1500e+05	4.5100e+04	7.4200e+04	6.5500e+04	1.4700e+05	1.0400e+05	1.3200e+05	1.9700e+05	1.3400e+05	3.0600e+05	3.8100e+05	3.8500e+05	3.3000e+05	3.0500e+05	3.2500e+05	3.8800e+05	C00314	ko00750,ko01100,ko01120
Cho225	Delphinidin 3-O-glucoside (Mirtillin)	Anthocyanins	花翠素 3-O-葡萄糖苷	花青素	4.4100e+04	3.0400e+04	3.1800e+04	2.9800e+04	9.0900e+04	7.6800e+04	9.1500e+04	1.2000e+04	1.0500e+04	1.6100e+04	2.2400e+04	1.4200e+04	3.1200e+04	1.6100e+04	1.9900e+04	1.9600e+04	9.0000e+00	9.0000e+00	9.0000e+00	C12138	ko00942
Cho733	Xanthohumol	Flavanone	黄腐醇	黄烷酮	2.0200e+04	1.5500e+04	1.4200e+04	1.4000e+04	9.1300e+03	1.0600e+04	1.0100e+04	6.1400e+03	5.0800e+03	5.6200e+03	1.3700e+04	1.1600e+04	1.3200e+04	2.2100e+04	2.1100e+04	2.2300e+04	2.1000e+04	2.3900e+04	2.2100e+04	C16417	ko00941
Cho798	L-Glutamine	Amino acids	L-谷氨酰胺	氨基酸	6.3000e+05	5.6200e+05	6.0700e+05	6.1000e+05	1.2600e+05	2.2200e+05	3.0200e+05	7.2800e+05	8.9700e+05	8.6800e+05	9.3900e+05	4.9600e+05	8.9700e+05	4.9500e+05	7.4300e+05	5.7900e+05	4.4500e+05	3.5500e+05	2.5500e+05	C00064	ko00220,ko00230,ko00240,ko00250,ko00471,ko00630,ko00910,ko00970,ko01060,ko01100,ko01120,ko01230,ko02010,ko02020,ko04724,ko04727,ko04964,ko04974,ko04978,ko05230
Cho292	L-Tryptamine	Tryptamine derivatives	色胺	色胺及其衍生物	1.9600e+06	1.6900e+06	1.6100e+06	1.4600e+06	4.2100e+04	6.0300e+04	5.5800e+04	4.9800e+04	4.3100e+04	3.8200e+04	1.7300e+05	1.1600e+05	1.2500e+05	4.7800e+06	1.5100e+06	1.5000e+06	3.5400e+06	4.3200e+06	4.3100e+06	C00398	ko00380,ko00901,ko01060,ko01063,ko01100,ko01110,ko04080
Cho183	L-Methionine methyl ester	Amino acid derivatives	L-蛋氨酸甲酯	氨基酸衍生物	2.0600e+04	1.9500e+04	1.8200e+04	2.1600e+04	1.9900e+04	1.4200e+04	1.1400e+04	2.1700e+04	2.0800e+04	1.9800e+04	2.9200e+04	2.4300e+04	2.5500e+04	2.5800e+04	2.7100e+04	2.9300e+04	2.0500e+04	2.0700e+04	2.5600e+04	--	--
Cho1263	Hydrocinnamic acid	Hydroxycinnamoyl derivatives	氢化肉桂酸	羟基肉桂酰衍生物	5.8800e+04	5.5800e+04	6.2200e+04	5.9000e+04	1.0600e+04	1.1500e+04	1.1500e+04	6.2400e+04	3.6500e+04	5.1400e+04	9.9700e+04	1.0300e+05	1.0300e+05	5.0600e+04	5.3600e+04	5.6300e+04	5.3900e+04	5.7100e+04	5.3200e+04	C05629	ko00360,ko01120,ko01220
Cho1224	Coniferylaldehyde	Hydroxycinnamoyl derivatives	松柏醛	羟基肉桂酰衍生物	9.6500e+05	1.0100e+06	1.0600e+06	1.0800e+06	4.3400e+05	4.0600e+05	4.2500e+05	5.6000e+05	3.1800e+05	4.8500e+05	1.9100e+06	1.4900e+06	1.3200e+06	1.3400e+06	1.0600e+06	1.2800e+06	9.6300e+05	1.3500e+06	9.9900e+05	C02666	ko00940,ko01061,ko01100,ko01110
Cho1053	Syringin	Hydroxycinnamoyl derivatives	紫丁香苷	羟基肉桂酰衍生物	2.0700e+05	2.0000e+05	2.0200e+05	2.2400e+05	5.1400e+05	4.6600e+05	4.2300e+05	7.0700e+04	7.0900e+04	6.6000e+04	3.3000e+05	4.0100e+05	4.2500e+05	5.6400e+04	3.5200e+04	4.2400e+04	6.2700e+04	6.0600e+04	5.8100e+04	C01533	ko00940
Cho1137	p-Coumaric acid	Hydroxycinnamoyl derivatives	4-香豆酸	羟基肉桂酰衍生物	4.6200e+05	4.4400e+05	4.8900e+05	5.2700e+05	4.7300e+05	5.6000e+05	6.8300e+05	4.0500e+05	3.5700e+05	3.7200e+05	3.7500e+05	3.6300e+05	4.1600e+05	6.4100e+05	6.1500e+05	5.6200e+05	3.9500e+05	5.1900e+05	4.6200e+05	C00811	ko00130,ko00350,ko00360,ko00940,ko00950,ko01061,ko01100,ko01110,ko01220
Cho539	Melatonin	Tryptamine derivatives	褪黑激素(N-乙酰-5-甲氧基色胺)	色胺及其衍生物	1.2400e+05	1.1200e+05	1.0500e+05	1.0400e+05	2.1600e+05	1.5000e+05	1.5900e+05	4.0500e+04	2.1400e+04	2.3000e+04	9.9800e+04	7.9300e+04	5.5900e+04	1.0800e+05	9.0300e+04	5.7400e+04	8.7400e+04	1.0800e+05	1.0300e+05	C01598	ko00380,ko01100,ko04080,ko04713
Cho1049	5'-Deoxy-5'-(methylthio)adenosine	Nucleotide and its derivates	5-脱氧-5-甲硫腺苷	核苷酸及其衍生物	4.2200e+05	4.2800e+05	4.1000e+05	3.9800e+05	4.0900e+05	5.1800e+05	6.6000e+05	5.0700e+05	5.4600e+05	6.1800e+05	2.8600e+05	2.1900e+05	2.2000e+05	6.4800e+05	7.8800e+05	7.9100e+05	5.8000e+05	6.0600e+05	5.9400e+05	C00170	ko00270,ko00908,ko01060,ko01100
Cho1218	Myricetin	Flavonol	杨梅素	黄酮醇	1.5600e+05	1.5000e+05	1.5100e+05	1.5200e+05	3.7000e+05	3.5800e+05	3.5900e+05	4.0400e+04	1.9200e+04	2.5100e+04	1.4100e+05	1.1400e+05	1.1600e+05	1.2600e+05	6.4700e+04	7.1800e+04	1.4000e+05	1.5200e+05	1.4100e+05	C10107	ko00941,ko00944
Cho1328	Kumatakenin	Flavonol	华良姜素	黄酮醇	8.5300e+05	8.3700e+05	8.6700e+05	8.4300e+05	3.4100e+06	3.6600e+06	3.4400e+06	1.9500e+05	1.3800e+05	1.4900e+05	9.6200e+05	6.2300e+05	4.9800e+05	1.3300e+05	1.1500e+05	9.6800e+04	1.7600e+05	1.4900e+05	1.6100e+05	--	--
Cho1296	Baicalein (5,6,7-Trihydroxyflavone)	Flavone	黄芩素	黄酮	1.2800e+05	1.2500e+05	1.3200e+05	1.0600e+05	1.7000e+04	1.7800e+04	1.6000e+04	8.9800e+03	1.7900e+04	1.8400e+04	3.3400e+04	3.0600e+04	1.9500e+04	2.4600e+05	2.7400e+05	3.4000e+05	2.6300e+05	1.9800e+05	2.0000e+05	--	--
Cho1042	Epigallocatechin (EGC)	Catechin derivatives	表没食子酸儿茶素	儿茶素及其衍生物	3.3100e+04	2.8800e+04	3.7700e+04	3.8300e+04	9.0000e+00	9.0000e+00	9.0000e+00	9.0000e+00	9.0000e+00	9.0000e+00	9.0000e+00	9.0000e+00	9.0000e+00	8.1900e+04	7.5700e+04	6.7300e+04	1.0400e+05	6.8800e+04	9.9500e+04	C12136	ko00941,ko01110
Cho693	Nobiletin	Flavone	川陈皮素	黄酮	2.4300e+04	1.8500e+04	1.7700e+04	1.9200e+04	2.3200e+04	2.3100e+04	2.0400e+04	1.9100e+04	2.4500e+04	2.5300e+04	2.2800e+04	2.0400e+04	2.0900e+04	2.0700e+04	2.0900e+04	2.3700e+04	1.9900e+04	2.2300e+04	2.6600e+04	--	--
Cho1176	Dihydroquercetin (Taxifolin)	Flavonol	紫杉叶素	黄酮醇	7.0800e+04	8.0700e+04	8.1300e+04	8.7500e+04	1.5500e+05	5.7400e+04	6.1700e+04	1.8400e+04	7.7400e+03	9.0000e+00	1.3800e+05	1.4400e+05	9.9300e+04	7.4000e+04	3.1800e+04	3.9600e+04	9.5800e+04	9.3400e+04	7.7600e+04	C01617	ko00941,ko01061,ko01100,ko01110
Cho1015	(+)-Gallocatechin (GC)	Catechin derivatives	没食子儿茶素	儿茶素及其衍生物	9.0000e+00	9.0000e+00	9.0000e+00	9.0000e+00	9.0000e+00	9.0000e+00	9.0000e+00	9.0000e+00	9.0000e+00	9.0000e+00	9.0000e+00	9.0000e+00	9.0000e+00	8.2900e+04	8.2300e+04	6.8800e+04	8.9500e+04	6.0500e+04	8.4800e+04	C12127	ko00941,ko01110
Cho421	Isorhamnetin 3-O-neohesperidoside	Flavonol	异鼠李素-3-O-新橙皮糖苷	黄酮醇	1.2400e+05	1.1700e+05	1.3200e+05	1.4000e+05	9.0000e+00	9.0000e+00	9.0000e+00	1.2000e+05	1.1000e+05	1.2000e+05	2.9600e+05	2.7600e+05	3.7200e+05	1.5400e+05	1.5400e+05	1.9400e+05	1.6500e+05	1.7200e+05	1.7300e+05	--	--
Cho1320	Acacetin	Flavone	金合欢素	黄酮	3.5700e+07	3.6000e+07	3.7100e+07	3.6200e+07	2.1800e+07	2.1300e+07	2.2700e+07	2.8400e+07	2.7600e+07	3.1900e+07	4.6000e+07	3.5600e+07	3.2800e+07	3.8500e+07	4.8500e+07	4.5200e+07	4.4100e+07	4.5100e+07	4.1400e+07	C01470	ko00944
Cho1212	Baicalein-7-O-glucuronide (Baicalin)	Flavone	黄芩苷	黄酮	6.2500e+06	7.2700e+06	5.9400e+06	7.7800e+06	1.1300e+07	8.2600e+06	1.4200e+07	1.0200e+07	8.3400e+06	1.0600e+07	2.3600e+06	5.4300e+06	4.2000e+06	5.0800e+06	6.1000e+06	5.8900e+06	4.0200e+06	4.6300e+06	3.9900e+06	--	--
Cho709	Tangeretin	Flavone	桔皮素	黄酮	3.8800e+04	3.8400e+04	3.6700e+04	3.8200e+04	4.1500e+04	3.7300e+04	4.3100e+04	3.9400e+04	4.0700e+04	4.2600e+04	3.4100e+04	3.7100e+04	3.6500e+04	3.9300e+04	3.8900e+04	3.8600e+04	3.7900e+04	3.7500e+04	3.7100e+04	--	--
Cho591	Orobol (5,7,3',4'-tetrahydroxyisoflavone)	Isoflavone	奥洛波尔	异黄酮	2.3700e+06	2.4100e+06	2.2500e+06	2.1500e+06	1.6600e+05	1.0000e+05	8.9300e+04	2.0300e+05	1.9900e+05	1.6300e+05	2.1200e+06	1.2000e+06	1.0100e+06	3.4100e+06	2.3300e+06	1.9000e+06	6.0800e+06	6.3800e+06	5.5600e+06	--	--
Cho625	Genistein (4',5,7-Trihydroxyisoflavone)	Isoflavone	染料木素	异黄酮	1.2900e+05	1.1700e+05	1.2200e+05	1.3400e+05	3.2300e+04	2.9200e+04	2.4200e+04	2.2400e+04	2.2300e+04	2.4500e+04	5.3900e+04	2.7100e+04	3.2400e+04	1.7600e+05	2.0200e+05	1.8400e+05	1.8600e+05	1.7400e+05	1.9800e+05	C06563	ko00943,ko01061,ko01110
Cho595	Eriodictyol	Flavanone	圣草酚	黄烷酮	1.3400e+06	1.3900e+06	1.3100e+06	1.2400e+06	3.0400e+05	8.4400e+04	7.7700e+04	3.5300e+05	2.3000e+05	2.1600e+05	4.5100e+06	4.4300e+06	4.1000e+06	3.3400e+05	1.5900e+05	1.7900e+05	1.2700e+06	1.2700e+06	8.0900e+05	C05631	ko00941,ko01110
Cho1289	Isorhamnetin	Flavonol	异鼠李素	黄酮醇	4.3200e+04	5.9900e+04	6.9800e+04	7.4000e+04	9.0000e+00	9.0000e+00	9.0000e+00	9.0000e+00	9.0000e+00	9.0000e+00	9.0000e+00	9.0000e+00	9.0000e+00	1.4400e+05	6.3600e+04	5.7300e+04	9.1900e+04	1.5000e+05	1.5500e+05	--	--
Cho1165	Hesperetin 5-O-glucoside	Flavanone	橙皮素 5-O-葡萄糖苷	黄烷酮	9.8000e+05	1.1800e+06	1.0400e+06	1.2800e+06	1.3500e+06	1.3700e+06	1.6300e+06	7.7600e+05	7.5400e+05	4.3100e+05	1.5800e+06	1.0500e+06	1.2600e+06	1.8400e+06	1.3400e+06	1.1400e+06	2.1300e+06	2.4100e+06	2.0200e+06	--	--
Cho1306	7-O-Methyleriodictyol	Flavanone	7-氧甲基圣草酚	黄烷酮	7.6100e+04	8.2900e+04	8.2700e+04	8.5800e+04	9.0700e+04	4.4600e+04	3.6100e+04	1.8100e+04	1.1500e+04	1.1800e+04	3.0900e+05	2.7300e+05	2.2500e+05	9.0000e+00	9.0000e+00	9.0000e+00	1.2300e+04	1.5100e+04	6.4200e+03	--	--
Cho581	Apigenin 4-O-rhamnoside	Flavone	芹菜素 4'-O-鼠李糖苷	黄酮	2.2500e+04	2.2500e+04	2.4500e+04	2.1400e+04	1.5600e+04	1.7300e+04	2.1300e+04	6.2000e+03	7.6900e+03	7.1700e+03	1.0200e+04	9.5900e+03	1.4500e+04	2.4800e+04	4.6200e+04	4.5300e+04	3.9000e+04	3.1900e+04	3.7900e+04	--	--
Cho436	Kaempferol 3-O-robinobioside (Biorobin)	Flavonol	山奈酚 3-O-洋槐糖苷	黄酮醇	3.8000e+07	3.7300e+07	3.7100e+07	3.5100e+07	2.0900e+07	2.0900e+07	2.0300e+07	3.2900e+07	3.3600e+07	3.1500e+07	3.8100e+07	4.2400e+07	4.0100e+07	4.2400e+07	4.0900e+07	4.2600e+07	4.7200e+07	4.3600e+07	4.3600e+07	--	--
Cho1121	Isohemiphloin	Alkaloids	异柚葡糖苷	生物碱	6.7400e+04	7.0800e+04	7.1000e+04	7.3900e+04	1.8900e+05	1.4900e+05	1.2000e+05	4.3000e+04	4.1400e+04	4.3600e+04	1.1700e+05	1.2000e+05	1.3400e+05	2.8000e+04	3.4200e+04	2.9500e+04	3.9100e+04	3.8100e+04	3.2000e+04	--	--
Cho1184	Kaempferol 3-O-glucoside (Astragalin)	Flavonol	紫云英苷	黄酮醇	3.8700e+07	3.9700e+07	4.5600e+07	4.0500e+07	1.9100e+07	1.6300e+07	1.7100e+07	3.9400e+07	3.8200e+07	3.6300e+07	4.1700e+07	4.4400e+07	4.6000e+07	4.9300e+07	4.5500e+07	5.1300e+07	6.0500e+07	5.4600e+07	5.5600e+07	C12249	ko00944,ko01110
Cho1237	Arctiin	Others	牛蒡子苷	其它	3.2800e+04	3.3900e+04	3.9800e+04	3.7100e+04	1.0200e+04	1.3400e+04	1.7200e+04	3.5700e+04	2.6000e+04	3.6400e+04	4.8000e+04	4.3900e+04	4.2300e+04	4.0400e+04	6.7000e+04	7.5400e+04	6.0800e+04	7.5600e+04	5.2200e+04	--	--
Cho776	sesamolin	Others	芝麻林素	其它	9.9300e+04	1.1900e+05	1.2500e+05	2.6400e+05	2.2300e+05	2.1400e+05	1.2000e+05	7.6000e+04	1.5400e+05	1.3500e+05	6.3600e+04	1.6500e+05	7.6800e+04	1.1500e+05	9.3800e+04	1.0800e+05	5.9800e+04	5.8300e+04	1.0500e+05	--	--
Cho1313	(+)-piperitol	Hydroxycinnamoyl derivatives	薄荷醇	羟基肉桂酰衍生物	8.4900e+04	8.5900e+04	8.9800e+04	9.2700e+04	1.1900e+04	1.1400e+04	1.4600e+04	3.6800e+05	3.5800e+05	3.5400e+05	1.7400e+05	2.2200e+05	2.5400e+05	4.3600e+04	8.2500e+04	1.1800e+05	4.1000e+04	5.8600e+04	3.0100e+04	--	--
Cho1265	Pinoresinol	Hydroxycinnamoyl derivatives	松脂醇	羟基肉桂酰衍生物	6.0600e+05	6.0700e+05	6.0300e+05	5.6900e+05	4.5400e+05	5.9100e+05	6.0400e+05	9.3400e+05	9.3500e+05	9.1700e+05	7.0600e+05	8.3100e+05	8.9400e+05	2.6000e+05	3.6200e+05	4.6300e+05	2.4100e+05	3.5700e+05	2.4400e+05	--	--
Cho1290	(+)-Jasmonic acid (JA)	Phytohormones	茉莉酸	植物激素	2.8300e+06	2.9800e+06	3.1000e+06	3.0900e+06	4.1900e+06	3.9000e+06	3.9300e+06	1.6800e+06	1.0800e+06	1.8200e+06	4.8200e+06	4.0700e+06	2.9800e+06	1.8600e+06	3.1800e+06	1.7800e+06	2.1300e+06	2.0200e+06	1.7300e+06	C08491	ko00592,ko01060,ko01070,ko01100,ko01110,ko04075
Cho1190	Salicylic acid (SA)	Phytohormones	水杨酸	植物激素	1.2700e+07	1.2900e+07	1.3000e+07	1.2700e+07	1.9000e+07	4.6400e+06	6.3100e+06	9.1600e+06	7.1900e+06	9.2200e+06	9.0600e+06	9.6400e+06	9.2500e+06	2.4600e+07	2.0300e+07	2.2000e+07	1.5100e+07	1.3800e+07	8.9000e+06	C00805	ko00360,ko00621,ko00624,ko00626,ko01053,ko01061,ko01070,ko01100,ko01110,ko01120,ko01130,ko01220,ko04075,ko04976
Cho1145	Gibberellin A3 (GA3)	Phytohormones	赤霉素A3	植物激素	7.4800e+04	6.8600e+04	6.0500e+04	8.1400e+04	9.0000e+00	1.1500e+06	9.0000e+00	9.0000e+00	9.0000e+00	9.0000e+00	9.0000e+00	9.0000e+00	9.0000e+00	9.0000e+00	9.0000e+00	9.0000e+00	1.0200e+04	9.0000e+00	9.0000e+00	C01699	ko00904,ko01110
Cho689	sakuranetin	Flavone	樱花素	黄酮	1.1000e+04	1.3100e+04	1.2400e+04	1.0900e+04	9.0000e+00	9.0000e+00	9.0000e+00	2.2000e+04	1.7400e+04	1.7000e+04	2.1700e+04	2.1400e+04	1.6900e+04	9.8300e+03	1.4300e+04	1.2700e+04	1.1000e+04	9.6600e+03	6.5500e+03	--	--
Cho1086	Isovitexin 7-O-glucoside (Saponarin)	Others	皂草苷	其它	1.3500e+06	1.4100e+06	1.3000e+06	1.4500e+06	2.5900e+06	2.4400e+06	2.0000e+06	3.8100e+05	3.9200e+05	4.2600e+05	4.4900e+05	5.5500e+05	5.9600e+05	2.1000e+05	2.5200e+05	3.9000e+05	3.7800e+05	5.2700e+05	2.8100e+05	--	--
Cho52	Acetylcholine	Cholines	乙酰胆碱	胆碱类	2.5000e+05	2.1300e+05	2.4100e+05	2.5700e+05	3.1300e+05	3.4900e+05	3.4200e+05	3.1500e+05	3.1200e+05	3.1000e+05	1.2600e+05	1.3800e+05	1.4600e+05	2.3000e+05	1.9100e+05	2.4000e+05	1.6400e+05	1.5400e+05	1.6400e+05	--	--
Cho409	Nicotinic Acid Methyl Ester (Methyl Nicotinate)	Vitamins	烟酸甲酯	维生素类	3.4300e+04	3.2400e+04	4.1400e+04	4.0200e+04	9.0000e+00	9.0000e+00	9.0000e+00	9.4900e+04	8.5200e+04	7.3600e+04	2.3000e+04	3.2800e+04	3.4500e+04	2.9300e+04	1.4200e+04	1.7100e+04	1.7100e+04	1.9300e+04	2.0300e+04	--	--
Cho988	3-Hydroxy-3-methyl butyric acid	Organic acids	β-羟基异戊酸	有机酸及其衍生物	2.8900e+05	3.1100e+05	3.1500e+05	3.0900e+05	2.7300e+05	3.1300e+05	2.8200e+05	3.0400e+05	1.9000e+05	2.5200e+05	6.7800e+05	6.7000e+05	5.7400e+05	2.1900e+05	1.6200e+05	1.9000e+05	1.3000e+05	1.5800e+05	1.7400e+05	--	--
Cho833	L-Saccharopine	Amino acid derivatives	L-酵母氨酸	氨基酸衍生物	1.2800e+05	1.5100e+05	1.4300e+05	1.4700e+05	2.4800e+04	1.3800e+04	2.0900e+04	1.8600e+04	1.7200e+04	2.6400e+04	5.6800e+05	3.1800e+05	3.6200e+05	1.5700e+05	1.3000e+05	1.1300e+05	1.1800e+05	1.2900e+05	7.2700e+04	C00449	ko00300,ko00310,ko01100,ko01110,ko01130,ko01230
Cho666	Methyl benzoate	Benzoic acid derivatives	苯甲酸甲酯	苯甲酸衍生物	2.1900e+05	1.8600e+05	1.7000e+05	1.7700e+05	3.0100e+05	4.2900e+05	4.1900e+05	1.4900e+05	9.3800e+04	1.1700e+05	1.9600e+05	1.8200e+05	1.8000e+05	6.2800e+04	7.2600e+04	6.4900e+04	5.2900e+04	5.8000e+04	5.3100e+04	--	--
Cho24	3-Carbamyl-1-methylpyridinium (1-Methylnicotinamide)	Pyridine derivatives	3-氨基甲酰-1-甲基氧化吡啶	吡啶	1.8300e+04	1.2500e+04	1.6900e+04	1.2900e+04	2.1300e+04	1.9400e+04	8.3600e+03	1.4400e+04	1.5400e+04	1.8000e+04	1.6100e+04	1.0700e+04	1.0900e+04	1.4800e+04	1.2900e+04	1.1500e+04	4.9100e+03	3.6200e+03	9.2200e+03	--	--
Cho250	Pelargonin	Anthocyanins	天竺葵色素苷	花青素	4.6100e+04	4.5400e+04	4.4200e+04	3.6400e+04	9.0000e+00	9.0000e+00	9.0000e+00	9.0000e+00	9.0000e+00	9.0000e+00	9.0000e+00	9.0000e+00	9.0000e+00	1.0600e+05	1.0700e+05	9.0800e+04	3.0200e+05	1.0700e+05	1.1000e+05	C08725	ko00942
Cho1127	Chlorogenic acid methyl ester	Quinate and its derivatives	绿原酸甲酯	奎宁酸及其衍生物	1.6100e+05	1.6000e+05	1.9100e+05	1.5800e+05	2.3800e+05	2.1900e+05	2.6300e+05	9.1600e+04	4.5200e+04	5.7200e+04	1.7900e+05	1.5900e+05	2.0600e+05	5.6400e+04	2.7300e+04	2.0100e+04	9.0900e+04	8.4700e+04	9.5900e+04	--	--
Cho1032	Neochlorogenic acid (5-O-Caffeoylquinic acid)	Quinate and its derivatives	新绿原酸	奎宁酸及其衍生物	1.1700e+07	1.7300e+07	2.3000e+07	2.1500e+07	1.5000e+06	1.2800e+06	7.2200e+05	2.8500e+07	2.7900e+07	2.6800e+07	4.1200e+07	4.4000e+07	4.3600e+07	2.1100e+06	1.1800e+06	8.5000e+05	4.6600e+06	4.0200e+06	3.9000e+06	--	--
Cho80	Betaine	Alkaloids	甜菜碱	生物碱	2.0000e+06	1.6700e+06	1.9900e+06	2.1300e+06	3.8300e+06	4.3800e+06	3.9500e+06	1.7400e+06	2.0700e+06	1.8700e+06	1.8300e+06	1.8200e+06	2.3500e+06	7.1300e+05	7.5500e+05	7.4900e+05	9.0900e+05	7.9500e+05	9.1000e+05	C00719	ko00260,ko01100,ko02010
Cho928	Succinic acid	Organic acids	琥珀酸	有机酸及其衍生物	8.0300e+07	8.6000e+07	8.8200e+07	8.8600e+07	7.0900e+07	7.1400e+07	7.9800e+07	1.0000e+08	9.4700e+07	1.0200e+08	7.2500e+07	7.5700e+07	8.7300e+07	8.2800e+07	8.9200e+07	8.8600e+07	7.0600e+07	8.3800e+07	3.1200e+07	C00042	ko00020,ko00190,ko00250,ko00350,ko00360,ko00361,ko00620,ko00630,ko00640,ko00650,ko00720,ko00760,ko00920,ko01060,ko01061,ko01062,ko01063,ko01064,ko01065,ko01066,ko01070,ko01100,ko01110,ko01120,ko01130,ko01200,ko01220,ko02020,ko04024,ko04727,ko04922,ko05230
Cho819	D(+)-Glucose	Carbohydrates	D(+)-无水葡萄糖	糖类	3.4600e+06	2.7900e+06	4.9300e+06	3.2800e+06	1.9400e+06	2.4300e+06	2.5700e+06	1.0300e+06	9.9600e+05	1.3500e+06	1.1700e+06	1.3700e+06	1.5200e+06	4.0300e+06	4.3500e+06	3.4200e+06	3.2000e+06	4.1600e+06	1.2300e+06	C00031	ko00010,ko00030,ko00052,ko00500,ko00520,ko00521,ko00524,ko00901,ko01100,ko01110,ko01130,ko02010,ko02020,ko02060,ko04066,ko04068,ko04113,ko04152,ko04742,ko04910,ko04911,ko04917,ko04922,ko04930,ko04931,ko04932,ko04933,ko04973,ko04976,ko04978,ko05111,ko05230
Cho820	Creatine	Organic acids	肌酸	有机酸及其衍生物	2.4800e+05	2.7300e+05	2.4400e+05	2.3200e+05	3.0800e+05	2.3800e+05	2.9600e+05	2.5300e+05	1.9500e+05	2.0100e+05	2.7300e+05	2.8300e+05	2.4300e+05	1.4000e+05	1.5000e+05	2.0800e+05	1.8800e+05	1.8200e+05	1.0400e+05	C00300	ko00260,ko00330,ko01100
Cho55	D-Sorbitol	Alcohols and polyols	D-山梨糖醇	醇类和多元醇	3.4000e+06	2.8200e+06	3.9900e+06	3.3300e+06	2.5800e+06	3.4300e+06	2.6200e+06	3.8400e+06	3.2200e+06	3.0100e+06	2.6900e+06	3.3200e+06	2.9000e+06	2.6500e+06	3.5300e+06	3.1300e+06	2.6700e+06	3.4300e+06	2.7900e+06	C00794	ko00051,ko00052,ko01100,ko02010,ko02060
Cho25	Creatinine	Organic acids	肌酸酐	有机酸及其衍生物	1.1400e+05	9.7400e+04	1.3000e+05	1.1000e+05	9.9600e+04	9.8500e+04	9.9400e+04	2.4800e+05	2.0800e+05	2.2000e+05	1.1300e+05	1.3600e+05	1.0300e+05	8.8900e+04	8.6200e+04	1.0000e+05	5.9100e+04	6.4500e+04	8.4200e+04	C00791	ko00330,ko01100
Cho1078	Riboflavin	Vitamins	核黄素	维生素类	5.8900e+04	5.9800e+04	6.3000e+04	6.5900e+04	2.6100e+04	4.8800e+04	4.9200e+04	8.9400e+04	1.0700e+05	8.8100e+04	1.1400e+05	5.8500e+04	5.4000e+04	1.7700e+05	1.6600e+05	1.5400e+05	2.1700e+05	1.8000e+05	2.3500e+05	C00255	ko00740,ko01100,ko01110,ko04977
Cho1139	Suberic acid	Organic acids	辛二酸	有机酸及其衍生物	1.2200e+05	1.3600e+05	1.6100e+05	1.3000e+05	3.1400e+05	2.9200e+05	2.8100e+05	1.1600e+05	8.2000e+04	9.2100e+04	1.2000e+05	1.1900e+05	1.0500e+05	1.1700e+05	8.9200e+04	9.0500e+04	1.0200e+05	1.0200e+05	6.7200e+04	--	--
Cho42	L-Alanine	Amino acids	L-丙氨酸	氨基酸	5.8700e+05	4.8800e+05	5.1400e+05	5.0100e+05	3.3000e+05	4.1400e+05	4.8000e+05	9.2700e+05	1.2400e+06	1.1300e+06	4.4100e+05	4.7900e+05	5.0000e+05	4.4600e+05	3.5300e+05	4.2800e+05	2.7500e+05	3.6600e+05	4.1300e+05	C00041	ko00250,ko00270,ko00430,ko00450,ko00473,ko00710,ko00970,ko01060,ko01100,ko01120,ko01200,ko01230,ko01502,ko02010,ko04122,ko04974,ko04978,ko05230
Cho909	L-(+)-Tartaric acid	Organic acids	L-(+)-酒石酸	有机酸及其衍生物	1.0800e+05	8.6700e+04	8.9300e+04	1.3800e+05	1.8100e+05	1.9800e+05	1.9900e+05	1.0100e+05	1.5900e+05	1.2700e+05	5.6500e+04	8.4400e+04	8.3600e+04	6.4400e+04	7.0700e+04	8.2000e+04	5.9700e+04	6.4900e+04	4.5100e+04	--	--
Cho841	DL-Arabinose	Carbohydrates	DL-阿拉伯糖	糖类	8.8500e+05	8.9800e+05	8.0700e+05	8.7700e+05	1.0400e+06	9.0900e+05	9.1000e+05	5.0500e+05	4.9300e+05	4.9800e+05	6.2200e+05	6.8700e+05	6.6300e+05	8.0000e+05	7.6100e+05	8.5600e+05	8.8800e+05	8.9700e+05	4.7100e+05	--	--
Cho176	serotonin	Tryptamine derivatives	五羟色胺	色胺及其衍生物	3.4600e+04	2.4000e+04	2.6000e+04	2.6300e+04	9.0000e+00	9.0000e+00	9.0000e+00	9.0000e+00	9.0000e+00	9.0000e+00	9.0000e+00	9.0000e+00	9.0000e+00	7.0000e+04	3.3400e+04	2.8100e+04	5.8300e+04	6.9000e+04	4.8400e+04	C00780	ko00380,ko01063,ko01100,ko04024,ko04080,ko04540,ko04721,ko04726,ko04742,ko04750,ko04976,ko07211
Cho910	L(-)-Malic acid	Organic acids	L-苹果酸	有机酸及其衍生物	5.3800e+07	5.5000e+07	5.9300e+07	5.8500e+07	1.8500e+07	2.2800e+07	2.5500e+07	3.6800e+07	3.4800e+07	3.5300e+07	4.4400e+07	4.3500e+07	3.6600e+07	9.2200e+07	8.2000e+07	7.5500e+07	7.1700e+07	7.5200e+07	4.0700e+07	C00497	ko00650
Cho902	Quinic acid	Quinate and its derivatives	奎宁酸	奎宁酸及其衍生物	3.2000e+07	3.1400e+07	3.4500e+07	3.5700e+07	2.1000e+07	3.2200e+07	3.0900e+07	3.9400e+07	3.9300e+07	4.2200e+07	2.4100e+07	2.4100e+07	2.5000e+07	2.7400e+07	3.0100e+07	2.9400e+07	2.2000e+07	2.9600e+07	1.3100e+07	C00296	ko00400
Cho17	3-N-Methyl-L-histidine	Amino acid derivatives	3-N-甲基-L-组氨酸	氨基酸衍生物	6.5000e+04	6.9600e+04	6.5800e+04	7.2800e+04	7.7800e+04	1.2900e+05	1.1600e+05	9.9200e+04	6.5200e+04	9.0700e+04	1.3400e+05	1.0800e+05	1.4000e+05	4.7100e+04	4.3200e+04	3.6300e+04	4.2200e+04	3.0400e+04	6.5200e+04	--	--
Cho953	2-Hydroxybutanoic acid	Organic acids	2-羟基丁酸	有机酸及其衍生物	1.8200e+05	1.7200e+05	1.7900e+05	1.6600e+05	1.1400e+05	8.7100e+04	8.3700e+04	1.2400e+05	5.8800e+04	1.0100e+05	4.4900e+05	3.3600e+05	4.0100e+05	3.8600e+05	1.2500e+05	8.1700e+04	1.3300e+05	1.2800e+05	7.0600e+04	C05984	ko00640
Cho842	Citric acid	Organic acids	柠檬酸	有机酸及其衍生物	4.7200e+07	4.7800e+07	5.4000e+07	4.5400e+07	4.0800e+07	4.2300e+07	4.2100e+07	6.2800e+07	5.5400e+07	6.1900e+07	5.1000e+07	4.4700e+07	4.9500e+07	5.3100e+07	4.6700e+07	5.0600e+07	3.6200e+07	5.1300e+07	3.7400e+07	C00158	ko00020,ko00250,ko00630,ko00720,ko01060,ko01061,ko01062,ko01063,ko01064,ko01065,ko01066,ko01070,ko01100,ko01110,ko01120,ko01130,ko01200,ko01210,ko01230,ko02020,ko04742,ko04922,ko05230
Cho233	L-Tryptophan	Amino acids	L-色氨酸	氨基酸	3.8200e+07	3.9900e+07	3.8800e+07	3.8200e+07	3.9400e+07	4.0000e+07	3.8900e+07	3.4400e+07	3.4800e+07	3.3700e+07	4.5000e+07	4.3700e+07	4.1300e+07	2.8900e+07	2.8600e+07	2.8600e+07	3.9000e+07	3.5100e+07	4.0700e+07	C00078	ko00260,ko00380,ko00400,ko00404,ko00901,ko00966,ko00970,ko01060,ko01061,ko01063,ko01070,ko01100,ko01110,ko01130,ko01210,ko01230,ko04726,ko04974,ko04978,ko05143,ko05230
Cho459	N6-Isopentenyladenine (iP)	Phytohormones	N6-异戊烯腺嘌呤	植物激素	1.1500e+04	9.5000e+03	8.9700e+03	9.5100e+03	1.7000e+04	1.7200e+04	1.8200e+04	3.2900e+04	2.1400e+04	2.4200e+04	7.0100e+03	1.0200e+04	8.8900e+03	9.0000e+00	9.0000e+00	9.0000e+00	9.0000e+00	9.0000e+00	9.0000e+00	C04083	ko00908,ko01110,ko04075
Cho1309	Gibberellin A4 (GA4)	Phytohormones	赤霉素4	植物激素	4.0800e+03	5.6000e+03	5.2100e+03	7.0000e+03	1.0500e+04	7.0500e+03	1.1300e+04	3.3900e+03	2.5300e+03	2.5700e+03	6.1400e+03	4.5100e+03	5.1600e+03	9.0000e+00	9.0000e+00	9.0000e+00	9.0000e+00	9.0000e+00	9.0000e+00	C11864	ko00904,ko01110,ko04075
Cho1252	(+)-cis,trans-Abscisic acid (ABA)	Phytohormones	S-脱落酸	植物激素	2.1600e+06	2.3000e+06	2.3200e+06	2.3900e+06	2.6000e+06	2.7200e+06	2.2100e+06	2.1000e+06	1.7100e+06	1.7600e+06	4.6800e+06	4.6600e+06	3.9300e+06	1.2200e+06	1.2300e+06	1.2400e+06	8.9600e+05	8.7600e+05	8.8300e+05	C06082	ko00906,ko01060,ko01062,ko01070,ko01100,ko01110,ko04075
Cho1312	N-[(-)-Jasmonoyl]-(L)-Isoleucine (JA-L-Ile)	Phytohormones	茉莉酸-异亮氨酸	植物激素	7.6100e+04	7.5200e+04	7.9100e+04	7.9200e+04	1.5200e+05	2.3800e+05	1.3000e+05	6.0100e+04	3.1100e+04	6.2000e+04	4.9300e+04	3.9700e+04	3.0900e+04	6.2100e+04	9.3100e+04	8.3400e+04	3.8500e+04	4.7900e+04	3.0100e+04	--	--
Cho853	L-ascorbate	Vitamins	抗坏血酸	维生素类	5.2300e+05	5.2100e+05	4.1900e+05	5.3500e+05	1.1300e+06	1.2500e+06	1.3100e+06	6.5200e+05	6.2300e+05	5.9600e+05	2.8300e+05	3.4700e+05	3.4400e+05	2.6000e+05	2.7700e+05	2.1300e+05	2.0900e+05	1.7600e+05	1.6600e+05	C00072	ko00053,ko00480,ko01100,ko01110,ko01120,ko02060,ko04066,ko04977
Cho5	Histamine	Amino acid derivatives	组胺	氨基酸衍生物	9.7200e+05	8.0500e+05	9.5100e+05	9.5300e+05	6.5000e+05	7.8200e+05	1.0600e+06	1.2700e+06	1.5600e+06	1.5400e+06	1.0800e+06	6.6800e+05	8.5200e+05	1.0500e+06	9.7600e+05	1.0300e+06	7.2700e+05	6.8100e+05	8.3700e+05	C00388	ko00340,ko01065,ko01100,ko01110,ko04080,ko04664,ko04721,ko04750,ko04971,ko04974,ko05310,ko07227
Cho1109	(S)-(-)-2-Hydroxyisocaproic acid	Organic acids	羟基异己酸乙酯	有机酸及其衍生物	2.7100e+06	2.7400e+06	2.8700e+06	3.0200e+06	1.3300e+06	1.2300e+06	1.5300e+06	1.1700e+06	4.7500e+05	6.2400e+05	9.4900e+05	9.9800e+05	9.9100e+05	1.3100e+07	2.1500e+06	1.0700e+06	3.6100e+06	5.8800e+06	7.6700e+06	--	--
Cho221	Theobromine	Alkaloids	可可碱	生物碱	2.4000e+04	2.0600e+04	1.8400e+04	1.9600e+04	1.7100e+04	4.2600e+03	6.2800e+03	2.0900e+04	2.1400e+04	1.4000e+04	2.7000e+04	2.5200e+04	2.3900e+04	1.7700e+04	2.6000e+04	2.5000e+04	2.0900e+04	2.4400e+04	1.9300e+04	C07480	ko00232,ko01060,ko01065,ko01100,ko01110,ko01120
Cho918	Orotic acid	Vitamins	乳清酸	维生素类	1.0600e+05	9.0200e+04	7.3800e+04	1.1900e+05	5.1300e+04	5.0300e+04	5.5500e+04	1.0600e+05	1.2100e+05	1.5400e+05	9.1500e+04	6.2300e+04	1.3700e+05	7.8400e+04	4.7500e+04	4.2000e+04	9.4500e+04	5.3000e+04	4.0500e+04	C00295	ko00240,ko01100
Cho919	Fumaric acid	Organic acids	延胡索酸	有机酸及其衍生物	1.4600e+05	1.5500e+05	1.4100e+05	1.6600e+05	1.7000e+05	1.4300e+05	1.4600e+05	1.2100e+05	1.8200e+05	1.5800e+05	7.5700e+04	6.8300e+04	4.8300e+04	2.1400e+05	2.1800e+05	1.8900e+05	1.2900e+05	1.5600e+05	6.8000e+04	C00122	ko00020,ko00190,ko00220,ko00250,ko00350,ko00360,ko00620,ko00643,ko00650,ko00720,ko00760,ko01060,ko01061,ko01062,ko01063,ko01064,ko01065,ko01066,ko01070,ko01100,ko01110,ko01120,ko01130,ko01200,ko01220,ko02020,ko04922,ko05200,ko05211,ko05230
Cho805	Dulcitol	Alcohols and polyols	己六醇	醇类和多元醇	3.7600e+04	5.7600e+04	5.8600e+04	4.6700e+04	7.6000e+04	8.1600e+04	6.8800e+04	2.7000e+04	2.4000e+04	2.8300e+04	2.4900e+04	3.2400e+04	2.8600e+04	8.7100e+04	4.0000e+04	2.6300e+04	5.9700e+04	5.3200e+04	2.3700e+04	C01697	ko00052,ko01100,ko02060
Cho1144	Ellagic acid	Others	鞣花酸	其它	2.0800e+04	2.2800e+04	2.8300e+04	2.3400e+04	2.4900e+05	1.0300e+05	6.7200e+04	9.0000e+00	9.0000e+00	9.0000e+00	9.0000e+00	9.0000e+00	9.0000e+00	9.0000e+00	9.0000e+00	9.0000e+00	9.0000e+00	9.0000e+00	9.0000e+00	--	--
Cho829	L-Gulonic-γ-lactone	Carbohydrates	古洛糖酸内酯	糖类	9.3700e+04	8.9700e+04	9.4400e+04	8.7200e+04	1.4200e+05	1.3300e+05	1.1600e+05	9.0000e+00	9.0000e+00	9.0000e+00	9.0000e+00	9.0000e+00	9.0000e+00	1.3600e+05	9.6000e+04	7.6000e+04	1.2800e+05	1.2500e+05	7.7200e+04	C01040	ko00053,ko01100
Cho806	D-Arabitol	Alcohols and polyols	阿拉伯糖醇	醇类和多元醇	2.4400e+04	2.8700e+04	2.4800e+04	2.0500e+04	6.4800e+04	7.3100e+04	6.5700e+04	6.1800e+04	5.9800e+04	7.2500e+04	8.9800e+04	6.7600e+04	6.1200e+04	1.4500e+04	9.4300e+03	1.1000e+04	6.9000e+03	1.0400e+04	3.5700e+03	C01904	ko00040,ko01100
Cho355	Biotin	Vitamins	D-生物素	维生素类	6.1300e+05	5.8300e+05	5.5400e+05	5.4800e+05	1.9600e+05	2.1800e+05	2.3100e+05	7.5100e+05	5.9400e+05	6.7500e+05	7.0100e+05	6.6300e+05	6.2800e+05	7.0000e+05	6.2500e+05	6.6600e+05	4.2400e+05	5.7200e+05	4.7800e+05	C00120	ko00780,ko01100,ko02010,ko04977
Cho72	Trigonelline	Alkaloids	葫芦巴碱	生物碱	1.2000e+07	1.0600e+07	1.1500e+07	1.1700e+07	1.4500e+07	1.4000e+07	1.2200e+07	1.4300e+07	1.3500e+07	1.2600e+07	1.0900e+07	1.0900e+07	1.0200e+07	9.8200e+06	9.9000e+06	9.6400e+06	8.6100e+06	6.3900e+06	8.8400e+06	C01004	ko00760
Cho110	Guanosine monophosphate	Nucleotide and its derivates	鸟苷单磷酸	核苷酸及其衍生物	9.0000e+00	9.0000e+00	9.0000e+00	9.0000e+00	3.3300e+04	3.9600e+04	2.8100e+04	9.0000e+00	9.0000e+00	9.0000e+00	9.0000e+00	9.0000e+00	9.0000e+00	9.0000e+00	9.0000e+00	9.0000e+00	9.0000e+00	9.0000e+00	9.0000e+00	C00144	ko00230,ko01060,ko01065,ko01100,ko01523,ko04022,ko04740,ko04742,ko04744
Cho7	Putrescine	Phenolamides	腐胺	酚胺	4.9800e+05	4.7200e+05	4.0700e+05	3.9100e+05	5.9800e+04	7.6700e+04	6.7900e+04	1.9400e+05	1.5300e+05	1.6400e+05	5.8700e+05	3.6700e+05	3.9300e+05	5.6900e+05	6.0500e+05	5.7100e+05	7.0400e+05	7.7200e+05	6.9300e+05	C00134	ko00330,ko00480,ko00960,ko01060,ko01064,ko01100,ko01110,ko01130,ko02010,ko04974
Cho707	Curcumin	Others	姜黄素	其它	6.3600e+03	6.1500e+03	4.2000e+03	4.7300e+03	4.7900e+03	3.0300e+03	3.5400e+03	8.7000e+03	9.2100e+03	1.0600e+04	8.4500e+03	1.0600e+04	9.9000e+03	1.8100e+03	4.2000e+03	2.9300e+03	2.4300e+03	3.5900e+03	3.0400e+03	C10443	ko00945,ko01110
Cho1288	Hesperetin	Flavanone	橙皮素	黄烷酮	7.9400e+06	8.0100e+06	8.5300e+06	7.6700e+06	2.1700e+07	2.2100e+07	1.9700e+07	3.4800e+06	2.0400e+06	2.8400e+06	6.9000e+06	7.3300e+06	7.1500e+06	3.5800e+06	2.7200e+06	2.5600e+06	3.4100e+06	4.2100e+06	3.4200e+06	C01709	ko00941
Cho238	Phenethylamine	Others	2-苯乙胺	其它	3.5300e+06	3.0300e+06	3.4200e+06	3.2400e+06	9.1700e+05	6.3000e+05	9.3200e+05	6.4100e+06	9.2700e+06	6.2300e+06	8.3700e+06	6.8800e+06	7.4100e+06	1.0500e+06	2.0500e+06	1.7300e+06	8.8600e+05	7.9000e+05	7.9700e+05	C05332	ko00360
Cho903	A-Ketoglutaric acid	Organic acids	α-酮戊二酸	有机酸及其衍生物	9.3500e+05	7.1800e+05	7.0600e+05	5.2300e+05	5.8300e+04	1.7700e+05	2.4100e+05	2.2300e+06	3.0400e+06	2.7900e+06	2.5500e+05	4.1400e+05	6.5100e+05	8.1400e+05	7.5500e+05	7.6200e+05	3.2700e+05	4.3600e+05	3.5600e+05	--	--
Cho1029	N-Acetyl-L-tyrosine	Amino acid derivatives	N-乙酰-L-酪氨酸	氨基酸衍生物	1.3400e+04	1.8700e+04	1.1700e+04	1.9800e+04	9.0000e+00	9.0000e+00	9.0000e+00	1.8800e+04	1.7500e+04	1.4200e+04	2.6000e+04	2.2800e+04	2.1400e+04	2.3300e+04	1.8500e+04	1.2800e+04	1.5400e+04	1.6500e+04	1.1200e+04	--	--
Cho1136	Luteolin 7-O-glucoside (Cynaroside)	Flavone	木犀草苷	黄酮	5.6100e+07	5.7200e+07	5.8900e+07	5.7700e+07	2.5200e+07	2.3700e+07	2.1300e+07	4.9300e+07	5.3200e+07	4.7800e+07	5.7400e+07	5.7100e+07	5.8900e+07	6.4600e+07	6.1900e+07	6.4200e+07	8.2800e+07	7.5300e+07	7.7100e+07	--	--
Cho1071	Protocatechuic aldehyde	Catechin derivatives	原儿茶醛	儿茶素及其衍生物	1.1900e+05	1.2500e+05	1.4200e+05	1.3300e+05	4.5600e+04	2.5900e+04	2.7800e+04	2.4000e+05	1.7500e+05	1.7300e+05	3.4900e+05	3.1800e+05	3.6400e+05	6.8500e+04	5.8000e+04	6.1700e+04	1.0900e+05	1.1200e+05	9.2400e+04	C16700	ko00950,ko01063
Cho242	Protocatechuic acid	Catechin derivatives	原儿茶酸	儿茶素及其衍生物	1.1100e+05	7.8600e+04	9.6400e+04	1.1100e+05	2.7700e+05	6.1900e+04	8.3400e+04	1.2500e+05	1.4100e+05	1.1900e+05	4.9300e+04	7.1300e+04	5.8300e+04	1.5500e+05	1.5700e+05	1.4000e+05	1.3100e+05	1.4000e+05	8.5400e+04	C00230	ko00362,ko00400,ko00623,ko00624,ko00627,ko01061,ko01100,ko01110,ko01120,ko01130,ko01220
Cho850	1,5-Anhydro-D-glucitol	Alcohols and polyols	1,5-酐-D-山梨糖醇	醇类和多元醇	8.7100e+04	9.7200e+04	9.0700e+04	9.4300e+04	2.2500e+05	1.9200e+05	1.7300e+05	6.8900e+04	4.5800e+04	5.4800e+04	5.5700e+04	6.5000e+04	6.9500e+04	6.5100e+04	5.9100e+04	4.2300e+04	7.0900e+04	5.7200e+04	2.8300e+04	--	--
Cho799	Cis-Aconitic acid	Organic acids	顺式乌头酸	有机酸及其衍生物	1.5100e+05	1.7100e+05	2.0200e+05	1.4300e+05	1.3100e+05	1.5700e+05	1.5600e+05	4.1300e+05	3.5300e+05	3.0300e+05	3.0900e+05	2.8400e+05	3.6000e+05	5.4700e+04	6.9200e+04	1.0700e+05	5.8900e+04	7.5100e+04	4.2900e+04	C00417	ko00020,ko00630,ko00660,ko00720,ko01060,ko01061,ko01062,ko01063,ko01064,ko01065,ko01066,ko01070,ko01100,ko01110,ko01120,ko01130,ko01210
Cho872	Adenosine 5'-monophosphate	Nucleotide and its derivates	腺苷 5'-单磷酸	核苷酸及其衍生物	2.2900e+04	2.7600e+04	3.2300e+04	2.8300e+04	1.6200e+04	1.5900e+04	1.2200e+04	3.5200e+04	4.9000e+04	8.7000e+04	4.7800e+04	3.6700e+04	7.1100e+04	1.1800e+04	1.5000e+04	1.2000e+04	1.5200e+04	1.5400e+04	9.0000e+00	C00020	ko00230,ko00908,ko01060,ko01065,ko01070,ko01100,ko01110,ko01130,ko01523,ko04022,ko04024,ko04068,ko04150,ko04151,ko04152,ko04211,ko04740,ko04742,ko04923,ko04924,ko04925,ko05012,ko05032
Cho113	N-Acetylaspartate	Amino acid derivatives	N-乙酰天冬氨酸	氨基酸衍生物	4.3500e+05	3.9800e+05	4.4400e+05	4.5500e+05	1.0300e+06	9.8900e+05	1.1100e+06	2.9900e+05	3.2400e+05	3.2400e+05	2.5000e+05	3.4800e+05	4.2600e+05	9.7300e+04	1.5100e+05	1.5800e+05	1.3100e+05	1.7100e+05	1.2700e+05	C01042	ko00250,ko01100
Cho865	(5-L-Glutamyl)-L-amino acid	Amino acid derivatives	5-L-谷氨酰-L-丙氨酸	氨基酸衍生物	2.5600e+04	2.6300e+04	2.5000e+04	2.6500e+04	4.2100e+04	3.8900e+04	3.0400e+04	2.7500e+04	2.3900e+04	3.2200e+04	2.6500e+04	3.6100e+04	3.0700e+04	1.4300e+04	1.2000e+04	1.6400e+04	1.8400e+04	1.4800e+04	3.4600e+03	C03740	ko00480
Cho932	Oxoadipic acid	Organic acids	2-氧代己二酸	有机酸及其衍生物	1.0300e+05	1.1500e+05	1.1100e+05	1.0800e+05	1.4700e+05	9.1600e+04	9.6600e+04	7.1000e+04	5.3900e+04	8.9100e+04	1.4400e+05	1.5700e+05	1.2900e+05	7.8100e+04	9.3300e+04	1.0100e+05	9.3200e+04	7.4100e+04	5.4500e+04	C00322	ko00300,ko00310,ko00380,ko00680,ko01100,ko01120,ko01130,ko01210,ko01230
Cho954	4-Pyridoxic acid	Pyridine derivatives	4-吡哆酸	吡啶	8.3300e+04	8.8000e+04	9.5400e+04	1.0100e+05	1.4100e+05	1.4600e+05	1.5000e+05	5.4800e+04	3.6300e+04	5.8800e+04	8.1600e+04	5.9000e+04	6.7400e+04	1.1800e+05	1.0900e+05	8.2300e+04	6.9200e+04	6.6700e+04	2.6000e+04	C00847	ko00750,ko01100,ko01120
Cho886	3-Hydroxypropanoic acid	Organic acids	3-羟基丙酸	有机酸及其衍生物	7.3000e+04	8.4100e+04	4.4200e+04	4.1200e+04	4.3300e+04	5.5600e+04	4.8800e+04	6.3100e+04	5.6600e+04	8.0200e+04	5.0200e+04	5.7400e+04	6.1000e+04	4.6400e+04	5.0900e+04	4.3000e+04	9.0000e+00	9.0000e+00	9.0000e+00	C01013	ko00240,ko00410,ko00640,ko00720,ko01100,ko01120,ko01200
Cho1043	3-Hydroxyanthranilic acid	Organic acids	3-羟基-2-氨基苯甲酸	有机酸及其衍生物	7.2300e+04	6.2200e+04	4.9500e+04	6.1900e+04	1.1900e+05	5.1000e+04	5.4300e+04	7.7900e+04	8.8500e+04	8.3300e+04	3.4100e+04	2.9800e+04	3.2300e+04	5.2500e+04	8.4400e+04	6.7600e+04	7.9500e+04	7.2900e+04	5.5400e+04	C00632	ko00380,ko00627,ko01100,ko01120
Cho318	5-Hydroxyindole-3-acetic acid	Indole derivatives	5-羟基吲哚-3-乙酸	吲哚及其衍生物	1.1200e+05	9.8500e+04	1.0100e+05	9.9300e+04	1.9400e+05	1.4000e+05	2.1800e+05	1.2200e+05	7.1800e+04	1.0100e+05	8.9300e+04	6.2200e+04	6.3400e+04	3.8600e+04	4.1900e+04	5.6500e+04	4.7500e+04	4.8600e+04	4.7400e+04	C05635	ko00380,ko01100,ko04726
Cho68	Methionine sulfoxide	Amino acid derivatives	蛋氨酸亚砜	氨基酸衍生物	1.4100e+06	1.1200e+06	1.1900e+06	1.1400e+06	1.1900e+06	1.2800e+06	1.1300e+06	1.3800e+06	1.3300e+06	1.2800e+06	1.2400e+06	1.2000e+06	1.2000e+06	1.1600e+06	1.2300e+06	1.2400e+06	1.1600e+06	1.0100e+06	1.1600e+06	--	--
Cho88	Dl-Norvaline	Amino acids	缬氨酸	氨基酸	4.0000e+07	3.5000e+07	3.9500e+07	4.0200e+07	1.7900e+07	1.8000e+07	1.7900e+07	3.7900e+07	3.6700e+07	3.7100e+07	5.6900e+07	5.1200e+07	4.4600e+07	4.3100e+07	3.5400e+07	3.4900e+07	3.3700e+07	3.1800e+07	4.2000e+07	--	--
Cho1119	4-Hydroxybenzaldehyde	Benzoic acid derivatives	4-羟基苯甲醛	苯甲酸衍生物	1.7900e+05	1.6500e+05	1.5600e+05	1.6100e+05	2.2900e+05	2.3600e+05	2.4300e+05	1.4000e+05	1.2800e+05	1.5600e+05	1.5000e+05	1.6300e+05	1.4800e+05	2.8600e+05	2.8600e+05	2.6800e+05	1.7500e+05	2.0300e+05	1.8600e+05	C00633	ko00363,ko00623,ko00627,ko01061,ko01100,ko01120
Cho81	N-Acetylputrescine	Phenolamides	N-乙酰丁二胺	酚胺	1.8200e+05	1.5000e+05	1.7800e+05	1.8000e+05	3.9500e+04	3.3100e+04	4.1800e+04	4.8700e+04	5.3100e+04	5.0700e+04	8.8700e+04	5.5300e+04	4.6800e+04	4.9900e+05	4.0900e+05	2.3400e+05	5.5300e+05	3.1200e+05	3.7500e+05	C02714	ko00330,ko01100
Cho373	Phe-Phe	Amino acid derivatives	L-苯丙氨酸-L-苯丙氨酸	氨基酸衍生物	7.9900e+04	7.3400e+04	6.9100e+04	6.3100e+04	5.4400e+04	4.9600e+04	5.4500e+04	3.3500e+04	3.9000e+04	3.2100e+04	3.6500e+04	2.8300e+04	2.3900e+04	1.2000e+05	9.1300e+04	1.5000e+05	8.5100e+04	7.5500e+04	1.0200e+05	--	--
Cho659	(+)-Dihydrojasmonic acid	Phytohormones	二氢茉莉酸	植物激素	3.0100e+04	2.0700e+04	2.9800e+04	2.7400e+04	1.6200e+04	1.7800e+04	2.1200e+04	2.3500e+04	1.5500e+04	1.7100e+04	5.5500e+04	4.4800e+04	3.4500e+04	2.4500e+04	2.2500e+04	1.9800e+04	2.5200e+04	1.9900e+04	2.6600e+04	--	--
Cho1214	Indole-3-carboxaldehyde	Indole derivatives	吲哚-3-甲醛	吲哚及其衍生物	1.9500e+05	2.0600e+05	2.1900e+05	2.1800e+05	4.1500e+05	3.8600e+05	4.6500e+05	1.7800e+05	1.6200e+05	2.0600e+05	2.3100e+05	2.5800e+05	1.9800e+05	3.2500e+04	5.7600e+04	4.6900e+04	1.1600e+05	8.6700e+04	1.7700e+05	--	--
Cho649	1-Naphthylacetic acid	Phytohormones	1-萘乙酸	植物激素	9.0000e+00	9.0000e+00	9.0000e+00	9.0000e+00	9.0000e+00	9.0000e+00	9.0000e+00	1.9300e+04	1.1200e+04	1.6500e+04	2.3700e+04	2.3300e+04	2.7600e+04	9.0000e+00	9.0000e+00	9.0000e+00	9.0000e+00	9.0000e+00	9.0000e+00	--	--
Cho26	S-(5'-Adenosyl)-L-methionine	Amino acid derivatives	S-腺苷蛋氨酸	氨基酸衍生物	3.0700e+05	2.2900e+05	2.3900e+05	2.5300e+05	9.9500e+04	2.1200e+05	1.7700e+05	2.8900e+05	2.3500e+05	2.5100e+05	8.4900e+05	3.5700e+05	4.8200e+05	6.4200e+05	3.6600e+05	4.3400e+05	7.7400e+05	4.6100e+05	8.1100e+05	C00019	ko00261,ko00270,ko00330,ko00908,ko01060,ko01070,ko01100,ko01110,ko01130,ko01230,ko04122
Cho381	N-Phenylacetylglycine	Amino acid derivatives	苯乙酰甘氨酸	氨基酸衍生物	1.5100e+05	1.3800e+05	1.3500e+05	1.4000e+05	9.0000e+00	9.0000e+00	9.0000e+00	9.0000e+00	9.0000e+00	9.0000e+00	9.0000e+00	9.0000e+00	9.0000e+00	5.5800e+05	1.6800e+05	9.9500e+04	3.9500e+05	3.3800e+05	3.4700e+05	C05598	ko00360
Cho1046	Flavin adenine dinucleotide (FAD)	Nucleotide and its derivates	黄素腺嘌呤二核苷酸	核苷酸及其衍生物	3.1400e+05	3.5700e+05	3.9200e+05	2.6300e+05	2.5400e+05	6.8300e+05	4.4600e+05	1.0500e+06	8.1700e+05	7.8100e+05	4.9300e+05	2.0900e+05	2.7800e+05	8.7500e+05	4.8600e+05	6.3300e+05	1.4500e+06	1.4000e+06	1.9200e+06	C00016	ko00740,ko01100,ko01110,ko04977
Cho86	N-Acetyl-D-glucosamine	Carbohydrates	N-乙酰氨基葡萄糖	糖类	1.7300e+05	1.6900e+05	1.7700e+05	1.5900e+05	1.4100e+05	1.8800e+05	2.2500e+05	1.4700e+05	1.8900e+05	1.5600e+05	1.7800e+05	1.7100e+05	1.3300e+05	1.4800e+05	1.5900e+05	1.8000e+05	1.1800e+05	1.4900e+05	1.2700e+05	C00140	ko00520,ko01100,ko02010,ko02060
Cho178	2'-Deoxyinosine	Nucleotide and its derivates	2-脱氧肌苷	核苷酸及其衍生物	9.9200e+05	9.6200e+05	9.2600e+05	9.2400e+05	7.5600e+04	1.0000e+05	1.0900e+05	4.5000e+05	4.6000e+05	4.5800e+05	2.5600e+06	9.8700e+05	9.5000e+05	1.5800e+06	7.0800e+05	4.4000e+05	1.0000e+06	1.4300e+06	1.1600e+06	C05512	ko00230,ko01100
Cho332	N-Acetyl-5-hydroxytryptamine	Tryptamine derivatives	N-乙酰基五羟色胺	色胺及其衍生物	1.0100e+05	9.9800e+04	1.0700e+05	9.8900e+04	8.5900e+04	9.4100e+04	8.6300e+04	4.6900e+04	3.5600e+04	3.9300e+04	2.3100e+05	1.7500e+05	1.6600e+05	9.0000e+04	7.6000e+04	9.8500e+04	1.2900e+05	1.3400e+05	1.9700e+05	C00978	ko00380,ko01100
Cho182	7-Methylxanthine	Nucleotide and its derivates	7-甲基黄嘌呤	核苷酸及其衍生物	1.1700e+04	1.4900e+04	1.3200e+04	8.7100e+03	5.7500e+03	5.3800e+03	3.3300e+03	1.2500e+04	9.7600e+03	1.1000e+04	1.7600e+04	1.7000e+04	1.3200e+04	1.4100e+04	1.7800e+04	1.9400e+04	1.4800e+04	1.3400e+04	1.2100e+04	C16353	ko00232,ko01100,ko01110,ko01120
Cho10	4-Nitrophenol	Others	4-硝基苯酚	其它	2.5900e+07	1.8900e+07	2.3100e+07	2.3400e+07	2.8300e+07	2.7600e+07	2.5300e+07	1.0700e+07	9.5300e+06	1.1100e+07	1.8500e+07	2.0700e+07	2.0500e+07	3.3400e+07	2.7600e+07	2.0400e+07	3.3100e+07	2.6700e+07	2.8300e+07	C00870	ko00627,ko01120
Cho310	5-Hydroxytryptophol	Indole derivatives	5-羟基吲哚-3-乙醇	吲哚及其衍生物	1.9400e+05	2.2300e+05	2.2800e+05	1.8000e+05	1.1500e+05	9.4900e+04	1.2400e+05	2.0900e+05	1.8500e+05	1.7100e+05	3.1500e+05	3.3000e+05	2.5900e+05	1.3000e+05	1.0400e+05	1.2100e+05	1.6400e+05	1.6400e+05	1.2700e+05	--	--
Cho82	L-Homocystine	Amino acids	L-高胱氨酸	氨基酸	4.3900e+04	3.9600e+04	3.6000e+04	3.3600e+04	1.8300e+04	2.1300e+04	2.3300e+04	3.6500e+04	3.6300e+04	4.3600e+04	5.9500e+04	4.0600e+04	4.9300e+04	3.5700e+04	3.0400e+04	3.7400e+04	2.9900e+04	3.5300e+04	3.3100e+04	C01817	ko00270
Cho376	Dihydromyricetin	Flavonol	二氢杨梅素	黄酮醇	5.7500e+04	5.5400e+04	5.2500e+04	4.6400e+04	6.6500e+04	5.7800e+04	6.9600e+04	6.4700e+04	8.4000e+04	6.1000e+04	4.1400e+04	2.7800e+04	5.3300e+04	9.0000e+00	9.0000e+00	9.0000e+00	9.0000e+00	9.0000e+00	9.0000e+00	C02906	ko00941,ko01110
Cho1003	1-O-Caffeoyl quinic acid	Quinate and its derivatives	1-咖啡酰奎宁酸	奎宁酸及其衍生物	9.2500e+06	1.0200e+07	1.5100e+07	1.4100e+07	1.3700e+06	1.3700e+06	8.5900e+05	2.2900e+07	2.2100e+07	1.9800e+07	4.1000e+07	4.2900e+07	4.6900e+07	2.9000e+06	2.0500e+06	1.1600e+06	6.8100e+06	4.9400e+06	5.3400e+06	--	--
Cho1068	4-Hydroxybenzoic acid	Organic acids	对羟基苯甲酸	有机酸及其衍生物	4.7000e+06	5.0200e+06	4.9700e+06	5.0000e+06	3.8300e+06	4.2400e+06	5.6300e+06	5.2300e+06	3.9700e+06	6.3300e+06	5.9500e+06	5.3500e+06	5.3100e+06	7.1000e+06	9.7000e+06	9.1300e+06	6.4400e+06	5.2800e+06	5.8100e+06	C00156	ko00130,ko00360,ko00362,ko00363,ko00623,ko00627,ko00790,ko01061,ko01100,ko01110,ko01120,ko01220,ko07110
Cho943	3-Hydroxy-3-methylpentane-1,5-dioic acid	Amino acid derivatives	3-羟基-3-甲基谷氨酸	氨基酸衍生物	6.3000e+05	9.5100e+05	8.9700e+05	7.9400e+05	9.0000e+00	9.0000e+00	9.0000e+00	6.7100e+05	6.2600e+05	8.1900e+05	9.4300e+05	1.1000e+06	1.0500e+06	7.4700e+05	6.3700e+05	5.8000e+05	6.8400e+05	7.5400e+05	2.8300e+05	--	--
Cho1179	Hesperetin 7-rutinoside (Hesperidin)	Flavanone	橙皮苷	黄烷酮	5.1600e+07	5.1500e+07	5.1500e+07	5.1600e+07	5.8600e+07	6.3400e+07	6.1500e+07	4.1700e+07	4.2400e+07	4.0800e+07	4.2200e+07	4.6100e+07	4.3800e+07	1.8800e+07	1.8200e+07	1.6700e+07	1.8300e+07	1.9700e+07	1.6600e+07	--	--
Cho1268	Naringenin chalcone	Flavanone	柚皮苷查尔酮	黄烷酮	6.6200e+06	6.9000e+06	6.8800e+06	7.1500e+06	5.5200e+06	3.8400e+06	3.7900e+06	1.4200e+06	1.3000e+06	1.3700e+06	2.6800e+06	2.3900e+06	2.5400e+06	9.8800e+06	1.1900e+07	1.4300e+07	9.9500e+06	8.4300e+06	9.3500e+06	C06561	ko00941,ko01061,ko01100,ko01110
Cho1220	Aromadedrin (Dihydrokaempferol)	Flavonol	二氢山奈酚	黄酮醇	3.7300e+04	3.6800e+04	3.6700e+04	3.9900e+04	1.3400e+04	1.0200e+04	9.0400e+03	4.4900e+03	4.3700e+03	4.4500e+03	1.9700e+04	1.2600e+04	1.2100e+04	1.2600e+05	8.6100e+04	8.7800e+04	7.8100e+04	1.2300e+05	1.0200e+05	C00974	ko00941,ko01061,ko01100,ko01110
Cho1243	Icariin (kaempferol 3,7-O-diglucoside 8-prenyl derivative)	Flavonol	淫羊藿苷	黄酮醇	6.6000e+05	6.7400e+05	6.9200e+05	6.9200e+05	1.0000e+05	2.2200e+04	1.1400e+04	2.1900e+05	1.6500e+05	1.5800e+05	2.5000e+06	2.4200e+06	1.5300e+06	9.0000e+00	9.0000e+00	9.0000e+00	5.4700e+04	3.6300e+04	2.5000e+04	--	--
Cho675	Troxerutin (Trihydroxyethyl rutin)	Flavonol	曲克芦丁	黄酮醇	5.9400e+04	6.4900e+04	6.5800e+04	6.5300e+04	1.7800e+05	1.8000e+05	2.1500e+05	2.6100e+04	2.8600e+04	1.2900e+05	6.5700e+04	5.3600e+04	4.9300e+04	1.0900e+04	8.6000e+03	1.1100e+04	1.3600e+04	1.4600e+04	1.5900e+04	--	--
Cho1324	Pinocembrin (Dihydrochrysin)	Flavanone	乔松素	黄烷酮	1.0700e+05	1.0700e+05	1.1300e+05	1.1200e+05	3.1600e+05	2.0200e+05	2.1500e+05	3.2000e+04	2.2000e+04	2.3600e+04	7.1700e+04	6.4800e+04	7.5000e+04	8.2500e+04	1.0100e+05	1.0200e+05	8.7200e+04	8.4800e+04	8.7800e+04	C09827	ko00941
Cho1246	Isosakuranetin-7-neohesperidoside (Poncirin)	Flavanone	枸橘苷	黄烷酮	8.4900e+06	8.9100e+06	9.3100e+06	9.1100e+06	2.2600e+07	2.2200e+07	2.3900e+07	2.7600e+06	3.3100e+06	2.4400e+06	4.5000e+06	5.1500e+06	4.7200e+06	9.8600e+05	1.0800e+06	9.3600e+05	1.2800e+06	1.1700e+06	1.1500e+06	--	--
Cho633	3,4-Dihydrocoumarin	Coumarins	二氢香豆素	香豆素及其衍生物	2.9200e+06	2.4200e+06	2.3200e+06	2.3700e+06	3.9600e+06	3.9600e+06	3.4800e+06	6.1500e+05	4.5900e+05	5.1800e+05	2.0100e+06	1.8700e+06	1.4000e+06	2.1400e+06	1.9700e+06	1.7200e+06	2.5000e+06	2.0500e+06	2.3900e+06	C02274	ko00624,ko01120
Cho491	Scopoletin (7-Hydroxy-5-methoxycoumarin)	Coumarins	东莨菪内酯	香豆素及其衍生物	1.7200e+05	1.5600e+05	1.7100e+05	1.6500e+05	1.9900e+05	9.0600e+04	1.5100e+05	1.0700e+05	8.5400e+04	1.1600e+05	1.9800e+05	2.0000e+05	1.0100e+05	1.9300e+05	3.1500e+05	1.9300e+05	1.9100e+05	1.7400e+05	1.7000e+05	C01752	ko00940,ko01061,ko01110
Cho556	4-Hydroxycoumarin	Coumarins	4-羟基香豆素	香豆素及其衍生物	4.4600e+04	4.2900e+04	5.1200e+04	3.2800e+04	9.0000e+00	9.0000e+00	9.0000e+00	5.9000e+04	5.6100e+04	1.0400e+05	4.1700e+04	2.4000e+04	2.9000e+04	6.4500e+04	4.7000e+04	6.6000e+04	6.6900e+04	5.4300e+04	5.6300e+04	--	--
Cho830	Uridine 5’-diphosphate	Nucleotide and its derivates	尿苷5'-二磷酸	核苷酸及其衍生物	4.5200e+04	5.7700e+04	8.3900e+04	9.3800e+04	4.5100e+04	4.2600e+04	6.2000e+04	6.4000e+04	6.0800e+04	7.1000e+04	5.8600e+04	5.4700e+04	6.2200e+04	4.6100e+04	8.7500e+04	7.8200e+04	8.3700e+04	7.3000e+04	4.0400e+04	C00015	ko00240,ko00908,ko01100,ko04080
Cho9	trans-Citridic acid	Organic acids	反式乌头酸	有机酸及其衍生物	4.3200e+04	4.0900e+04	4.3000e+04	5.0900e+04	5.9300e+04	5.5900e+04	5.0000e+04	2.3200e+04	1.9400e+04	2.2800e+04	3.3000e+04	3.8000e+04	3.8400e+04	7.9500e+04	5.0200e+04	4.2700e+04	7.2500e+04	7.5300e+04	5.6500e+04	--	--
Cho23	γ-aminobutyric acid	Organic acids	γ-氨基丁酸	有机酸及其衍生物	2.8600e+05	2.7500e+05	2.9400e+05	2.8700e+05	5.7400e+04	7.9900e+04	8.6500e+04	1.9300e+05	2.4000e+05	2.9300e+05	8.9100e+04	9.4900e+04	1.0100e+05	5.6100e+05	6.8000e+05	7.9900e+05	2.9400e+05	5.3900e+05	4.4900e+05	C00334	ko00250,ko00330,ko00410,ko00650,ko00760,ko01100,ko01120,ko02024,ko04024,ko04080,ko04721,ko04723,ko04727,ko04742,ko04915,ko05032,ko05033
Cho44	2-Aminoisobutyric acid	Amino acid derivatives	2-氨基异丁酸	氨基酸衍生物	1.1200e+07	9.9400e+06	9.8800e+06	9.7100e+06	1.3500e+07	1.5300e+07	1.4000e+07	1.3700e+07	1.3800e+07	1.3500e+07	9.5700e+06	9.7700e+06	9.5000e+06	7.3900e+06	7.4000e+06	7.4800e+06	6.6000e+06	6.3600e+06	6.7400e+06	--	--
Cho63	N,N-Dimethylglycine	Amino acid derivatives	N,N-二甲基甘氨酸	氨基酸衍生物	8.7500e+05	7.2800e+05	8.2500e+05	8.0200e+05	9.6800e+05	1.0300e+06	9.9700e+05	1.0200e+06	1.0000e+06	1.0700e+06	6.3500e+05	6.5300e+05	6.4200e+05	7.9300e+05	8.8900e+05	9.2700e+05	5.5200e+05	7.4600e+05	7.2000e+05	C01026	ko00260,ko01100
Cho987	ethylmalonate	Organic acids	乙基丙二酸	有机酸及其衍生物	6.1900e+04	7.0400e+04	7.0800e+04	6.5600e+04	7.4800e+04	1.0800e+05	1.2300e+05	9.1800e+04	5.8700e+04	7.2900e+04	6.5000e+04	7.9300e+04	9.4000e+04	4.5400e+04	3.4600e+04	2.7500e+04	3.3000e+04	2.8400e+04	4.6000e+04	--	--
Cho135	5-oxoproline	Amino acid derivatives	5-氧化脯氨酸	氨基酸衍生物	8.8000e+06	8.0600e+06	8.3200e+06	9.1200e+06	1.3500e+07	1.1100e+07	8.4100e+06	1.1500e+07	1.2100e+07	1.0100e+07	9.8600e+06	1.0800e+07	1.1400e+07	5.7500e+06	8.2600e+06	7.1900e+06	4.7700e+06	5.6400e+06	5.1600e+06	C01879	ko00480
Cho600	Gibberellin A20	Phytohormones	赤霉素20	植物激素	6.9300e+04	7.0500e+04	6.1900e+04	6.5800e+04	5.7000e+04	5.5600e+04	5.0900e+04	8.8400e+04	9.0800e+04	7.9300e+04	6.6500e+04	6.1200e+04	6.2900e+04	1.0500e+05	8.3500e+04	8.7100e+04	6.2800e+04	5.8500e+04	7.7100e+04	C02035	ko00904,ko01100,ko01110
Cho1329	GIBBERELLIN A9	Phytohormones	赤霉素9	植物激素	1.7300e+04	2.0600e+04	1.9400e+04	1.8200e+04	2.3200e+04	2.5600e+04	2.4100e+04	1.7000e+04	9.6300e+03	1.0300e+04	1.2100e+04	1.2100e+04	9.9400e+03	1.3800e+04	1.4400e+04	1.5800e+04	1.4100e+04	1.7300e+04	1.1000e+04	C11863	ko00904,ko01100,ko01110
Cho770	Taurocholic acid	Organic acids	牛磺胆酸	有机酸及其衍生物	2.7300e+04	2.7700e+04	2.9100e+04	2.7900e+04	2.6600e+04	2.5800e+04	2.8200e+04	2.7700e+04	2.7500e+04	2.8300e+04	2.6100e+04	2.5700e+04	2.7300e+04	2.8800e+04	3.0200e+04	2.8700e+04	2.8600e+04	2.7900e+04	2.7900e+04	C05122	ko00120,ko00121,ko00430,ko01100,ko04976
Cho1146	2-(Formylamino)benzoic acid	Organic acids	2-(甲酰氨基)苯甲酸	有机酸及其衍生物	6.7400e+04	7.4000e+04	6.1300e+04	7.1300e+04	7.4200e+04	8.4500e+04	8.4200e+04	4.9200e+04	3.6200e+04	4.6800e+04	4.9500e+04	4.6800e+04	4.2700e+04	9.6200e+04	7.4300e+04	7.3900e+04	8.6100e+04	6.7500e+04	7.7000e+04	--	--
Cho906	Aminomalonic acid	Organic acids	氨基丙二酸	有机酸及其衍生物	4.3400e+06	4.7700e+06	4.7400e+06	4.5600e+06	3.5900e+06	3.8400e+06	4.3100e+06	5.6500e+06	5.1200e+06	5.5400e+06	3.7500e+06	3.5800e+06	4.7700e+06	4.3800e+06	4.9000e+06	4.5900e+06	3.5500e+06	4.4400e+06	1.2800e+06	--	--
Cho45	1-Methyladenine	Nucleotide and its derivates	1-甲基腺嘌呤	核苷酸及其衍生物	5.5400e+04	5.5200e+04	5.2400e+04	4.7500e+04	2.1300e+04	2.9200e+04	3.4400e+04	4.8900e+04	4.3800e+04	4.1100e+04	1.7600e+05	9.9100e+04	9.6700e+04	2.6900e+04	3.1000e+04	3.5400e+04	3.4400e+04	3.1000e+04	2.7900e+04	--	--
Cho1185	Quercetin 4'-O-glucoside (Spiraeoside)	Flavonol	绣线菊甙	黄酮醇	6.4500e+05	7.4800e+05	8.3900e+05	6.9100e+05	3.0000e+05	4.1200e+05	4.3800e+05	3.6900e+05	5.0700e+05	4.7600e+05	1.3000e+06	1.2900e+06	9.3600e+05	4.2300e+05	2.5300e+05	4.0200e+05	5.0000e+05	5.7300e+05	5.7800e+05	--	--
Cho519	6-Hydroxy-4-methylcoumarin	Coumarins	6-羟基-4-甲基香豆素	香豆素及其衍生物	1.0900e+05	1.0900e+05	9.4600e+04	1.0300e+05	6.0900e+04	4.3400e+04	4.0300e+04	2.7900e+04	2.8400e+04	1.8900e+04	6.2700e+04	2.6900e+04	3.4400e+04	1.6100e+05	1.3500e+05	1.5000e+05	1.7000e+05	1.4400e+05	1.6700e+05	--	--
Cho736	L-Palmitoylcarnitine	Others	棕榈酰肉碱	其它	7.0500e+04	5.8200e+04	6.0900e+04	4.9900e+04	9.0000e+00	9.0000e+00	9.0000e+00	9.0000e+00	9.0000e+00	9.0000e+00	9.0000e+00	9.0000e+00	9.0000e+00	3.3000e+05	2.2100e+05	1.0600e+05	5.1000e+05	5.3100e+05	5.7900e+05	C02990	ko00071,ko01212
Cho912	Deoxyribose 5-phosphate	Nucleotide and its derivates	2 -脱氧核糖-5-磷酸钠	核苷酸及其衍生物	2.0500e+04	3.2800e+04	3.5600e+04	2.7200e+04	1.5200e+05	9.3300e+04	9.8700e+04	9.0000e+00	9.0000e+00	9.0000e+00	9.0000e+00	9.0000e+00	9.0000e+00	2.1300e+04	2.2500e+04	1.9300e+04	2.2200e+04	2.0700e+04	1.1000e+04	--	--
Cho860	D-Glucose 6-phosphate	Carbohydrates	D-葡萄糖-6-磷酸	糖类	3.6500e+06	4.5900e+06	4.2400e+06	4.6000e+06	4.8400e+05	6.6800e+05	6.5600e+05	6.7200e+06	6.8800e+06	7.5500e+06	5.0900e+06	4.6700e+06	5.3700e+06	5.0100e+06	4.0800e+06	3.7100e+06	3.9600e+06	4.4300e+06	1.5900e+06	C00092	ko00500,ko00521,ko00524,ko00562,ko01062,ko01100,ko01130,ko02020,ko02060,ko04911,ko04917,ko04918,ko04931,ko04973,ko05111,ko05230
Cho922	D-Sedoheptuiose 7-phosphate	Carbohydrates	D-景天庚酮糖 7-磷酸	糖类	2.6600e+06	1.8600e+06	1.8600e+06	2.2000e+06	2.9500e+06	2.1500e+06	3.4200e+06	1.1600e+06	1.4800e+06	1.6700e+06	9.3900e+05	1.2200e+06	9.5700e+05	3.5500e+06	3.7000e+06	3.1200e+06	3.2300e+06	3.4500e+06	1.4800e+06	--	--
Cho85	Cytidine 5'-monophosphate (Cytidylic acid)	Nucleotide and its derivates	胞苷-5-单磷酸	核苷酸及其衍生物	1.5500e+05	1.3100e+05	1.2800e+05	1.1400e+05	1.0000e+05	1.0200e+05	1.1400e+05	2.6400e+05	3.1600e+05	3.8000e+05	2.3800e+05	1.7600e+05	2.4400e+05	8.2800e+04	6.8900e+04	7.6600e+04	7.0800e+04	6.5500e+04	6.5800e+04	C00055	ko00240,ko01100
Cho143	2'-Deoxyadenosine-5'-monophosphate	Nucleotide and its derivates	5'-单磷酸-2'-脱氧腺苷	核苷酸及其衍生物	1.7900e+05	1.8800e+05	1.8200e+05	1.5500e+05	8.5500e+04	8.3900e+04	6.7600e+04	2.4300e+05	2.0000e+05	2.0400e+05	2.1400e+05	1.9200e+05	2.0600e+05	2.1100e+05	1.8500e+05	2.0600e+05	1.7100e+05	1.7000e+05	2.0700e+05	C00360	ko00230,ko01100
Cho913	Uridine 5'-monophosphate	Nucleotide and its derivates	5-尿嘧啶核苷酸(5-UMP)	核苷酸及其衍生物	1.1300e+06	1.2900e+06	1.1900e+06	1.3400e+06	5.0600e+05	5.3900e+05	6.7600e+05	2.2700e+06	2.8200e+06	3.8500e+06	1.5300e+06	1.4900e+06	2.0100e+06	6.4100e+05	7.8400e+05	1.0600e+06	4.5500e+05	5.2400e+05	4.3400e+05	C00105	ko00240,ko01100
Cho114	N-acetylglycine	Amino acid derivatives	N-乙酰基甘氨酸	氨基酸衍生物	1.1700e+06	7.1600e+05	1.2600e+06	1.2400e+06	1.8300e+06	2.3400e+06	2.2700e+06	1.5000e+06	1.3300e+06	1.7600e+06	1.2700e+06	1.4800e+06	1.5800e+06	8.4200e+05	8.2600e+05	2.7100e+05	1.0600e+06	7.5600e+05	1.0000e+06	--	--
Cho1103	Glycitin	Isoflavone	黄豆黄苷	异黄酮	1.1400e+05	1.2800e+05	1.4600e+05	1.5000e+05	4.9300e+04	1.8800e+04	1.4700e+04	1.8200e+05	2.8900e+05	1.7100e+05	3.8300e+05	3.8900e+05	4.6900e+05	2.8800e+04	9.0000e+00	9.0000e+00	4.9800e+04	6.1600e+04	2.6500e+04	C16195	ko00943
Cho1155	Genistein 7-O-Glucoside (Genistin)	Isoflavone	染料木苷	异黄酮	2.1900e+06	2.1300e+06	2.0200e+06	2.4100e+06	1.8400e+05	1.0100e+05	1.9900e+05	1.9400e+05	2.0900e+05	2.0500e+05	1.4800e+05	2.1600e+05	2.6200e+05	5.6600e+06	5.8000e+06	6.3700e+06	4.6900e+06	4.3400e+06	5.0400e+06	C09126	ko00943
Cho1131	Quercetin 3-O-glucoside (Isotrifoliin)	Flavonol	异槲皮甙	黄酮醇	9.2100e+05	1.1000e+06	1.1000e+06	1.0700e+06	1.0600e+06	1.2600e+06	1.3500e+06	6.5600e+05	5.3800e+05	4.7600e+05	1.5200e+06	1.4000e+06	1.0600e+06	1.6900e+06	1.1600e+06	1.2400e+06	1.9100e+06	2.1400e+06	1.7400e+06	C05623	ko00944,ko01100,ko01110
Cho655	Isoliquiritigenin	Flavanone	异甘草素	黄烷酮	1.0800e+04	1.0400e+04	9.7000e+03	1.0900e+04	1.8000e+04	2.7400e+04	2.5600e+04	9.0000e+00	9.0000e+00	9.0000e+00	9.0000e+00	9.0000e+00	9.0000e+00	9.0000e+00	9.0000e+00	9.0000e+00	5.0100e+03	7.1600e+03	6.7200e+03	C08650	ko00941,ko01061,ko01110
Cho396	Vitexin 2''-O-beta-L-rhamnoside	Flavone C-glycosides	牡荆素-2-O-鼠李糖苷	黄酮碳糖苷	3.4800e+04	3.3900e+04	4.5000e+04	3.1900e+04	7.6500e+04	4.6200e+04	4.4100e+04	9.0000e+00	9.0000e+00	9.0000e+00	9.0000e+00	9.0000e+00	9.0000e+00	3.3600e+04	4.2100e+04	4.5800e+04	3.8900e+04	2.9600e+04	2.1400e+04	C12628	ko00944
Cho1257	Calycosin	Isoflavone	毛蕊异黄酮	异黄酮	1.4500e+07	1.2800e+07	1.5100e+07	1.5600e+07	2.3200e+07	2.4900e+07	2.6500e+07	2.1500e+07	2.8300e+07	2.6100e+07	2.5400e+07	2.3500e+07	2.8200e+07	3.5200e+06	5.6400e+06	6.6300e+06	4.8900e+06	3.8600e+06	5.9200e+06	C01562	ko00943,ko01110
Cho1247	Liquiritigenin	Flavanone	甘草素	黄烷酮	8.4800e+03	7.9700e+03	9.6300e+03	8.0600e+03	2.4100e+04	2.3800e+04	2.2900e+04	7.1000e+03	7.7600e+03	7.9700e+03	7.3700e+03	6.9800e+03	7.9100e+03	3.8200e+03	4.0100e+03	5.8700e+03	1.0400e+04	7.8800e+03	7.2300e+03	C09762	ko00941,ko00943,ko01061,ko01110
Cho1041	Coniferin	Hydroxycinnamoyl derivatives	松柏苷	羟基肉桂酰衍生物	6.6600e+06	5.7700e+06	6.5000e+06	6.4000e+06	6.3800e+06	6.0100e+06	8.6900e+06	3.7100e+06	4.6800e+06	3.3400e+06	1.0500e+07	1.2400e+07	7.6100e+06	3.4300e+06	2.8100e+06	3.2200e+06	4.2400e+06	4.3300e+06	4.4900e+06	C00761	ko00940
Cho698	Biochanin A	Isoflavone	鹰嘴豆素	异黄酮	2.4000e+06	2.2200e+06	2.0300e+06	2.0600e+06	7.8600e+05	6.9200e+05	7.5500e+05	1.4700e+06	1.7300e+06	2.0100e+06	3.0700e+06	1.9500e+06	1.6300e+06	3.3000e+06	4.7800e+06	4.3700e+06	3.8800e+06	4.4800e+06	3.7100e+06	C00814	ko00943,ko01061,ko01110
Cho1248	Glycitein	Isoflavone	黄豆黄素	异黄酮	1.3800e+07	1.5700e+07	1.6200e+07	1.6800e+07	1.7800e+07	2.4400e+07	2.6900e+07	2.1800e+07	2.7000e+07	2.7100e+07	2.6000e+07	2.5300e+07	2.7400e+07	3.5200e+06	5.9200e+06	5.5100e+06	5.9700e+06	4.1200e+06	5.2800e+06	C14536	ko00943,ko01110
Cho708	Methyleugenol	Hydroxycinnamoyl derivatives	丁香油酚甲醚	羟基肉桂酰衍生物	2.1500e+04	2.8900e+04	2.0600e+04	3.1300e+04	3.6100e+04	2.8500e+04	2.7000e+04	9.0000e+00	9.0000e+00	9.0000e+00	3.4200e+04	2.3800e+04	1.4700e+04	3.1000e+04	3.1200e+04	2.7800e+04	2.9300e+04	3.3300e+04	3.7800e+04	C10454	ko00940
Cho1211	6-Hydroxydaidzein	Isoflavone	6-羟基黄豆苷原	异黄酮	2.2800e+06	2.2500e+06	2.5300e+06	2.7400e+06	4.8200e+05	5.0300e+05	6.3300e+05	3.5100e+05	4.1900e+05	3.4500e+05	4.8600e+05	4.1900e+05	4.5000e+05	3.9300e+06	3.2500e+06	3.7100e+06	3.4300e+06	3.2200e+06	3.7800e+06	C14314	ko00943,ko01110
Cho1216	2'-Hydroxydaidzein	Isoflavone	2'-羟基黄豆苷元	异黄酮	2.1300e+07	2.1200e+07	2.1400e+07	1.8900e+07	4.1000e+06	4.1300e+06	5.5400e+06	2.9900e+06	3.7200e+06	2.9500e+06	4.4200e+06	3.5400e+06	4.0100e+06	3.1400e+07	2.9800e+07	2.8700e+07	3.2700e+07	2.7000e+07	2.8100e+07	C02495	ko00943
Cho1160	Kaempferol 3-O-galactoside (Trifolin)	Flavonol	三叶豆甙	黄酮醇	4.7800e+07	4.7700e+07	4.9600e+07	5.0000e+07	1.9200e+07	1.5000e+07	1.6200e+07	4.0400e+07	4.2600e+07	3.8700e+07	4.9100e+07	4.9000e+07	5.1300e+07	5.2300e+07	5.2700e+07	5.4200e+07	7.2200e+07	6.5200e+07	6.8000e+07	C12626	ko00944
Cho1241	2'-Hydroxygenistein	Isoflavone	羟基金雀异黄素	异黄酮	6.3500e+06	6.8200e+06	7.2400e+06	7.2300e+06	5.0300e+05	3.3400e+05	3.0200e+05	6.3100e+05	6.9800e+05	5.0700e+05	6.9600e+06	3.9800e+06	3.7000e+06	9.9100e+06	7.0500e+06	5.3900e+06	1.7700e+07	1.6900e+07	1.5500e+07	C12134	ko00943
Cho1095	Afzelechin (3,5,7,4'-Tetrahydroxyflavan)	Flavanone	阿福豆素	黄烷酮	1.5700e+05	1.6200e+05	1.8100e+05	1.7100e+05	1.5800e+05	1.3200e+05	1.9200e+05	3.0700e+05	3.1100e+05	2.8500e+05	2.0600e+05	2.4600e+05	2.8400e+05	5.7300e+04	5.3100e+04	5.2300e+04	5.8700e+04	5.2400e+04	5.9500e+04	C09320	ko00941,ko01110
Cho1314	3,7-Di-O-methylquercetin	Flavonol	3,7-二-O-甲基槲皮素	黄酮醇	8.1900e+05	7.2300e+05	7.9700e+05	8.7000e+05	4.4400e+06	3.9800e+06	2.4100e+06	1.4100e+05	9.1400e+04	9.2100e+04	3.5700e+05	3.2400e+05	2.2900e+05	5.2200e+04	3.2300e+04	3.3900e+04	7.9200e+04	7.7600e+04	8.4200e+04	C01265	ko00944
Cho1325	Prunetin	Isoflavone	李属异黄酮	异黄酮	3.7000e+07	3.8100e+07	3.8500e+07	3.7300e+07	2.2300e+07	2.1400e+07	2.5100e+07	2.9700e+07	2.9700e+07	3.3200e+07	4.7700e+07	3.8000e+07	3.4600e+07	4.0200e+07	5.0400e+07	4.6600e+07	4.6000e+07	4.6300e+07	4.3200e+07	C10521	ko00943
Cho1217	Tricetin	Flavone	五羟黄酮	黄酮	1.1900e+07	1.2300e+07	1.2700e+07	1.2700e+07	2.5300e+07	2.4800e+07	2.6500e+07	7.2700e+06	8.1000e+06	6.5000e+06	1.3800e+07	1.3500e+07	1.3600e+07	1.7800e+06	1.5400e+06	1.8000e+06	2.9700e+06	2.4700e+06	2.6400e+06	C10192	ko00941
Cho1114	p-Coumaryl alcohol	Hydroxycinnamoyl derivatives	对-香豆醇	羟基肉桂酰衍生物	1.2500e+04	1.6200e+04	1.7200e+04	1.5500e+04	9.0000e+00	9.0000e+00	9.0000e+00	9.0000e+00	9.0000e+00	9.0000e+00	9.0000e+00	9.0000e+00	9.0000e+00	6.3200e+04	3.0900e+04	2.1900e+04	2.5100e+04	4.9700e+04	4.9500e+04	C02646	ko00940,ko01061,ko01100,ko01110
Cho1036	2-Methylglutaric acid	Organic acids	2-甲基戊二酸	有机酸及其衍生物	1.1200e+06	1.2200e+06	1.3300e+06	1.3500e+06	2.0300e+06	2.2700e+06	2.0500e+06	1.6400e+06	1.2100e+06	1.5200e+06	1.0100e+06	1.0200e+06	1.1400e+06	8.8400e+05	9.2800e+05	1.2000e+06	7.3600e+05	8.2300e+05	8.5700e+05	--	--
Cho914	D-Fructose 6-phosphate	Carbohydrates	D-果糖-6-磷酸	糖类	1.2400e+06	1.1900e+06	1.2300e+06	1.2100e+06	5.8600e+05	5.0300e+05	5.0900e+05	1.7900e+06	1.7100e+06	1.9600e+06	1.3200e+06	1.1500e+06	1.3500e+06	1.2200e+06	1.2900e+06	1.2100e+06	1.3200e+06	1.3500e+06	9.5000e+05	C00085	ko00052,ko00500,ko00680,ko00710,ko01100,ko01120,ko01200,ko04152,ko04922,ko04931,ko05230
Cho993	N6-Succinyl Adenosine	Nucleotide and its derivates	N6-琥珀酰腺苷	核苷酸及其衍生物	8.9200e+05	8.6100e+05	9.4800e+05	9.6700e+05	1.1000e+05	1.1100e+05	1.6200e+05	2.7700e+06	2.3700e+06	2.2600e+06	7.9200e+05	7.5700e+05	8.4300e+05	7.6800e+05	8.2800e+05	5.5700e+05	3.9800e+05	7.0200e+05	9.3700e+05	--	--
Cho1027	5-hydroxyhexanoic acid	Organic acids	5-羟基己酸	有机酸及其衍生物	5.7700e+04	6.0100e+04	6.1200e+04	6.4400e+04	8.2700e+04	8.8500e+04	8.1600e+04	6.5000e+04	4.4300e+04	4.8300e+04	4.8700e+04	5.5400e+04	5.1100e+04	6.3400e+04	4.7300e+04	5.2800e+04	5.6600e+04	8.4500e+04	5.7000e+04	--	--
Cho972	8-Hydroxy-2-deoxyguanosine	Nucleotide and its derivates	8-羟基-2-脱氧鸟苷	核苷酸及其衍生物	1.8700e+04	1.7200e+04	1.6900e+04	1.4400e+04	9.0000e+00	9.0000e+00	9.0000e+00	4.8300e+04	4.1600e+04	4.1100e+04	3.3100e+04	2.6900e+04	3.1400e+04	1.7700e+04	1.5900e+04	2.1000e+04	1.1100e+04	1.2900e+04	1.1400e+04	--	--
Cho852	Allysine(6-Oxo DL-Norleucine)	Amino acid derivatives	烯丙酯	氨基酸衍生物	1.3800e+05	1.5000e+05	1.2000e+05	1.3500e+05	1.5000e+05	1.4800e+05	1.3600e+05	1.6900e+05	1.8800e+05	1.8000e+05	1.2800e+05	1.5000e+05	1.5300e+05	8.7800e+04	1.4200e+05	1.3700e+05	7.7000e+04	1.0400e+05	5.5200e+04	C04076	ko00300,ko00310,ko00960,ko01060,ko01064,ko01100,ko01110,ko01130,ko01230
Cho652	6-MethylCoumarin	Coumarins	6-甲基香豆素	香豆素及其衍生物	2.1100e+06	1.9500e+06	1.9200e+06	1.9200e+06	2.2300e+06	2.3700e+06	2.3300e+06	2.5100e+06	1.8000e+06	2.0200e+06	2.9700e+06	2.5600e+06	2.4300e+06	1.3400e+06	1.2900e+06	1.2700e+06	1.2600e+06	1.2500e+06	1.2700e+06	--	--
Cho665	Rhamnetin (7-O-methxyl quercetin)	Flavonol	7-氧甲基槲皮素	黄酮醇	9.0000e+00	9.0000e+00	9.0000e+00	9.0000e+00	1.7600e+04	1.8200e+04	1.5500e+04	9.0000e+00	9.0000e+00	9.0000e+00	9.0000e+00	9.0000e+00	9.0000e+00	9.0000e+00	9.0000e+00	9.0000e+00	9.0000e+00	9.0000e+00	9.0000e+00	--	--
Cho1028	Aminophylline	Alkaloids	氨茶碱	生物碱	2.1500e+04	2.1600e+04	2.6900e+04	1.9300e+04	9.0000e+00	9.0000e+00	9.0000e+00	9.0000e+00	9.0000e+00	9.0000e+00	7.9600e+04	1.1000e+05	6.3400e+04	9.0000e+00	9.0000e+00	9.0000e+00	9.0000e+00	9.0000e+00	9.0000e+00	--	--
Cho126	N-Acetylthreonine	Amino acid derivatives	N-乙酰基苏氨酸	氨基酸衍生物	1.0700e+05	9.5800e+04	9.1000e+04	1.0300e+05	1.6000e+05	1.3000e+05	1.3800e+05	7.6000e+04	8.3900e+04	7.9200e+04	4.6000e+04	7.8300e+04	6.3800e+04	7.3900e+04	7.3600e+04	9.3000e+04	7.1500e+04	1.0300e+05	7.4800e+04	--	--
Cho21	H-HomoArg-OH	Amino acid derivatives	高精氨酸	氨基酸衍生物	7.2400e+04	6.7600e+04	7.0700e+04	7.2300e+04	6.1700e+04	6.9300e+04	5.7600e+04	4.6400e+04	4.1900e+04	3.7200e+04	2.8100e+05	1.8900e+05	1.3100e+05	2.8200e+04	3.1900e+04	1.8800e+04	1.8700e+04	1.9300e+04	2.5100e+04	--	--
Cho266	Pelargonidin 3-O-beta-D-glucoside（Callistephin chloride)	Anthocyanins	天竺葵素-3-O-葡萄糖苷	花青素	1.3800e+06	1.2300e+06	1.4200e+06	1.1000e+06	9.0000e+00	9.0000e+00	9.0000e+00	9.0000e+00	9.0000e+00	9.0000e+00	9.0000e+00	9.0000e+00	9.0000e+00	2.3300e+06	2.4100e+06	1.9200e+06	5.3100e+06	2.7900e+06	2.6800e+06	--	--
Cho610	Sissotrin	Isoflavone	鹰嘴豆素 7-O-葡萄糖苷(印度黄檀苷)	异黄酮	3.6100e+07	3.5300e+07	3.5100e+07	3.4300e+07	3.8200e+07	3.8900e+07	3.9800e+07	3.6700e+07	3.9100e+07	3.7700e+07	4.0000e+07	3.9100e+07	3.9700e+07	1.9800e+07	2.3200e+07	2.3700e+07	2.8200e+07	2.4600e+07	2.6800e+07	C05376	ko00943
Cho1285	Syringetin	Flavonol	丁香亭	黄酮醇	1.6900e+05	2.7800e+05	3.1000e+05	2.2900e+05	4.4200e+05	4.1800e+05	4.0900e+05	1.6800e+05	8.1700e+04	1.1400e+05	4.7400e+05	3.4200e+05	3.7700e+05	8.4500e+04	7.2500e+04	1.3900e+05	1.3700e+05	1.3400e+05	1.4000e+05	C11620	ko00944
Cho1083	Esculetin (6,7-dihydroxycoumarin)	Coumarins	秦皮乙素	香豆素及其衍生物	3.9800e+04	6.1700e+04	5.0700e+04	4.7400e+04	9.0000e+00	9.0000e+00	9.0000e+00	9.0000e+00	9.0000e+00	9.0000e+00	8.4300e+04	7.4200e+04	6.1000e+04	9.6900e+04	7.3500e+04	6.3800e+04	9.2800e+04	1.0200e+05	9.6800e+04	C09263	ko01061
Cho1110	6-Methoxy-7,8-DihydroxyCoumarin	Coumarins	秦皮素	香豆素及其衍生物	4.9700e+04	4.4000e+04	6.7500e+04	5.9800e+04	3.0100e+04	3.4100e+04	2.7700e+04	9.0000e+00	9.0000e+00	9.0000e+00	2.4100e+04	2.2200e+04	1.5100e+04	1.2200e+05	1.7200e+05	2.9900e+05	4.8200e+04	1.3600e+05	5.4200e+04	--	--
Cho1037	Esculin (6,7-Dihydroxycoumarin-6-glucoside)	Coumarins	秦皮甲素	香豆素及其衍生物	3.3600e+06	3.1800e+06	3.3200e+06	3.3900e+06	1.3000e+06	8.0700e+05	1.1300e+06	2.5900e+06	3.2600e+06	2.6900e+06	1.0000e+07	1.0400e+07	8.5400e+06	8.7700e+05	7.1900e+05	8.4300e+05	1.6400e+06	1.6500e+06	1.2500e+06	--	--
Cho552	Eudesmic acid (3,4,5-trimethoxybenzoic acid)	Benzoic acid derivatives	3,4,5-三甲氧基苯甲酸	苯甲酸衍生物	6.1100e+03	6.2700e+03	7.4400e+03	6.4800e+03	2.8100e+04	1.9400e+04	1.6800e+04	5.7000e+03	3.6000e+03	3.3700e+03	5.0100e+03	8.3800e+03	8.0000e+03	5.6000e+03	4.6600e+03	5.0100e+03	1.7800e+03	2.2900e+03	5.5200e+03	--	--
Cho620	Butein	Flavanone	紫铆因	黄烷酮	3.1600e+04	3.0000e+04	2.3000e+04	2.6600e+04	7.9300e+04	7.6900e+04	7.3700e+04	9.5300e+03	1.0600e+04	1.3500e+04	1.5400e+04	1.1700e+04	1.4100e+04	8.1600e+03	1.0100e+04	7.6300e+03	1.2600e+04	1.3800e+04	1.3500e+04	C08578	ko00941
Cho1132	Quercetin 7-O-β-D-Glucuronide	Flavonol	木犀草素7-O-葡糖醛酸	黄酮醇	9.8600e+06	8.1300e+06	6.0800e+06	6.0300e+06	1.1700e+07	1.1200e+07	1.1600e+07	9.1200e+06	9.5100e+06	9.8000e+06	4.5300e+06	4.1300e+06	3.3600e+06	3.8700e+06	4.6100e+06	4.5700e+06	6.3500e+06	6.3700e+06	6.0100e+06	--	--
Cho1221	Sinapinaldehyde	Hydroxycinnamoyl derivatives	芥子醛	羟基肉桂酰衍生物	4.6900e+04	5.6000e+04	6.7700e+04	5.7200e+04	4.1800e+04	4.5900e+04	4.0600e+04	2.3000e+04	2.0900e+04	1.9000e+04	3.6700e+04	3.8200e+04	3.6700e+04	1.0800e+05	1.1600e+05	1.1700e+05	6.8500e+04	1.2900e+05	7.5200e+04	--	--
Cho1206	p-Coumaraldehyde	Hydroxycinnamoyl derivatives	香豆醛	羟基肉桂酰衍生物	1.3500e+04	1.4700e+04	1.5200e+04	1.3100e+04	9.1200e+03	6.3600e+03	7.9300e+03	1.2400e+04	7.9700e+03	9.0600e+03	6.3700e+04	5.2900e+04	3.6000e+04	1.0400e+04	7.9200e+03	4.8500e+03	5.7600e+03	1.1700e+04	6.0200e+03	C05608	ko00940,ko01061,ko01100,ko01110
Cho716	Cafestol	Hydroxycinnamoyl derivatives	咖啡油醇	羟基肉桂酰衍生物	6.4900e+04	6.5100e+04	6.2500e+04	5.7400e+04	8.8300e+04	6.8500e+04	7.3400e+04	6.8300e+04	6.4600e+04	5.2200e+04	5.3300e+04	5.2700e+04	3.7200e+04	5.8200e+04	6.4400e+04	4.8400e+04	4.5300e+04	4.8200e+04	3.9600e+04	--	--
Cho1280	Homoeriodictyol	Flavanone	高圣草酚	黄烷酮	8.7100e+06	8.8300e+06	9.1700e+06	9.0600e+06	2.4500e+07	2.5600e+07	2.3600e+07	4.0100e+06	2.3600e+06	3.1700e+06	8.7200e+06	8.1300e+06	8.0900e+06	4.1300e+06	3.1600e+06	3.0300e+06	4.2200e+06	4.7300e+06	4.0300e+06	C09756	ko00941
Cho1322	Isosakuranetin (4'-Methylnaringenin)	Flavanone	异樱花亭	黄烷酮	1.9500e+05	2.0000e+05	2.0500e+05	2.0900e+05	4.6100e+05	4.8900e+05	6.7100e+05	8.6100e+04	8.2000e+04	6.8000e+04	2.1000e+05	2.3400e+05	1.8200e+05	6.3200e+04	7.1100e+04	6.1700e+04	6.4400e+04	6.2800e+04	6.2000e+04	--	--
Cho363	Kaempferol-3-O-robinoside-7-O-rhamnoside (Robinin)	Flavonol	刺槐素	黄酮醇	4.0000e+04	3.5100e+04	5.8300e+04	4.2700e+04	5.5300e+04	5.9600e+04	5.6100e+04	1.7000e+04	1.1600e+04	1.5100e+04	1.8300e+05	2.1600e+05	1.2100e+05	9.0000e+00	9.0000e+00	9.0000e+00	9.0000e+00	9.0000e+00	9.0000e+00	--	--
Cho1274	Butin	Flavone	紫铆素	黄酮	6.8800e+06	7.2100e+06	7.4600e+06	7.5000e+06	5.6100e+06	3.9300e+06	3.8600e+06	1.4900e+06	1.2900e+06	1.4000e+06	2.8000e+06	2.5000e+06	2.5100e+06	9.9100e+06	1.1900e+07	1.4600e+07	1.0100e+07	8.3600e+06	9.6100e+06	C09614	ko00941
Cho1051	Pantetheine	Vitamins	泛酰巯基乙胺	维生素类	7.9100e+04	9.3000e+04	8.8500e+04	9.4000e+04	1.0200e+05	1.2100e+05	1.4600e+05	1.6500e+05	1.5900e+05	1.4200e+05	5.9600e+04	8.5600e+04	1.0000e+05	6.1800e+04	1.0300e+05	1.1100e+05	5.2400e+04	6.1000e+04	7.1100e+04	C00831	ko00332,ko00770,ko01130
Cho1104	Myricetin 3-O-galactoside	Flavonol	杨梅酮 3-O-半乳糖苷	黄酮醇	7.7700e+03	8.8000e+03	1.1400e+04	1.0800e+04	1.3800e+04	1.2200e+04	1.6300e+04	8.8400e+03	6.7500e+03	8.1300e+03	9.1800e+03	1.0400e+04	1.0100e+04	4.5700e+04	4.8700e+04	3.8600e+04	1.2100e+04	1.5000e+04	1.2600e+04	--	--
Cho1230	Formononetin 7-O-glucoside (Ononin)	Isoflavone	芒柄花苷	异黄酮	2.4900e+04	3.0000e+04	2.9000e+04	2.8900e+04	9.0000e+00	9.0000e+00	9.0000e+00	9.0000e+00	9.0000e+00	9.0000e+00	9.0000e+00	9.0000e+00	9.0000e+00	6.2700e+04	6.2500e+04	7.7800e+04	7.1700e+04	5.9600e+04	6.5800e+04	C10509	ko00943
Cho1232	7,4'-Dihydroxyflavone	Flavone	7,4'-二羟基黄酮	黄酮	5.5900e+03	9.6700e+03	6.8200e+03	8.7200e+03	9.0000e+00	9.0000e+00	9.0000e+00	9.0000e+00	9.0000e+00	9.0000e+00	9.0000e+00	9.0000e+00	9.0000e+00	1.1100e+04	1.3200e+04	1.2100e+04	7.3600e+03	8.8700e+03	1.1700e+04	C12123	ko00941,ko00943
Cho1254	Morin	Flavonol	桑色素水合物	黄酮醇	3.1200e+05	3.9600e+05	4.4300e+05	4.4600e+05	1.1100e+05	8.6600e+04	4.6300e+04	2.3300e+04	2.7000e+04	2.4400e+04	1.3900e+05	1.2000e+05	1.0200e+05	4.6700e+05	2.5000e+05	2.8000e+05	6.2300e+05	7.8300e+05	7.7900e+05	--	--
Cho641	Psoralen	Coumarins	补骨脂素	香豆素及其衍生物	1.9100e+05	1.6500e+05	1.4800e+05	1.8700e+05	1.5300e+05	1.9100e+05	1.8400e+05	1.4200e+05	1.2400e+05	1.4200e+05	2.2300e+05	2.1000e+05	1.7100e+05	1.2900e+05	1.1600e+05	1.0200e+05	1.2900e+05	1.4200e+05	1.4900e+05	C09305	ko01061,ko01110
Cho375	Daphnetin	Coumarins	瑞香素	香豆素及其衍生物	4.6400e+04	4.2300e+04	4.7300e+04	6.0300e+04	1.1300e+05	1.1400e+05	1.4000e+05	5.6400e+04	2.3000e+04	4.7600e+04	3.9500e+04	3.5800e+04	3.8200e+04	2.0300e+04	2.9800e+04	1.6100e+04	9.0000e+00	9.0000e+00	9.0000e+00	--	--
Cho580	Scoparone	Coumarins	滨蒿內酯	香豆素及其衍生物	3.2300e+04	2.6300e+04	2.8400e+04	2.8300e+04	4.4400e+04	3.4000e+04	3.7900e+04	3.5100e+04	3.7900e+04	3.8400e+04	2.4900e+04	2.6800e+04	3.5500e+04	9.0000e+00	9.0000e+00	9.0000e+00	9.0000e+00	9.0000e+00	9.0000e+00	--	--
Cho389	Cyanidin	Anthocyanins	矢车菊素	花青素	5.5500e+05	4.8500e+05	4.7800e+05	4.7500e+05	4.6500e+05	4.1200e+05	4.0300e+05	7.4700e+05	8.6000e+05	7.4300e+05	1.1100e+06	9.1300e+05	9.7700e+05	9.5500e+04	1.0000e+05	1.1000e+05	4.6900e+05	4.2300e+05	3.6900e+05	C05905	ko00941,ko00942,ko01061,ko01110
Cho839	D-glucoronic acid	Carbohydrates	葡萄糖醛酸	糖类	1.1500e+06	1.2600e+06	1.1700e+06	1.2000e+06	1.6400e+06	1.1700e+06	1.1700e+06	1.0900e+06	9.5000e+05	1.3800e+06	1.4900e+06	1.3500e+06	1.0900e+06	9.1000e+05	1.4500e+06	1.2100e+06	1.1300e+06	1.0800e+06	3.5700e+05	C00191	ko00040,ko00053,ko00520,ko00562,ko01100
Cho73	Cytidine	Nucleotide and its derivates	胞苷	核苷酸及其衍生物	5.4800e+06	5.3500e+06	5.1800e+06	5.1800e+06	3.6000e+06	4.4500e+06	6.1100e+06	7.3400e+06	8.8600e+06	8.2800e+06	5.5200e+06	3.4700e+06	4.6200e+06	5.5400e+06	5.2300e+06	5.9400e+06	4.1100e+06	4.2200e+06	4.2100e+06	C00475	ko00240,ko01100
Cho179	Guanosine 3',5'-cyclic monophosphate	Nucleotide and its derivates	鸟苷 3',5'-环一磷酸	核苷酸及其衍生物	1.1600e+05	1.4100e+05	1.1700e+05	9.3800e+04	1.0600e+05	1.0300e+05	2.0700e+05	5.9200e+04	1.6200e+05	3.1900e+05	6.1100e+04	5.9300e+04	1.0800e+05	5.5200e+04	6.7000e+04	4.8400e+04	3.8800e+04	7.0900e+04	1.1800e+05	C00942	ko00230,ko04022,ko04270,ko04540,ko04611,ko04713,ko04730,ko04740,ko04744,ko04921,ko04923,ko04924,ko04925,ko04970,ko04976
Cho934	2'-Deoxyuridine	Nucleotide and its derivates	2'-脱氧尿苷	核苷酸及其衍生物	3.1100e+04	3.1600e+04	3.6400e+04	4.4000e+04	1.4800e+04	1.4700e+04	1.3900e+04	4.2000e+04	5.1000e+04	5.6100e+04	1.2800e+05	5.9700e+04	6.8400e+04	2.9400e+04	2.0100e+04	8.9300e+03	2.2200e+04	1.1300e+04	8.0600e+03	C00526	ko00240
Cho198	Deoxyadenosine	Nucleotide and its derivates	2-脱氧腺苷	核苷酸及其衍生物	9.7400e+06	9.3600e+06	9.4400e+06	8.6000e+06	8.2900e+05	1.0600e+06	1.0700e+06	4.7600e+06	4.6200e+06	4.6200e+06	1.9400e+07	1.0100e+07	9.2900e+06	1.4100e+07	7.5400e+06	4.5400e+06	1.0300e+07	1.3000e+07	1.1500e+07	C00559	ko00230,ko01100
Cho1005	2-(dimethylamino)guanosine	Nucleotide and its derivates	二甲基鸟苷	核苷酸及其衍生物	1.0600e+05	9.8800e+04	9.3400e+04	9.6200e+04	3.5900e+04	3.1300e+04	3.1900e+04	5.0500e+04	4.5800e+04	4.7300e+04	1.4000e+05	6.9300e+04	1.1800e+05	1.8300e+05	1.4700e+05	1.1200e+05	1.3600e+05	1.9100e+05	1.7600e+05	--	--
Cho891	β-Pseudouridine	Nucleotide and its derivates	假尿苷	核苷酸及其衍生物	4.5800e+05	6.4300e+05	5.7600e+05	6.3900e+05	4.2200e+05	4.0600e+05	6.4300e+05	8.1600e+05	8.9300e+05	7.5300e+05	9.9000e+05	5.7700e+05	6.2200e+05	3.9600e+05	3.9900e+05	4.3100e+05	3.3600e+05	3.9100e+05	1.3200e+05	C02067	ko00240
Cho936	Hypoxanthine-9-β-D-arabinofuranoside	Nucleotide and its derivates	阿糖肌苷	核苷酸及其衍生物	1.3600e+06	1.6300e+06	1.6800e+06	1.6700e+06	2.5500e+05	3.1400e+05	3.7000e+05	1.6800e+06	2.3100e+06	2.2000e+06	1.2600e+06	1.0300e+06	1.5200e+06	2.5700e+06	2.4800e+06	1.5500e+06	2.7400e+06	2.5400e+06	1.2100e+06	--	--
