# Supplementary material for: Widely Targeted Metabolomics Analysis Reveals the Effect of Flooding Stress on the Synthesis of Flavonoids in Chrysanthemum morifolium
Source: Molecules. 2019 Oct 14;24(20):3695. doi: 10.3390/molecules24203695 (PMC6832227; doi:10.3390/molecules24203695)
Supplement: Supplementary file 1 [file molecules-24-03695-s001.zip › supplementary materials/Table S3-venn result.xls]

Index	Compounds	Class	BS-CK_vs_BS-FT	FBS-CK_vs_FBS-FT	cpd_ID	kegg_map
Cho460	methylQuercetin O-hexoside	Flavonol	TRUE	TRUE	--	--
Cho611	O-methylChrysoeriol 5-O-hexoside	Flavone	TRUE	FALSE	--	--
Cho377	N', N''-di-p-coumaroylspermidine	Phenolamides	TRUE	FALSE	--	--
Cho442	Naringenin C-hexoside	Flavone C-glycosides	TRUE	TRUE	--	--
Cho614	Chrysin O-malonylhexoside	Flavone	TRUE	FALSE	--	--
Cho423	C-pentosyl-C-hexosyl-apigenin	Flavone C-glycosides	FALSE	TRUE	--	--
Cho466	Apigenin C-glucoside	Flavone C-glycosides	TRUE	TRUE	--	--
Cho487	Kaempferide	Flavonol	FALSE	TRUE	C10098	ko00944
Cho326	Peonidin O-hexoside	Anthocyanins	FALSE	TRUE	--	--
Cho189	Nicotinic acid-hexoside	Nicotinic acid derivatives	TRUE	FALSE	--	--
Cho576	Quercetin-3,4'-O-di-beta-glucopyranoside	Flavonol	TRUE	FALSE	--	--
Cho759	9-Hydroxy-(10E,12Z,15Z)-octadecatrienoic acid	Lipids_Fatty acids	TRUE	FALSE	--	--
Cho577	Chrysin O-hexoside	Flavone	TRUE	TRUE	--	--
Cho359	di-C,C-hexosyl-luteolin	Flavone C-glycosides	FALSE	TRUE	--	--
Cho391	Luteolin 6-C-glucoside	Flavone C-glycosides	TRUE	TRUE	--	--
Cho392	Limocitrin O-hexoside	Flavone	TRUE	FALSE	--	--
Cho393	C-hexosyl-apigenin O-hexosyl-O-hexoside	Flavone C-glycosides	TRUE	FALSE	--	--
Cho1330	Velutin	Flavone	TRUE	FALSE	--	--
Cho1073	Caffeic acid O-glucoside	Hydroxycinnamoyl derivatives	TRUE	FALSE	--	--
Cho527	Isorhamnetin O-hexoside	Flavonol	TRUE	FALSE	--	--
Cho394	C-hexosyl-chrysoeriol O-hexoside	Flavone C-glycosides	TRUE	FALSE	--	--
Cho204	DIMBOA glucoside	Others	TRUE	FALSE	C04831	ko00402
Cho723	DGMG (18:2) isomer1	Lipids_Glycerolipids	TRUE	FALSE	--	--
Cho737	LysoPC 16:1	Lipids_Glycerophospholipids	TRUE	FALSE	--	--
Cho97	Xanthine	Nucleotide and its derivates	TRUE	FALSE	C00385	ko00230,ko00232,ko01060,ko01065,ko01100,ko01110,ko01120
Cho632	Tricin	Flavone	TRUE	FALSE	--	--
Cho699	MAG (18:4) isomer2	Lipids_Glycerolipids	FALSE	TRUE	--	--
Cho750	MAG (18:1) isomer2	Lipids_Glycerolipids	TRUE	FALSE	--	--
Cho428	5-Methoxy-N,N-dimethyltryptamine	Tryptamine derivatives	TRUE	FALSE	--	--
Cho74	2-Aminoadipic acid (L-Homoglutamic acid)	Amino acids	TRUE	FALSE	C00956	ko00300,ko00310,ko00311,ko01100,ko01110,ko01130,ko01210,ko01230
Cho75	Aspartic acid di-O-glucoside	Amino acid derivatives	TRUE	FALSE	--	--
Cho284	Gallic acid O-feruloyl-O-hexosyl-O-hexoside	Hydroxycinnamoyl derivatives	FALSE	TRUE	--	--
Cho463	Peonidin	Anthocyanins	FALSE	TRUE	--	--
Cho360	Syringetin 3-O-hexoside	Flavonol	TRUE	FALSE	--	--
Cho456	Syringetin 5-O-hexoside	Flavone	TRUE	FALSE	--	--
Cho354	Chrysoeriol O-glucuronic acid-O-hexoside	Flavone	FALSE	TRUE	--	--
Cho378	Luteolin 3',7-di-O-glucoside	Flavone	TRUE	FALSE	--	--
Cho464	Isorhamnetin 5-O-hexoside	Flavonol	TRUE	TRUE	--	--
Cho483	Chrysoeriol O-hexosyl-O-pentoside	Flavone	FALSE	TRUE	--	--
Cho493	Syringetin 7-O-hexoside	Flavone	TRUE	FALSE	--	--
Cho278	8-C-hexosyl-hesperetin O-hexoside	Flavone C-glycosides	TRUE	TRUE	--	--
Cho282	Eriodictiol 6-C-hexoside 8-C-hexoside-O-hexoside	Flavone C-glycosides	TRUE	FALSE	--	--
Cho291	Chrysoeriol 6-C-hexoside 8-C-hexoside-O-hexoside	Flavone C-glycosides	TRUE	TRUE	--	--
Cho298	C-hexosyl-luteolin O-hexoside	Flavone C-glycosides	TRUE	TRUE	--	--
Cho312	6-C-hexosyl-luteolin O-hexoside	Flavone C-glycosides	TRUE	TRUE	--	--
Cho319	Eriodictiol C-hexosyl-O-hexoside	Flavone C-glycosides	TRUE	TRUE	--	--
Cho327	C-hexosyl-luteolin C-pentoside	Flavone C-glycosides	TRUE	TRUE	--	--
Cho342	6-C-hexosyl luteolin O-pentoside	Flavone C-glycosides	TRUE	TRUE	--	--
Cho379	8-C-hexosyl-luteolin O-pentoside	Flavone C-glycosides	TRUE	FALSE	--	--
Cho413	Chrysoeriol C-hexosyl-O-rhamnoside	Flavone C-glycosides	FALSE	TRUE	--	--
Cho469	Apigenin 6-C-pentoside	Flavone C-glycosides	TRUE	TRUE	--	--
Cho522	8-C-hexosyl-apigenin O-sinapoylhexoside	Flavone C-glycosides	TRUE	FALSE	--	--
Cho357	C-hexosyl-apigenin C-pentoside	Flavone C-glycosides	TRUE	TRUE	--	--
Cho367	8-C-hexosyl chrysoeriol O-hexoside	Flavone C-glycosides	FALSE	TRUE	--	--
Cho448	Chrysoeriol 8-C-hexoside	Flavone C-glycosides	TRUE	TRUE	--	--
Cho386	Quercetin 7-O-malonylhexosyl-hexoside	Flavonol	FALSE	TRUE	--	--
Cho640	Tricin 4'-O-��-guaiacylglycerol	Flavonolignan	TRUE	FALSE	--	--
Cho565	Isoquinoline	Alkaloids	FALSE	TRUE	--	--
Cho289	6,7-dihydroxycoumarin 6-O-quinic acid	Coumarins	FALSE	TRUE	--	--
Cho235	Methoxyindoleacetic acid	Indole derivatives	TRUE	TRUE	C05660	ko00380
Cho236	3-Indoleacetonitrile	Indole derivatives	FALSE	TRUE	C02938	ko00380
Cho722	LysoPC 16:1 (2n isomer)	Lipids_Glycerophospholipids	TRUE	FALSE	--	--
Cho735	LysoPC 18:2	Lipids_Glycerophospholipids	TRUE	FALSE	--	--
Cho745	LysoPC 18:3	Lipids_Glycerophospholipids	FALSE	TRUE	--	--
Cho704	LysoPC 16:2 (2n isomer)	Lipids_Glycerophospholipids	TRUE	FALSE	--	--
Cho715	LysoPE 14:0	Lipids_Glycerophospholipids	TRUE	FALSE	--	--
Cho719	LysoPC 14:0	Lipids_Glycerophospholipids	TRUE	FALSE	--	--
Cho731	LysoPE 18:2 (2n isomer)	Lipids_Glycerophospholipids	TRUE	FALSE	--	--
Cho757	LysoPC 18:1	Lipids_Glycerophospholipids	TRUE	FALSE	--	--
Cho765	LysoPE 18:0	Lipids_Glycerophospholipids	TRUE	FALSE	--	--
Cho83	iP7G	Nucleotide and its derivates	TRUE	FALSE	--	--
Cho241	Indole	Indole derivatives	TRUE	TRUE	C00463	ko00380,ko00400,ko00402,ko01100,ko01110,ko04974
Cho254	Luteolin 6-C-hexoside 8-C-hexosyl-O-hexoside	Flavone C-glycosides	TRUE	TRUE	--	--
Cho420	Phellodensin F	Others	TRUE	TRUE	--	--
Cho534	Tricin 4'-O-(��-guaiacylglyceryl) ether 7-O-hexoside	Flavonolignan	TRUE	FALSE	--	--
Cho705	Phytocassane D	Terpenoids	TRUE	FALSE	--	--
Cho682	4-Hydroxysphinganine	Lipids_Fatty acids	TRUE	TRUE	C12144	ko00600,ko01100
Cho683	Phytocassane C	Terpenoids	FALSE	TRUE	--	--
Cho718	LysoPC 15:1	Lipids_Glycerophospholipids	TRUE	FALSE	--	--
Cho743	MAG (18:1) isomer1	Lipids_Glycerolipids	TRUE	FALSE	--	--
Cho744	PC 19:2/16:0	Lipids_Glycerophospholipids	TRUE	TRUE	--	--
Cho753	MGMG (18:2) isomer2	Lipids_Glycerolipids	TRUE	FALSE	--	--
Cho755	LysoPC 18:0 (2n isomer)	Lipids_Glycerophospholipids	TRUE	FALSE	--	--
Cho761	LysoPC 17:0	Lipids_Glycerophospholipids	FALSE	TRUE	--	--
Cho1347	9,10-EODE	Lipids_Fatty acids	TRUE	FALSE	--	--
Cho1339	13-HpOTrE(r)	Lipids_Fatty acids	TRUE	FALSE	--	--
Cho1336	13-HOTrE(r)	Lipids_Fatty acids	FALSE	TRUE	--	--
Cho1352	12,13-EODE	Lipids_Fatty acids	TRUE	FALSE	--	--
Cho1338	13-HPODE	Lipids_Fatty acids	TRUE	FALSE	C04717	ko00591,ko01100
Cho861	Citramalate	Organic acids	FALSE	TRUE	--	--
Cho1177	Syringaldehyde	Hydroxycinnamoyl derivatives	FALSE	TRUE	--	--
Cho1287	3(2'-Chlorophenyl)-7-hydroxy-4-phenylcoumarin	Coumarins	TRUE	FALSE	--	--
Cho873	Uridine 5'-diphospho-D-glucose	Nucleotide and its derivates	TRUE	FALSE	C00029	ko00040,ko00052,ko00053,ko00240,ko00500,ko00520,ko00524,ko00561,ko00908,ko01051,ko01060,ko01100,ko01130
Cho989	Gallic acid O-Hexoside	Benzoic acid derivatives	TRUE	TRUE	--	--
Cho1026	Luteolin O-hexosyl-O-hexosyl-O-hexoside	Flavone	TRUE	TRUE	--	--
Cho1087	Chrysoeriol 6-C-pentosyl-O-rutinoside	Flavone C-glycosides	TRUE	TRUE	--	--
Cho1172	Hesperetin O-malonylhexoside	Flavanone	FALSE	TRUE	--	--
Cho1075	Luteolin O-hexosyl-O-gluconic acid	Flavone	FALSE	TRUE	--	--
Cho1134	Acacetin O-glucuronic acid	Flavone	TRUE	FALSE	--	--
Cho1143	Velutin O-glucuronic acid	Flavone	TRUE	FALSE	--	--
Cho1163	Chrysoeriol 5-O-hexoside	Flavone	TRUE	TRUE	--	--
Cho1088	Eriodictyol C-hexoside	Flavone C-glycosides	TRUE	TRUE	--	--
Cho1097	Luteolin C-hexoside	Flavone C-glycosides	TRUE	TRUE	--	--
Cho1130	Tricin O-saccharic acid	Flavone	TRUE	FALSE	--	--
Cho1168	Tricin 5-O-hexoside	Flavone	TRUE	FALSE	--	--
Cho1181	Tricin di-O-hexoside	Flavone	TRUE	FALSE	--	--
Cho1019	6,7-dihydroxycoumarin 7-O-quinic acid	Coumarins	FALSE	TRUE	--	--
Cho1020	Esculetin O-quinacyl esculetin O-quinic acid	Coumarins	FALSE	TRUE	--	--
Cho957	Diethyl phosphate	Organic acids	FALSE	TRUE	C06608	ko00627
Cho1091	Vanillic acid	Hydroxycinnamoyl derivatives	TRUE	FALSE	C06672	ko00627,ko01120
Cho1344	LysoPE 16:0	Lipids_Glycerophospholipids	TRUE	FALSE	--	--
Cho1348	LysoPE 18:1	Lipids_Glycerophospholipids	TRUE	FALSE	--	--
Cho881	Glutathione oxidized	Amino acid derivatives	TRUE	FALSE	C00127	ko00480,ko04216,ko04918
Cho195	6-Methylmercaptopurine	Nucleotide and its derivates	TRUE	FALSE	C16614	ko00983
Cho208	Succinyladenosine	Nucleotide and its derivates	TRUE	FALSE	--	--
Cho754	LysoPC 20:4	Lipids_Glycerophospholipids	TRUE	FALSE	--	--
Cho713	LysoPC 14:0 (2n isomer)	Lipids_Glycerophospholipids	TRUE	FALSE	--	--
Cho741	LysoPC 16:0 (2n isomer)	Lipids_Glycerophospholipids	TRUE	TRUE	--	--
Cho764	LysoPC 18:0	Lipids_Glycerophospholipids	FALSE	TRUE	--	--
Cho767	LysoPC 20:1 (2n isomer)	Lipids_Glycerophospholipids	TRUE	FALSE	--	--
Cho769	LysoPC 20:1	Lipids_Glycerophospholipids	TRUE	FALSE	--	--
Cho1332	LysoPE 14:0 (2n isomer)	Lipids_Glycerophospholipids	TRUE	FALSE	--	--
Cho1343	LysoPE 16:0 (2n isomer)	Lipids_Glycerophospholipids	TRUE	FALSE	--	--
Cho39	L-Citrulline	Amino acids	TRUE	FALSE	C00327	ko00220,ko01100,ko01110,ko01130,ko01230
Cho49	L-(-)-Cystine	Amino acids	TRUE	FALSE	C00491	ko00270,ko02010,ko04216,ko04974
Cho925	L-Leucine	Amino acids	TRUE	FALSE	C00123	ko00280,ko00290,ko00966,ko00970,ko01060,ko01065,ko01100,ko01110,ko01210,ko01230,ko02010,ko04150,ko04974,ko04978,ko05230
Cho197	L-Kynurenine	Amino acid derivatives	TRUE	TRUE	C00328	ko00380,ko01100,ko05143
Cho15	L-(+)-Lysine	Amino acids	TRUE	FALSE	C00047	ko00300,ko00310,ko00780,ko00960,ko00970,ko01060,ko01064,ko01100,ko01110,ko01120,ko01130,ko01210,ko01230,ko02010,ko04974
Cho164	Thymine	Nucleotide and its derivates	TRUE	FALSE	C00178	ko00240,ko01100
Cho781	L-Histidine	Amino acids	TRUE	FALSE	C00135	ko00340,ko00410,ko00970,ko01060,ko01065,ko01100,ko01110,ko01230,ko02010,ko04974,ko05230
Cho784	L-(+)-Arginine	Amino acids	TRUE	FALSE	C00062	ko00220,ko00261,ko00330,ko00331,ko00472,ko00970,ko01060,ko01064,ko01100,ko01110,ko01130,ko01230,ko02010,ko04974,ko05014,ko05132,ko05142,ko05146,ko05230
Cho599	Luteolin	Flavone	TRUE	FALSE	C01514	ko00941,ko00944,ko01100,ko01110
Cho128	5-Methylcytosine	Nucleotide and its derivates	TRUE	FALSE	C02376	ko00240
Cho66	Glycyl-L-proline	Amino acid derivatives	TRUE	FALSE	--	--
Cho656	Methyl indole-3-acetate	Phytohormones	FALSE	TRUE	--	--
Cho328	Phenylacetyl-L-glutamine	Amino acid derivatives	TRUE	FALSE	C04148	ko00360
Cho1251	Quercetin	Flavonol	TRUE	TRUE	C00389	ko00941,ko00944,ko01100,ko01110,ko04152
Cho935	3-Hydroxybutyrate	Organic acids	TRUE	TRUE	--	--
Cho1295	Amentoflavone	Flavone	TRUE	TRUE	--	--
Cho567	Ethyl 3,4-Dihydroxybenzoate (Ethyl protocatechuate)	Organic acids	TRUE	FALSE	--	--
Cho969	Glutaric acid	Organic acids	TRUE	FALSE	C00489	ko00071,ko00310
Cho1031	Benzoylformic acid	Organic acids	TRUE	FALSE	C02137	ko00360,ko00627,ko01120
Cho1080	Caffeic acid	Hydroxycinnamoyl derivatives	TRUE	FALSE	C01197	ko00940,ko01061,ko01100,ko01110,ko01220
Cho1170	Ferulic acid	Hydroxycinnamoyl derivatives	TRUE	FALSE	C01494	ko00940,ko01061,ko01100,ko01110
Cho1239	Kaempferol 7-O-rhamnoside	Flavonol	TRUE	FALSE	--	--
Cho444	Apigenin 5-O-glucoside	Flavone	TRUE	FALSE	--	--
Cho1122	Isovitexin	Flavone C-glycosides	TRUE	FALSE	C01714	ko00944
Cho362	Homovanillic acid	Hydroxycinnamoyl derivatives	TRUE	FALSE	C05582	ko00350,ko01100,ko04728
Cho1045	Chlorogenic acid (3-O-Caffeoylquinic acid)	Quinate and its derivatives	TRUE	TRUE	C00852	ko00940,ko00941,ko00945,ko01110
Cho1182	3-Hydroxy-4-methoxycinnamic acid	Hydroxycinnamoyl derivatives	TRUE	FALSE	--	--
Cho1178	4-Methylcatechol	Catechin derivatives	TRUE	FALSE	C06730	ko00622,ko00623,ko00626,ko01100,ko01120,ko01220
Cho884	Nicotinic acid	Nicotinic acid derivatives	TRUE	FALSE	C00253	ko00760,ko00960,ko01060,ko01064,ko01100,ko01110,ko01120,ko05133
Cho908	L-Isoleucine	Amino acids	TRUE	FALSE	C00407	ko00280,ko00290,ko00460,ko00960,ko00966,ko00970,ko01060,ko01064,ko01100,ko01110,ko01130,ko01210,ko01230,ko02010,ko04974,ko04978,ko05230
Cho616	lactucopicrin	Others	TRUE	FALSE	--	--
Cho958	Deoxyguanosine	Nucleotide and its derivates	TRUE	FALSE	C00330	ko00230,ko01100
Cho101	Deoxycytidine	Nucleotide and its derivates	TRUE	FALSE	C00881	ko00240
Cho105	L-Methionine	Amino acids	TRUE	FALSE	C00073	ko00270,ko00966,ko00970,ko01060,ko01070,ko01100,ko01110,ko01210,ko01230,ko01523,ko04974,ko04978,ko05230
Cho125	2-Picolinic acid	Organic acids	TRUE	FALSE	C10164	ko00380,ko01100
Cho174	5-Hydroxy-L-tryptophan	Amino acid derivatives	TRUE	TRUE	--	--
Cho203	N'-Formylkynurenine	Amino acid derivatives	FALSE	TRUE	C02700	ko00380,ko01100
Cho225	Delphinidin 3-O-glucoside (Mirtillin)	Anthocyanins	FALSE	TRUE	C12138	ko00942
Cho733	Xanthohumol	Flavanone	TRUE	FALSE	C16417	ko00941
Cho292	L-Tryptamine	Tryptamine derivatives	TRUE	FALSE	C00398	ko00380,ko00901,ko01060,ko01063,ko01100,ko01110,ko04080
Cho1224	Coniferylaldehyde	Hydroxycinnamoyl derivatives	TRUE	FALSE	C02666	ko00940,ko01061,ko01100,ko01110
Cho1053	Syringin	Hydroxycinnamoyl derivatives	TRUE	FALSE	C01533	ko00940
Cho539	Melatonin	Tryptamine derivatives	TRUE	FALSE	C01598	ko00380,ko01100,ko04080,ko04713
Cho1049	5'-Deoxy-5'-(methylthio)adenosine	Nucleotide and its derivates	TRUE	FALSE	C00170	ko00270,ko00908,ko01060,ko01100
Cho1218	Myricetin	Flavonol	TRUE	FALSE	C10107	ko00941,ko00944
Cho1328	Kumatakenin	Flavonol	TRUE	FALSE	--	--
Cho1176	Dihydroquercetin (Taxifolin)	Flavonol	TRUE	FALSE	C01617	ko00941,ko01061,ko01100,ko01110
Cho421	Isorhamnetin 3-O-neohesperidoside	Flavonol	TRUE	FALSE	--	--
Cho1212	Baicalein-7-O-glucuronide (Baicalin)	Flavone	TRUE	FALSE	--	--
Cho591	Orobol (5,7,3',4'-tetrahydroxyisoflavone)	Isoflavone	TRUE	TRUE	--	--
Cho595	Eriodictyol	Flavanone	TRUE	TRUE	C05631	ko00941,ko01110
Cho1306	7-O-Methyleriodictyol	Flavanone	TRUE	TRUE	--	--
Cho1121	Isohemiphloin	Alkaloids	TRUE	FALSE	--	--
Cho1290	(+)-Jasmonic acid (JA)	Phytohormones	TRUE	FALSE	C08491	ko00592,ko01060,ko01070,ko01100,ko01110,ko04075
Cho1145	Gibberellin A3 (GA3)	Phytohormones	FALSE	TRUE	C01699	ko00904,ko01110
Cho52	Acetylcholine	Cholines	TRUE	FALSE	--	--
Cho409	Nicotinic Acid Methyl Ester (Methyl Nicotinate)	Vitamins	TRUE	FALSE	--	--
Cho988	3-Hydroxy-3-methyl butyric acid	Organic acids	TRUE	FALSE	--	--
Cho833	L-Saccharopine	Amino acid derivatives	TRUE	FALSE	C00449	ko00300,ko00310,ko01100,ko01110,ko01130,ko01230
Cho24	3-Carbamyl-1-methylpyridinium (1-Methylnicotinamide)	Pyridine derivatives	FALSE	TRUE	--	--
Cho1127	Chlorogenic acid methyl ester	Quinate and its derivatives	TRUE	TRUE	--	--
Cho1032	Neochlorogenic acid (5-O-Caffeoylquinic acid)	Quinate and its derivatives	FALSE	TRUE	--	--
Cho42	L-Alanine	Amino acids	TRUE	FALSE	C00041	ko00250,ko00270,ko00430,ko00450,ko00473,ko00710,ko00970,ko01060,ko01100,ko01120,ko01200,ko01230,ko01502,ko02010,ko04122,ko04974,ko04978,ko05230
Cho953	2-Hydroxybutanoic acid	Organic acids	TRUE	FALSE	C05984	ko00640
Cho459	N6-Isopentenyladenine (iP)	Phytohormones	TRUE	FALSE	C04083	ko00908,ko01110,ko04075
Cho1252	(+)-cis,trans-Abscisic acid (ABA)	Phytohormones	TRUE	FALSE	C06082	ko00906,ko01060,ko01062,ko01070,ko01100,ko01110,ko04075
Cho1312	N-[(-)-Jasmonoyl]-(L)-Isoleucine (JA-L-Ile)	Phytohormones	FALSE	TRUE	--	--
Cho919	Fumaric acid	Organic acids	TRUE	FALSE	C00122	ko00020,ko00190,ko00220,ko00250,ko00350,ko00360,ko00620,ko00643,ko00650,ko00720,ko00760,ko01060,ko01061,ko01062,ko01063,ko01064,ko01065,ko01066,ko01070,ko01100,ko01110,ko01120,ko01130,ko01200,ko01220,ko02020,ko04922,ko05200,ko05211,ko05230
Cho7	Putrescine	Phenolamides	TRUE	FALSE	C00134	ko00330,ko00480,ko00960,ko01060,ko01064,ko01100,ko01110,ko01130,ko02010,ko04974
Cho1288	Hesperetin	Flavanone	TRUE	FALSE	C01709	ko00941
Cho903	A-Ketoglutaric acid	Organic acids	TRUE	TRUE	--	--
Cho242	Protocatechuic acid	Catechin derivatives	TRUE	FALSE	C00230	ko00362,ko00400,ko00623,ko00624,ko00627,ko01061,ko01100,ko01110,ko01120,ko01130,ko01220
Cho886	3-Hydroxypropanoic acid	Organic acids	FALSE	TRUE	C01013	ko00240,ko00410,ko00640,ko00720,ko01100,ko01120,ko01200
Cho1043	3-Hydroxyanthranilic acid	Organic acids	TRUE	FALSE	C00632	ko00380,ko00627,ko01100,ko01120
Cho659	(+)-Dihydrojasmonic acid	Phytohormones	TRUE	FALSE	--	--
Cho1214	Indole-3-carboxaldehyde	Indole derivatives	FALSE	TRUE	--	--
Cho1046	Flavin adenine dinucleotide (FAD)	Nucleotide and its derivates	TRUE	TRUE	C00016	ko00740,ko01100,ko01110,ko04977
Cho178	2'-Deoxyinosine	Nucleotide and its derivates	TRUE	FALSE	C05512	ko00230,ko01100
Cho332	N-Acetyl-5-hydroxytryptamine	Tryptamine derivatives	TRUE	FALSE	C00978	ko00380,ko01100
Cho1003	1-O-Caffeoyl quinic acid	Quinate and its derivatives	FALSE	TRUE	--	--
Cho1220	Aromadedrin (Dihydrokaempferol)	Flavonol	TRUE	FALSE	C00974	ko00941,ko01061,ko01100,ko01110
Cho1243	Icariin (kaempferol 3,7-O-diglucoside 8-prenyl derivative)	Flavonol	TRUE	TRUE	--	--
Cho1324	Pinocembrin (Dihydrochrysin)	Flavanone	TRUE	FALSE	C09827	ko00941
Cho633	3,4-Dihydrocoumarin	Coumarins	TRUE	FALSE	C02274	ko00624,ko01120
Cho23	��-aminobutyric acid	Organic acids	TRUE	FALSE	C00334	ko00250,ko00330,ko00410,ko00650,ko00760,ko01100,ko01120,ko02024,ko04024,ko04080,ko04721,ko04723,ko04727,ko04742,ko04915,ko05032,ko05033
Cho45	1-Methyladenine	Nucleotide and its derivates	TRUE	FALSE	--	--
Cho1185	Quercetin 4'-O-glucoside (Spiraeoside)	Flavonol	TRUE	FALSE	--	--
Cho736	L-Palmitoylcarnitine	Others	FALSE	TRUE	C02990	ko00071,ko01212
Cho1103	Glycitin	Isoflavone	FALSE	TRUE	C16195	ko00943
Cho1131	Quercetin 3-O-glucoside (Isotrifoliin)	Flavonol	TRUE	FALSE	C05623	ko00944,ko01100,ko01110
Cho655	Isoliquiritigenin	Flavanone	FALSE	TRUE	C08650	ko00941,ko01061,ko01110
Cho1041	Coniferin	Hydroxycinnamoyl derivatives	TRUE	FALSE	C00761	ko00940
Cho708	Methyleugenol	Hydroxycinnamoyl derivatives	TRUE	FALSE	C10454	ko00940
Cho1241	2'-Hydroxygenistein	Isoflavone	TRUE	TRUE	C12134	ko00943
Cho1314	3,7-Di-O-methylquercetin	Flavonol	TRUE	TRUE	C01265	ko00944
Cho993	N6-Succinyl Adenosine	Nucleotide and its derivates	TRUE	FALSE	--	--
Cho1028	Aminophylline	Alkaloids	TRUE	FALSE	--	--
Cho21	H-HomoArg-OH	Amino acid derivatives	TRUE	FALSE	--	--
Cho1285	Syringetin	Flavonol	TRUE	FALSE	C11620	ko00944
Cho1083	Esculetin (6,7-dihydroxycoumarin)	Coumarins	TRUE	FALSE	C09263	ko01061
Cho1110	6-Methoxy-7,8-DihydroxyCoumarin	Coumarins	TRUE	TRUE	--	--
Cho1037	Esculin (6,7-Dihydroxycoumarin-6-glucoside)	Coumarins	TRUE	FALSE	--	--
Cho1132	Quercetin 7-O-��-D-Glucuronide	Flavonol	TRUE	FALSE	--	--
Cho1206	p-Coumaraldehyde	Hydroxycinnamoyl derivatives	TRUE	FALSE	C05608	ko00940,ko01061,ko01100,ko01110
Cho1280	Homoeriodictyol	Flavanone	TRUE	FALSE	C09756	ko00941
Cho1322	Isosakuranetin (4'-Methylnaringenin)	Flavanone	TRUE	FALSE	--	--
Cho363	Kaempferol-3-O-robinoside-7-O-rhamnoside (Robinin)	Flavonol	TRUE	FALSE	--	--
Cho1104	Myricetin 3-O-galactoside	Flavonol	FALSE	TRUE	--	--
Cho1254	Morin	Flavonol	TRUE	TRUE	--	--
Cho375	Daphnetin	Coumarins	FALSE	TRUE	--	--
Cho389	Cyanidin	Anthocyanins	FALSE	TRUE	C05905	ko00941,ko00942,ko01061,ko01110
Cho198	Deoxyadenosine	Nucleotide and its derivates	TRUE	FALSE	C00559	ko00230,ko01100
