# Supplementary material for: Widely Targeted Metabolomics Analysis Reveals the Effect of Flooding Stress on the Synthesis of Flavonoids in Chrysanthemum morifolium
Source: Molecules. 2019 Oct 14;24(20):3695. doi: 10.3390/molecules24203695 (PMC6832227; doi:10.3390/molecules24203695)
Supplement: Supplementary file 1 [file molecules-24-03695-s001.zip › supplementary materials/Table S4. Primer sequences and GenBank accession number.xls]

## Sheet: Sheet1
Table S4. Primer sequences and GenBank accession number
Gene name	GenBank accession number	Primer sequence (5'-3')
CHS	MN364672	F:CACAAGCGTGCCAACTTCTC
		R:GCGTCTTCCAACTCCAGGAA
CHI	MN364673	F:GTTTTTCTCTGAAGCGGCGG
		R:AGAGAACAGAGTTGCCTGGC
F3H	MN364674	F:ACACTTTACACGAGCGGGTT
		R:GTCCGAGTCCTTCTGCGATT
F3'H1	MN364676	F:CCGGGTCCAAAAGGTCTACC
		R:AGCAAAGCTCTCGTCTTGCT
F3'H2	MN364675	F:TCTGCCATCACCCATTCGAC
		R:AATGGAGGGAGTGCTTCACG
FLS1	MF124607.1	F:GGCAAGAAAGGATGGGTGGA
		R:CCCAACGCTTGCTTCACTTC
DFR	MN364679	F:TCAGTCCCTCGTTCCCACCA
		R:TCCCTTCGGCTTTGGGTTGC
ANS	MN364677	F:GTTTGTAAGCCCGGCTAGGT
		R:CTTGTGACTGGCCTGAACCT
UGT708C1	MN364680	F:CAGCTGCTGGAGGTCACCAA
		R:TCGCGTCTCTGGAGCTTCCT
UGT708C2	MN364681	F:GGTTGGTGATCAAAGGGTGGGT
		R:ACCAAGTTGCGGCCATGCTA
CGT	MN364678	F:AGCGGCTGCTATAGGGATGC
		R:CCCACAGCCTCCACAAGTCC
